# Supplementary material for: Chiral versus achiral crystal structures of 4-benzyl-1H-pyrazole and its 3,5-di­amino derivative
Source: Acta Crystallogr E Crystallogr Commun. 2024 Jun 28;80(Pt 7):800–5. doi: 10.1107/S2056989024006182 (PMC11223692; doi:10.1107/S2056989024006182)
Supplement: Supplementary file 1 [file e-80-00800-sup1.cif]

##############################################################################
#                                                                            #
# This CIF contains the data in a paper accepted for publication in          #
# Acta Crystallographica Section E. It conforms to the requirements of       #
# Notes for Authors for Acta Crystallographica Section E, and has been       #
# peer reviewed under the auspices of the IUCr Commission on Journals.       #
#                                                                            #
# Full details of the Crystallographic Information File format               #
# are given in the paper "The Crystallographic Information File (CIF):       #
# a New Standard Archive File for Crystallography" by S. R. Hall, F. H.      #
# Allen and I. D. Brown [Acta Cryst. (1991), A47, 655-685].                  #
#                                                                            #
# The current version of the core CIF dictionary is obtainable from          #
# ftp://ftp.iucr.org/pub/cif_core.dic.                                       #
#                                                                            #
# Software is freely available for graphical display of the structure(s)     #
# in this CIF. For information consult the CIF software page                 #
# http://www.iucr.org/resources/cif/software.                                #
#                                                                            #
# This file may be used for bona fide research purposes within the           #
# scientific community so long as proper attribution is given to the journal # 
# article from which it was obtained.                                        #
#                                                                            #
##############################################################################
data_1
_audit_creation_method     'SHELXL-2019/3'
_journal_data_validation_number     ?
_journal_date_recd_electronic     2024-06-13
_journal_date_accepted     2024-06-24
_journal_name_full     'Acta Crystallographica, Section E'
_journal_year     2024
_journal_volume     80
_journal_issue      1
_journal_page_first     0
_journal_page_last     0
_journal_paper_category     GO
_journal_paper_doi     10.1107/S2056989024006182
_journal_coeditor_code     VM2305
_publ_contact_author_name     'Gellert Mezei'
_publ_contact_author_address
;
Western Michigan University
Department of Chemistry
1903 W. Michigan Ave.
Kalamazoo, MI 49008
USA
;
_publ_contact_author_email     'gellert.mezei@wmich.edu'
_publ_contact_author_fax     '1-269-387-2909'
_publ_contact_author_phone     '1-269-387-2859'
_publ_section_title
;
Chiral <i>versus</i> achiral crystal structures of 4-benzyl-1<i>H</i>-pyrazole
and its 3,5-diamino derivative
;
_publ_section_title_footnote     .
loop_
    _publ_author_name
    _publ_author_footnote
    _publ_author_address
    'Hayward, Emily R.' .
;
Western Michigan University
Department of Chemistry
1903 W. Michigan Ave.
Kalamazoo, MI 49008
USA
;
    'Zeller, Matthias' .
;
Department of Chemistry
Purdue University
560 Oval Dr.
West Lafayette
IN 47907
USA
;
    'Mezei, Gellert' .
;
Western Michigan University
Department of Chemistry
1903 W. Michigan Ave.
Kalamazoo, MI 49008
USA
;
_publ_section_synopsis
;
Despite the facile interconversion of its conformers in solution,
4-benzyl-1<i>H</i>-pyrazole adopts a chiral crystal structure (space group
<i>P</i>2~1~). Its 3,5-diamino derivative, however, crystallizes in the
centrosymmetric space group <i>P</i>2~1~/<i>c</i>. In both crystal structures,
the aromatic moieties are organized in alternating bilayers in which they
stack in parallel columns in two orthogonal directions, and the pyrazole units
form catemer motifs by N---H...N and N---H...\p hydrogen bonding,
respectively.
;
_chemical_name_systematic
;
4-Benzyl-1<i>H</i>-pyrazole
;
_chemical_name_common     ?
_chemical_formula_moiety     'C10 H10 N2'
_chemical_formula_sum     'C10 H10 N2'
_chemical_formula_iupac     'C10 H10 N2'
_chemical_formula_weight     158.20
_chemical_melting_point     ?
_chemical_absolute_configuration     ad
_space_group_crystal_system     monoclinic
_space_group_name_H-M_alt     'P 21'
_space_group_name_Hall     'P 2yb'
loop_
    _space_group_symop_operation_xyz
    'x, y, z'
    '-x, y+1/2, -z'
_cell_length_a     5.6651(5)
_cell_length_b     5.7566(6)
_cell_length_c     13.2321(9)
_cell_angle_alpha     90
_cell_angle_beta     101.732(4)
_cell_angle_gamma     90
_cell_volume     422.51(6)
_cell_formula_units_Z     2
_cell_measurement_reflns_used     3320
_cell_measurement_theta_min     3.4101
_cell_measurement_theta_max     78.8105
_cell_measurement_temperature     150(2)
_exptl_crystal_description     plate
_exptl_crystal_colour     colourless
_exptl_crystal_size_max     0.140
_exptl_crystal_size_mid     0.130
_exptl_crystal_size_min     0.090
_exptl_crystal_density_diffrn     1.244
_exptl_crystal_density_meas     ?
_exptl_crystal_density_method     ?
_exptl_crystal_F_000     168
_exptl_absorpt_coefficient_mu     0.592
_exptl_absorpt_correction_type     multi-scan
_exptl_absorpt_process_details
;
(SADABS; Krause <i>et al.</i>,  2015)
;
_exptl_absorpt_correction_T_min     0.6050
_exptl_absorpt_correction_T_max     0.7543
_diffrn_ambient_temperature     150(2)
_diffrn_source     'I-mu-S 3.0 microsource X-ray tube'
_diffrn_source_voltage     '50 kV'
_diffrn_source_current     '1.1 mA'
_diffrn_radiation_type     CuK\a
_diffrn_radiation_wavelength     1.54178
_diffrn_radiation_monochromator     'HELIOS multilayer Montel optics'
_diffrn_measurement_device_type     'Bruker AXS D8 Quest'
_diffrn_measurement_device     'four circle diffractometer'
_diffrn_measurement_method     'omega and phi scans'
_diffrn_detector_area_resol_mean     7.4074
_diffrn_reflns_number     4021
_diffrn_reflns_av_R_equivalents     0.0518
_diffrn_reflns_av_unetI/netI     0.0646
_diffrn_reflns_theta_min     3.411
_diffrn_reflns_theta_max     79.980
_diffrn_reflns_theta_full     67.679
_diffrn_measured_fraction_theta_max     0.935
_diffrn_measured_fraction_theta_full     0.996
_diffrn_reflns_limit_h_min     -6
_diffrn_reflns_limit_h_max     5
_diffrn_reflns_limit_k_min     -6
_diffrn_reflns_limit_k_max     7
_diffrn_reflns_limit_l_min     -16
_diffrn_reflns_limit_l_max     16
_refine_special_details     ?
_reflns_number_total     1612
_reflns_number_gt     1549
_reflns_threshold_expression     'I > 2\s(I)'
_refine_ls_structure_factor_coef     Fsqd
_refine_ls_matrix_type     full
_refine_ls_R_factor_all     0.0369
_refine_ls_R_factor_gt     0.0320
_refine_ls_wR_factor_gt     0.0835
_refine_ls_wR_factor_ref     0.0843
_refine_ls_goodness_of_fit_ref     1.080
_refine_ls_restrained_S_all     1.080
_refine_ls_number_reflns     1612
_refine_ls_number_parameters     112
_refine_ls_number_restraints     1
_refine_ls_hydrogen_treatment     mixed
_refine_ls_weighting_scheme     calc
_refine_ls_weighting_details
              'w=1/[\s^2^(Fo^2^)+(0.0261P)^2^+0.0328P] where P=(Fo^2^+2Fc^2^)/3'
_atom_sites_solution_hydrogens     mixed
_atom_sites_solution_primary     dual
_atom_sites_solution_secondary     difmap
_refine_ls_shift/su_max     0.000
_refine_ls_shift/su_mean     0.000
_refine_diff_density_max     0.145
_refine_diff_density_min     -0.158
_refine_ls_extinction_method     none
_refine_ls_extinction_coef     .
_refine_ls_abs_structure_details
;
Flack <i>x</i> determined using 605 quotients
[(<i>I</i>^+^)-(<i>I</i>^-^)]/[(<i>I</i>^+^)+(<i>I</i>^-^)]
(Parsons <i>et al.</i>,  2013)
;
_refine_ls_abs_structure_Flack     0.0(3)
loop_
    _atom_type_symbol
    _atom_type_description
    _atom_type_scat_dispersion_real
    _atom_type_scat_dispersion_imag
    _atom_type_scat_source
    'C' 'C' 0.0181 0.0091
                         'International Tables Vol C Tables 4.2.6.8 and 6.1.1.4'
    'H' 'H' 0.0000 0.0000
                         'International Tables Vol C Tables 4.2.6.8 and 6.1.1.4'
    'N' 'N' 0.0311 0.0180
                         'International Tables Vol C Tables 4.2.6.8 and 6.1.1.4'
_computing_data_collection
;
APEX5 v2023.9-2 (Bruker, 2023)
;
_computing_cell_refinement
;
SAINT V8.40B (Bruker, 2020)
;
_computing_data_reduction
;
SAINT V8.40B (Bruker, 2020)
;
_computing_structure_solution
;
<i>SHELXT</i> (Sheldrick, 2015a)
;
_computing_structure_refinement
;
<i>SHELXL2019/2</i> (Sheldrick, 2015b),
<i>ShelXle</i> Rev1613 (H\"ubschle <i>et al.</i>,  2011)
;
_computing_molecular_graphics
                             '<i>CrystalMaker</i> (CrystalMaker Software, 2003)'
_computing_publication_material     ?
loop_
    _atom_site_type_symbol
    _atom_site_label
    _atom_site_fract_x
    _atom_site_fract_y
    _atom_site_fract_z
    _atom_site_U_iso_or_equiv
    _atom_site_adp_type
    _atom_site_calc_flag
    _atom_site_occupancy
    _atom_site_disorder_assembly
    _atom_site_disorder_group
    N N1 0.2067(3) 0.1035(3) 0.57682(11) 0.0298(3) Uani d 1 . .
    H H1N 0.097(4) -0.009(4) 0.5558(18) 0.045 Uiso d 1 . .
    N N2 0.1810(3) 0.3078(3) 0.52511(10) 0.0304(3) Uani d 1 . .
    C C1 0.4146(3) 0.0962(3) 0.64801(12) 0.0296(4) Uani d 1 . .
    H H1 0.469928 -0.030094 0.692813 0.036 Uiso calc 1 . .
    C C2 0.5319(3) 0.3046(3) 0.64400(12) 0.0281(4) Uani d 1 . .
    C C3 0.3770(3) 0.4290(3) 0.56670(13) 0.0294(4) Uani d 1 . .
    H H3 0.408236 0.582314 0.546294 0.035 Uiso calc 1 . .
    C C4 0.7775(3) 0.3749(3) 0.70179(14) 0.0333(4) Uani d 1 . .
    H H4A 0.872243 0.428501 0.651089 0.040 Uiso calc 1 . .
    H H4B 0.858928 0.235376 0.736236 0.040 Uiso calc 1 . .
    C C5 0.7846(3) 0.5626(3) 0.78212(12) 0.0285(4) Uani d 1 . .
    C C6 0.9684(3) 0.7272(3) 0.79620(14) 0.0342(4) Uani d 1 . .
    H H6 1.083272 0.724351 0.752955 0.041 Uiso calc 1 . .
    C C7 0.9862(4) 0.8950(4) 0.87229(15) 0.0413(5) Uani d 1 . .
    H H7 1.113464 1.005361 0.881061 0.050 Uiso calc 1 . .
    C C8 0.8206(4) 0.9031(4) 0.93542(15) 0.0433(5) Uani d 1 . .
    H H8 0.833562 1.017860 0.987870 0.052 Uiso calc 1 . .
    C C9 0.6349(3) 0.7423(4) 0.92160(14) 0.0389(5) Uani d 1 . .
    H H9 0.518731 0.748123 0.964163 0.047 Uiso calc 1 . .
    C C10 0.6177(3) 0.5727(3) 0.84595(13) 0.0329(4) Uani d 1 . .
    H H10 0.490632 0.462217 0.837655 0.039 Uiso calc 1 . .
loop_
    _atom_site_aniso_label
    _atom_site_aniso_U_11
    _atom_site_aniso_U_22
    _atom_site_aniso_U_33
    _atom_site_aniso_U_12
    _atom_site_aniso_U_13
    _atom_site_aniso_U_23
    N1 0.0313(7) 0.0251(7) 0.0323(7) -0.0007(6) 0.0050(6) -0.0005(6)
    N2 0.0325(7) 0.0279(7) 0.0303(7) 0.0030(6) 0.0052(6) 0.0012(6)
    C1 0.0346(9) 0.0248(8) 0.0282(7) 0.0022(7) 0.0034(6) 0.0014(6)
    C2 0.0298(8) 0.0280(8) 0.0270(7) 0.0015(7) 0.0069(6) -0.0028(7)
    C3 0.0330(9) 0.0236(8) 0.0321(8) 0.0014(7) 0.0082(6) 0.0003(6)
    C4 0.0287(9) 0.0344(10) 0.0360(8) 0.0025(7) 0.0045(7) -0.0039(7)
    C5 0.0263(8) 0.0299(9) 0.0269(7) 0.0013(7) -0.0004(6) 0.0035(6)
    C6 0.0290(9) 0.0365(9) 0.0358(9) -0.0019(8) 0.0033(7) 0.0060(7)
    C7 0.0398(11) 0.0341(9) 0.0443(10) -0.0084(8) -0.0047(8) 0.0011(8)
    C8 0.0461(12) 0.0386(10) 0.0394(10) 0.0040(9) -0.0052(8) -0.0093(8)
    C9 0.0370(10) 0.0457(12) 0.0337(9) 0.0048(9) 0.0062(7) -0.0040(8)
    C10 0.0294(8) 0.0348(9) 0.0332(8) -0.0019(7) 0.0033(6) 0.0008(7)
_geom_special_details
;
 All esds (except the esd in the dihedral angle between two l.s. planes)
 are estimated using the full covariance matrix.  The cell esds are taken
 into account individually in the estimation of esds in distances, angles
 and torsion angles; correlations between esds in cell parameters are only
 used when they are defined by crystal symmetry.  An approximate (isotropic)
 treatment of cell esds is used for estimating esds involving l.s. planes.
;
loop_
    _geom_bond_atom_site_label_1
    _geom_bond_atom_site_label_2
    _geom_bond_site_symmetry_2
    _geom_bond_distance
    _geom_bond_publ_flag
    N1 C1 . 1.351(2) ?
    N1 N2 . 1.353(2) ?
    N1 H1N . 0.90(2) ?
    N2 C3 . 1.332(2) ?
    C1 C2 . 1.378(3) ?
    C1 H1 . 0.9500 ?
    C2 C3 . 1.401(2) ?
    C2 C4 . 1.500(2) ?
    C3 H3 . 0.9500 ?
    C4 C5 . 1.511(2) ?
    C4 H4A . 0.9900 ?
    C4 H4B . 0.9900 ?
    C5 C10 . 1.391(3) ?
    C5 C6 . 1.392(2) ?
    C6 C7 . 1.384(3) ?
    C6 H6 . 0.9500 ?
    C7 C8 . 1.378(3) ?
    C7 H7 . 0.9500 ?
    C8 C9 . 1.385(3) ?
    C8 H8 . 0.9500 ?
    C9 C10 . 1.388(3) ?
    C9 H9 . 0.9500 ?
    C10 H10 . 0.9500 ?
loop_
    _geom_angle_atom_site_label_1
    _geom_angle_atom_site_label_2
    _geom_angle_atom_site_label_3
    _geom_angle_site_symmetry_1
    _geom_angle_site_symmetry_3
    _geom_angle
    _geom_angle_publ_flag
    C1 N1 N2 . . 111.63(14) ?
    C1 N1 H1N . . 130.0(15) ?
    N2 N1 H1N . . 118.0(15) ?
    C3 N2 N1 . . 104.56(13) ?
    N1 C1 C2 . . 107.75(15) ?
    N1 C1 H1 . . 126.1 ?
    C2 C1 H1 . . 126.1 ?
    C1 C2 C3 . . 103.75(15) ?
    C1 C2 C4 . . 128.29(16) ?
    C3 C2 C4 . . 127.76(17) ?
    N2 C3 C2 . . 112.30(15) ?
    N2 C3 H3 . . 123.8 ?
    C2 C3 H3 . . 123.8 ?
    C2 C4 C5 . . 116.15(15) ?
    C2 C4 H4A . . 108.2 ?
    C5 C4 H4A . . 108.2 ?
    C2 C4 H4B . . 108.2 ?
    C5 C4 H4B . . 108.2 ?
    H4A C4 H4B . . 107.4 ?
    C10 C5 C6 . . 118.22(16) ?
    C10 C5 C4 . . 122.19(15) ?
    C6 C5 C4 . . 119.55(16) ?
    C7 C6 C5 . . 120.94(18) ?
    C7 C6 H6 . . 119.5 ?
    C5 C6 H6 . . 119.5 ?
    C8 C7 C6 . . 120.44(19) ?
    C8 C7 H7 . . 119.8 ?
    C6 C7 H7 . . 119.8 ?
    C7 C8 C9 . . 119.31(18) ?
    C7 C8 H8 . . 120.3 ?
    C9 C8 H8 . . 120.3 ?
    C8 C9 C10 . . 120.38(18) ?
    C8 C9 H9 . . 119.8 ?
    C10 C9 H9 . . 119.8 ?
    C9 C10 C5 . . 120.69(17) ?
    C9 C10 H10 . . 119.7 ?
    C5 C10 H10 . . 119.7 ?
loop_
    _geom_torsion_atom_site_label_1
    _geom_torsion_atom_site_label_2
    _geom_torsion_atom_site_label_3
    _geom_torsion_atom_site_label_4
    _geom_torsion_site_symmetry_1
    _geom_torsion_site_symmetry_2
    _geom_torsion_site_symmetry_3
    _geom_torsion_site_symmetry_4
    _geom_torsion
    _geom_torsion_publ_flag
    C1 N1 N2 C3 . . . . -0.69(18) ?
    N2 N1 C1 C2 . . . . 0.29(19) ?
    N1 C1 C2 C3 . . . . 0.21(18) ?
    N1 C1 C2 C4 . . . . -174.91(16) ?
    N1 N2 C3 C2 . . . . 0.84(18) ?
    C1 C2 C3 N2 . . . . -0.67(19) ?
    C4 C2 C3 N2 . . . . 174.49(15) ?
    C1 C2 C4 C5 . . . . -112.26(19) ?
    C3 C2 C4 C5 . . . . 73.7(2) ?
    C2 C4 C5 C10 . . . . 39.2(2) ?
    C2 C4 C5 C6 . . . . -143.18(17) ?
    C10 C5 C6 C7 . . . . 0.6(3) ?
    C4 C5 C6 C7 . . . . -177.05(16) ?
    C5 C6 C7 C8 . . . . -0.4(3) ?
    C6 C7 C8 C9 . . . . -0.4(3) ?
    C7 C8 C9 C10 . . . . 0.9(3) ?
    C8 C9 C10 C5 . . . . -0.7(3) ?
    C6 C5 C10 C9 . . . . -0.1(3) ?
    C4 C5 C10 C9 . . . . 177.52(16) ?
loop_
    _geom_hbond_atom_site_label_D
    _geom_hbond_atom_site_label_H
    _geom_hbond_atom_site_label_A
    _geom_hbond_site_symmetry_A
    _geom_hbond_distance_DH
    _geom_hbond_distance_HA
    _geom_hbond_distance_DA
    _geom_hbond_angle_DHA
    _geom_hbond_publ_flag
    N1 H1N N2 2_546 0.90(2) 2.01(2) 2.887(2) 163(2) yes
_shelx_space_group_comment
;
The symmetry employed for this shelxl refinement is uniquely defined
by the following loop, which should always be used as a source of
symmetry information in preference to the above space-group names.
They are only intended as comments.
;
_shelx_estimated_absorpt_T_min     0.922
_shelx_estimated_absorpt_T_max     0.949
_shelx_hkl_file
;
   1   0   0 24.3143 1.87930   7
   1   0   0 20.3517 4.56973   2
   2   0   0 45.4876 3.58351   7
   2   0   0 53.4330 9.41867   2
   3   0   0 255.585 26.1308   2
   3   0   0 270.655 18.9281   7
  -3   0   0 250.541 18.5516   4
   4   0   0 3.21064 2.21939   1
  -4   0   0 3.35420 0.51346   4
   5   0   0 1120.85 81.8440   1
  -6   0   0 16.6644 1.47241   4
   0  -1   0 0.07421 0.15601   7
   0   1   0 -1.6918 3.23770   2
   0   1   0 -0.2545 0.42834   1
   0   1   0 0.13859 0.46187   6
   1   1   0 3817.80 273.714   1
  -1   1   0 3905.45 274.165   1
   2  -1   0 29.0745 10.4019   2
   2  -1   0 32.2086 2.83544   7
   2   1   0 35.3388 3.57571   1
  -2   1   0 34.9106 4.20329   1
   2   1   0 33.1162 2.90687   1
   3  -1   0 57.5905 19.0744   2
   3  -1   0 95.0293 7.21169   7
  -3  -1   0 83.4324 6.64207   4
  -3   1   0 87.0762 9.53920   1
   3   1   0 98.0018 7.40379   1
   3   1   0 95.9295 9.80181   1
  -3   1   0 95.6213 6.69733   4
   4  -1   0 154.982 11.2354   7
  -4  -1   0 148.776 10.4956   4
   4   1   0 155.480 11.5554   1
  -4   1   0 156.410 10.5405   4
  -4   1   0 111.936 10.6656   3
   5  -1   0 115.023 12.1496   1
  -5  -1   0 121.695 8.83065   4
   5  -1   0 117.945 9.44966   7
   5   1   0 121.524 10.9441   1
  -5   1   0 127.087 8.84210   4
  -5   1   0 118.288 9.06532   3
  -6  -1   0 219.899 15.3614   4
  -6   1   0 207.202 15.2989   4
   0  -2   0 224.553 16.3067   7
   0   2   0 224.137 19.5555   2
   0   2   0 224.218 16.4387   6
   0   2   0 231.904 16.4598   1
   1   2   0 300.770 22.3106   6
  -1   2   0 318.754 22.7524   1
   2  -2   0 235.776 17.5632   4
   2  -2   0 233.737 35.6131   2
  -2   2   0 251.688 18.0093   6
   2   2   0 245.038 17.8367   6
  -2   2   0 254.277 18.8331   1
   3  -2   0 29.0579 2.91333   7
   3  -2   0 27.7285 2.22983   4
  -3   2   0 29.5376 2.75559   6
  -3   2   0 27.8883 5.72405   1
  -3   2   0 29.6622 2.24436   4
  -3   2   0 28.1604 2.48922   3
   4  -2   0 65.5093 5.56308   7
  -4  -2   0 62.8678 4.61901   4
  -4   2   0 59.8002 4.63031   4
  -4   2   0 60.4886 5.29610   3
   5  -2   0 33.0125 8.41241   1
   5  -2   0 17.1418 3.32519   7
  -5  -2   0 34.2012 2.40032   4
  -5   2   0 31.6336 2.69770   3
  -5   2   0 30.3380 2.30479   4
  -6  -2   0 82.3322 5.58059   4
  -6   2   0 68.4226 5.81728   3
   0  -3   0 0.26646 0.39386   7
   0   3   0 4.94565 1.50022   6
   0   3   0 -4.1162 7.71054   2
   0   3   0 0.67291 0.85693   1
   1  -3   0 596.094 41.6989   4
  -1   3   0 472.375 58.6703   2
   1   3   0 580.139 42.0499   6
  -1   3   0 615.236 42.5065   1
   2  -3   0 171.073 12.8731   7
   2  -3   0 164.740 12.1220   4
   2   3   0 176.153 12.6282   6
  -2   3   0 171.778 12.8160   6
  -2   3   0 154.277 12.2509   3
  -2   3   0 177.330 13.7640   1
   3  -3   0 35.4357 3.62109   7
   3  -3   0 34.5000 2.71797   4
   3   3   0 34.1778 3.52965   5
  -3   3   0 38.8712 6.47511   1
  -3   3   0 34.2757 2.94408   3
  -3   3   0 36.7147 3.47838   6
   4  -3   0 158.917 12.3016   4
  -4  -3   0 172.657 12.3050   4
   4  -3   0 174.780 13.4521   7
  -4   3   0 176.738 12.5799   3
  -5  -3   0 31.5680 2.67490   4
  -5   3   0 37.4802 2.94836   3
  -6  -3   0 15.0763 1.23323   4
  -6   3   0 14.4677 1.31659   3
   0  -4   0 371.960 31.0845   4
   0   4   0 479.008 32.0539   6
   0   4   0 462.531 31.9665   5
   1  -4   0 108.422 8.12024   7
   1  -4   0 99.2590 7.20210   4
   1  -4   0 95.0001 7.27229   8
  -1   4   0 95.7649 8.01983   5
  -1   4   0 91.2617 7.27489   3
  -1   4   0 103.422 8.17621   6
   1   4   0 101.328 8.02995   6
   1   4   0 100.473 8.04084   5
   2  -4   0 151.664 13.6697   7
   2  -4   0 185.457 12.8404   4
  -2   4   0 186.105 13.8500   6
   2   4   0 183.123 13.5666   6
   2   4   0 183.634 13.7008   5
  -2   4   0 177.158 12.9684   3
   3  -4   0 193.765 15.8684   7
  -3   4   0 191.698 15.6655   6
  -3   4   0 218.268 14.9978   3
   3   4   0 215.523 15.7368   5
  -4   4   0 -44.501 91.8764   2
  -5  -4   0 63.8122 5.51019   4
  -5   4   0 85.1718 5.62186   3
   0  -5   0 1.11305 0.39559   4
   0   5   0 0.83364 1.76045   6
   0   5   0 1.05593 1.12997   5
   1  -5   0 262.683 18.3463   4
   1   5   0 253.902 19.3463   6
  -1   5   0 259.148 19.5239   6
   1   5   0 257.111 19.2468   5
  -1   5   0 266.312 19.3042   5
  -1   5   0 235.316 18.2913   3
   2  -5   0 60.6771 4.27290   4
   2   5   0 50.6819 5.05329   6
  -2   5   0 57.4241 4.32633   3
   2   5   0 57.2353 5.11698   5
  -2   5   0 60.0033 5.22918   5
  -2   5   0 42.4646 26.2851   2
  -2   5   0 47.9994 5.27489   6
   3  -5   0 63.6339 4.75000   4
   3   5   0 61.9217 5.40334   5
  -3   5   0 61.7171 5.52891   5
  -3   5   0 63.2343 4.79509   3
  -3   5   0 79.6779 42.3259   2
   4  -5   0 61.9278 4.31811   4
  -4   5   0 43.8934 5.29227   5
  -4   5   0 69.6508 4.61061   3
  -5   5   0 0.60778 0.45383   5
  -5   5   0 1.09189 0.38055   3
   0  -6   0 349.345 25.2292   4
   0   6   0 357.414 26.0284   5
   1  -6   0 67.0145 4.70315   4
  -1  -6   0 58.3603 4.63693   4
  -1   6   0 63.7888 5.46533   5
   1   6   0 62.7641 5.39046   5
   2  -6   0 1.61741 0.41603   4
   2   6   0 2.16930 0.92879   5
  -2   6   0 2.02714 1.04490   5
   3  -6   0 67.6284 4.97766   4
  -3   6   0 67.4598 5.47053   5
  -4   6   0 19.7630 1.82836   5
   0   7   0 0.07942 0.41750   5
  -1   7   0 7.37618 0.98234   5
  -6   0   1 113.317 8.27594   4
   5   0  -1 13.5075 3.63332   1
  -5   0   1 11.4475 1.22446   4
   4   0  -1 4.41369 0.97734   7
  -4   0   1 3.10543 0.51466   4
   3   0  -1 382.519 34.3861   2
   2   0  -1 740.736 56.7506   2
   1   0  -1 4015.73 286.549   2
   0   0  -1 445.272 32.6721   2
   1   0   1 235.373 19.5332   2
   2   0   1 48.0932 3.77664   7
  -2   0  -1 48.6316 5.46745   1
   2   0   1 47.7551 9.33086   2
  -4   0  -1 0.19009 0.29183   4
   4   0   1 -1.4496 3.21878   1
   4   0   1 0.12084 0.55122   7
  -5   0  -1 75.8712 5.77971   4
   5   0   1 80.6075 8.51811   1
  -6   0  -1 26.3068 2.09693   4
  -6  -1   1 30.5466 2.35195   4
  -6   1   1 27.9522 2.29120   4
   5  -1  -1 69.4208 5.93425   7
  -5  -1   1 73.3199 5.32158   4
  -5   1   1 73.2421 5.33176   4
  -5   1   1 67.8904 5.58795   3
   4  -1  -1 110.128 25.8691   2
   4  -1  -1 137.335 10.1163   7
  -4  -1   1 133.104 9.40380   4
  -4   1   1 118.184 9.76779   6
  -4   1   1 132.368 9.43504   4
  -3   1   1 267.906 17.6521   4
  -3   1   1 220.195 19.6445   1
   2  -1  -1 930.808 70.1419   2
   2   1  -1 886.536 64.1525   1
   2   1  -1 890.646 66.2477   2
  -2   1   1 895.170 64.7077   1
   1  -1  -1 1257.76 93.4663   2
  -1   1   1 1268.06 90.1021   1
   0   1  -1 439.911 34.1294   2
   0   1   1 472.500 32.7197   1
   1  -1   1 1221.45 91.0135   2
   1   1   1 1215.56 86.9901   1
  -1   1  -1 1260.19 87.3671   1
   1   1   1 1200.59 87.0806   1
   2  -1   1 1344.70 101.843   2
   2   1   1 1333.99 95.8905   1
   2   1   1 1350.05 95.6157   1
   3  -1   1 988.477 77.1839   2
  -3  -1  -1 880.426 66.5956   4
  -3   1  -1 963.641 68.3247   1
   3   1   1 909.524 67.9359   1
   3   1   1 986.284 67.3068   1
  -3   1  -1 922.228 66.7639   6
   4  -1   1 86.2763 6.68524   7
  -4  -1  -1 80.8234 5.90522   4
  -4   1  -1 67.4502 6.08988   3
   4   1   1 83.1929 7.19526   1
  -4   1  -1 84.0866 5.94183   4
  -5  -1  -1 37.1659 2.76033   4
   5  -1   1 33.6981 3.36402   7
   5  -1   1 33.4644 5.94552   1
  -5   1  -1 36.8072 2.74801   4
  -5   1  -1 26.5296 3.62757   3
   5   1   1 34.0181 5.00843   1
  -6  -1  -1 5.19049 0.66495   4
  -6   1  -1 3.43018 0.58600   4
  -6  -2   1 20.8539 1.63554   4
  -6   2   1 17.7948 1.76960   3
   5  -2  -1 83.7970 7.63190   7
  -5  -2   1 94.0910 6.78152   4
   5  -2  -1 89.5052 13.5980   1
  -5   2   1 108.211 7.43411   3
  -5   2   1 84.6335 6.72232   4
   4  -2  -1 7.70091 1.60778   7
   4  -2  -1 41.4859 37.6614   2
  -4  -2   1 6.66883 0.77223   4
  -4   2   1 8.45456 1.87331   6
  -4   2   1 7.01009 1.19262   3
  -4   2   1 6.01900 0.80279   4
  -4   2   1 7.39621 8.16215   1
   3  -2  -1 852.980 79.9396   2
  -3   2   1 881.811 62.9908   1
   3   2  -1 851.830 62.2492   5
  -3   2   1 852.645 61.1488   4
   2  -2  -1 57.1737 4.64416   7
   2  -2  -1 53.9790 4.10652   4
   2  -2  -1 56.3722 22.2715   2
  -2   2   1 58.9672 5.75813   1
  -1   2   1 951.913 68.2835   1
   0  -2  -1 4.51595 0.65883   7
   0  -2   1 4.24985 0.62380   7
   0   2   1 5.26186 1.06349   1
   0   2  -1 -3.6185 6.30140   2
   0   2   1 -1.4108 6.47852   2
   0   2  -1 5.16127 0.89105   6
   0   2  -1 4.26196 0.87801   1
   0   2   1 6.36102 0.94057   6
   1  -2   1 157.478 11.8480   7
  -1   2  -1 159.001 11.8521   6
  -1   2  -1 166.163 12.2701   1
   1   2   1 161.846 11.7900   6
   2  -2   1 183.610 14.3915   4
   2  -2   1 176.003 30.5575   2
   2  -2   1 198.869 14.9202   7
  -2   2  -1 209.504 14.8045   6
  -2   2  -1 214.115 15.7241   1
   2   2   1 205.661 14.6290   6
   3  -2   1 19.8652 1.55757   4
   3  -2   1 23.1547 3.39062   7
  -3  -2  -1 15.4402 1.47801   4
   3  -2   1 10.9369 26.3312   2
  -3   2  -1 18.6911 1.53324   4
  -3   2  -1 18.3531 1.74867   3
  -3   2  -1 21.3201 4.35101   1
  -3   2  -1 20.1149 1.96943   6
   4  -2   1 246.858 18.5550   7
  -4  -2  -1 250.310 17.6298   4
   4  -2   1 248.225 21.2330   1
  -4   2  -1 233.557 17.6096   4
  -4   2  -1 243.580 94.6344   2
  -4   2  -1 250.248 17.8859   3
   5  -2   1 12.3275 2.07988   7
  -5  -2  -1 11.9345 1.18580   4
   5  -2   1 10.2122 10.8131   1
  -5   2  -1 11.1151 1.24195   4
  -5   2  -1 12.5198 1.51997   3
  -6  -2  -1 7.41136 0.92185   4
  -6   2  -1 6.53332 0.91195   3
  -6  -3   1 17.1369 1.66864   4
  -6   3   1 19.7742 1.69346   3
  -5  -3   1 2.34961 0.48160   4
  -5   3   1 2.46039 0.74782   3
  -4  -3   1 11.1085 1.11662   4
   4  -3  -1 10.0578 1.99125   7
   4  -3  -1 10.3792 1.25756   4
  -4   3   1 8.97403 1.98922   6
  -4   3   1 9.85147 7.44248   1
  -4   3   1 11.9895 1.47940   3
   3  -3  -1 8.38713 1.60552   7
   3  -3  -1 7.76021 0.85558   4
   3   3  -1 7.90497 1.64175   5
  -3   3   1 7.78520 1.14424   3
  -3   3   1 8.46352 1.61525   6
  -3   3   1 5.91522 3.86540   1
   2  -3  -1 321.111 23.4655   7
   2  -3  -1 314.543 22.7274   4
  -2   3   1 288.487 22.8600   3
   2   3  -1 333.431 23.2797   6
  -2   3   1 330.679 23.4874   6
  -2   3   1 324.772 24.3013   1
   1  -3  -1 29.6593 3.03929   7
   1   3  -1 28.5628 2.98019   6
  -1   3   1 37.5448 3.89718   1
  -1   3   1 38.1251 3.22915   6
   0  -3  -1 65.0258 4.96129   7
   0  -3   1 63.4385 4.89418   7
   0   3  -1 59.7220 5.09536   6
   0   3   1 62.4148 5.13576   6
   0   3   1 63.3336 5.20908   1
   0   3  -1 56.3965 10.5349   2
   0   3   1 49.9542 11.1632   2
   1  -3   1 12.0457 1.08301   4
   1  -3   1 12.1709 1.54787   7
  -1   3  -1 10.3918 28.5089   2
  -1   3  -1 13.7386 2.53108   1
   1   3   1 11.8286 1.60397   6
  -1   3  -1 14.1833 1.77938   6
   2  -3   1 365.910 26.4680   7
   2  -3   1 397.939 25.7953   4
  -2   3  -1 372.668 27.2042   1
   2   3   1 361.616 26.1410   6
  -2   3  -1 346.404 26.3226   6
  -2   3  -1 319.811 25.8173   3
   3  -3   1 131.451 9.31914   4
   3  -3   1 133.804 10.2696   7
  -3   3  -1 126.409 9.48859   3
  -3   3  -1 116.621 9.90234   6
   3   3   1 132.551 10.1366   5
   4  -3   1 15.1070 1.46065   4
   4  -3   1 15.9568 2.44053   7
  -4  -3  -1 16.6864 1.45992   4
  -4   3  -1 17.2404 1.79228   3
  -5  -3  -1 40.7043 3.07417   4
  -5   3  -1 38.6457 3.25216   3
  -6   3  -1 0.76172 0.58229   5
  -6   3  -1 1.26753 0.36445   3
  -6   4   1 12.5613 1.51977   5
  -5   4   1 16.7883 1.61381   3
   4  -4  -1 76.3650 7.20633   7
   4  -4  -1 68.2215 5.41747   4
  -4   4   1 76.2535 5.66952   3
  -4   4   1 95.7076 111.496   2
   3  -4  -1 159.702 13.5241   7
   3  -4  -1 179.542 12.4679   4
  -3   4   1 182.868 12.6713   3
   3   4  -1 179.863 13.4651   5
  -3   4   1 179.022 15.5150   1
  -3   4   1 152.579 13.3422   6
   2  -4  -1 113.572 10.3006   7
   2  -4  -1 132.802 9.43014   4
  -2   4   1 138.472 10.4979   6
  -2   4   1 132.014 9.58443   3
   2   4  -1 128.521 10.2963   5
  -2   4   1 137.424 11.5607   1
   2   4  -1 128.945 10.1747   6
   1  -4  -1 62.6599 4.66958   4
   1  -4  -1 62.8526 4.75730   8
   1  -4  -1 66.4314 5.53424   7
  -1   4   1 60.6649 5.47422   5
   1   4  -1 65.7208 5.57906   5
   1   4  -1 66.3413 5.54739   6
  -1   4   1 57.5178 4.75630   3
  -1   4   1 66.8224 5.68505   6
  -1   4   1 62.6594 6.69308   1
   0  -4  -1 224.989 19.4076   4
   0  -4   1 237.061 19.4175   4
   0   4  -1 296.877 20.3847   6
   0   4  -1 287.650 20.3219   5
   0   4   1 303.282 20.3980   6
   0   4   1 288.750 20.2659   5
   1  -4   1 186.823 13.3747   7
   1  -4   1 173.879 12.4663   4
  -1   4  -1 168.558 13.2923   5
   1   4   1 175.346 13.2537   5
   1   4   1 176.894 13.2621   6
  -1   4  -1 157.697 12.5249   3
  -1   4  -1 176.323 13.3753   6
   2  -4   1 64.2013 4.51964   4
   2  -4   1 52.4954 5.32740   7
  -2   4  -1 61.7568 5.44394   6
  -2   4  -1 62.6077 4.82836   3
   2   4   1 57.6963 5.26645   5
   2   4   1 61.5453 5.18962   6
  -2   4  -1 69.9431 23.1521   2
   3  -4   1 136.083 12.0676   7
   3  -4   1 159.953 11.0820   4
   3   4   1 159.366 11.9167   5
  -3   4  -1 164.264 11.2632   3
  -3   4  -1 142.774 11.9098   6
  -3   4  -1 91.1954 38.5463   2
   4  -4   1 11.6643 1.29795   4
  -4   4  -1 -77.035 59.6106   2
  -5  -4  -1 9.35823 0.96576   4
  -5   4  -1 11.1582 1.11145   3
  -5   4  -1 10.0073 1.53703   5
  -5   5   1 27.6995 1.89785   3
  -5   5   1 21.3232 2.10335   5
   4  -5  -1 104.216 8.47420   4
  -4   5   1 137.585 8.85839   3
  -4   5   1 112.264 9.23992   5
   3  -5  -1 18.9816 1.64015   4
  -3   5   1 18.9765 1.77343   3
   3   5  -1 18.0107 2.33968   5
  -3   5   1 19.4490 2.46512   5
   2  -5  -1 28.2474 2.18161   4
  -2   5   1 27.5905 3.39515   6
   2   5  -1 25.8296 2.99993   5
   2   5  -1 24.4959 3.01201   6
  -2   5   1 27.2276 2.27659   3
  -2   5   1 14.7639 26.6586   2
  -2   5   1 25.4874 3.02446   5
   1  -5  -1 90.8639 6.62123   4
  -1   5   1 90.6044 7.80715   6
  -1   5   1 84.7247 6.59372   3
   1   5  -1 89.9920 7.55737   5
  -1   5   1 95.0147 7.57488   5
   1   5  -1 89.9126 7.63724   6
   0  -5  -1 263.620 18.3770   4
   0  -5   1 257.348 18.4039   4
   0   5  -1 256.247 19.5088   6
   0   5   1 258.238 19.2767   5
   0   5  -1 251.679 19.3122   5
   0   5   1 250.215 19.4459   6
   1  -5   1 179.000 12.6517   4
  -1  -5  -1 172.241 12.5702   4
  -1   5  -1 182.001 13.6184   5
   1   5   1 180.052 13.5097   5
   1   5   1 169.624 13.5989   6
  -1   5  -1 158.452 12.5743   3
  -1   5  -1 186.204 13.8956   6
   2   5   1 365.172 26.5737   6
  -2   5  -1 326.698 26.4627   6
  -2   5  -1 361.338 25.5112   3
   2   5   1 363.762 26.3875   5
  -2   5  -1 298.446 43.9220   2
  -2   5  -1 371.385 26.4301   5
   3  -5   1 19.0420 1.87578   4
  -3   5  -1 -25.591 36.2151   2
   4  -5   1 14.4041 1.39459   4
  -4   5  -1 16.0162 1.97578   5
  -4   5  -1 18.3329 1.47659   3
  -5   5  -1 13.3518 1.01090   3
  -5   5  -1 9.64092 1.11851   5
  -4   6   1 13.4985 1.37084   5
   3  -6  -1 30.4657 2.43855   4
  -3   6   1 32.6845 2.96947   5
   2  -6  -1 20.2064 1.67418   4
   2   6  -1 20.0440 2.29235   5
  -2   6   1 19.6163 2.29749   5
   1  -6  -1 109.852 7.86285   4
   1   6  -1 102.986 8.56544   5
  -1   6   1 110.639 8.61932   5
   0  -6   1 178.504 14.7487   4
   0  -6  -1 223.459 14.7824   4
   0   6   1 206.773 15.5151   5
   0   6  -1 214.411 15.6293   5
  -1  -6  -1 76.0156 5.59424   4
   1  -6   1 78.5993 5.66286   4
  -1   6  -1 77.5656 6.43969   5
   1   6   1 74.0814 6.26136   5
   2  -6   1 9.39435 0.96723   4
   2   6   1 8.15746 1.27976   5
  -2   6  -1 9.30023 1.54655   5
   3  -6   1 0.44823 0.30796   4
  -3   6  -1 0.07028 0.63718   5
   1   7  -1 15.8747 1.51371   5
  -1   7   1 15.5395 1.59473   5
   0   7  -1 24.0858 1.99108   5
   0   7   1 16.0380 1.98975   5
  -1   7  -1 11.2152 1.25557   5
  -6   0   2 559.776 39.9007   4
   5   0  -2 30.5138 5.49998   1
  -5   0   2 27.1481 2.27528   4
  -4   0   2 525.503 37.6824   4
   4   0  -2 518.837 48.0127   2
   4   0  -2 536.804 38.0640   7
   3   0  -2 41.7319 3.45344   7
   3   0  -2 43.1987 11.6261   2
   2   0  -2 1564.61 115.090   2
   1   0  -2 3504.77 250.606   2
   0   0   2 18.8612 1.80336   1
   0   0   2 19.8430 1.55585   7
   0   0  -2 19.6698 4.41760   2
  -1   0  -2 4826.25 343.074   2
   1   0   2 4737.80 339.188   1
   2   0   2 -0.0204 0.96814   1
  -2   0  -2 -15.258 22.5534   2
   3   0   2 550.074 39.0664   1
  -3   0  -2 518.665 37.9997   4
  -4   0  -2 51.0323 3.89235   4
   4   0   2 48.6187 6.00197   1
   4   0   2 52.6164 4.39129   7
   5   0   2 52.9513 7.41939   1
  -5   0  -2 54.4511 4.12921   4
  -6   0  -2 80.7155 5.90040   4
  -6  -1   2 1.76247 0.44400   4
  -6   1   2 1.72891 0.41344   4
   5  -1  -2 365.790 27.6416   7
  -5  -1   2 369.992 27.0296   4
   5   1  -2 416.643 28.1330   1
  -5   1   2 363.394 27.2796   3
  -5   1   2 376.233 27.0456   4
  -4  -1   2 425.989 30.9203   4
   4  -1  -2 418.407 47.2418   2
   4  -1  -2 441.429 31.5987   7
  -4   1   2 434.194 31.6149   3
  -4   1   2 437.391 30.9508   4
   3  -1  -2 40.5724 3.43656   7
   3   1  -2 33.5926 8.40218   2
   3   1  -2 36.5315 4.90192   1
  -3   1   2 27.2051 6.38507   1
  -3   1   2 40.4165 2.92006   4
   2  -1  -2 71.5821 13.8189   2
  -2  -1   2 81.2683 6.13804   7
   2  -1  -2 83.0108 6.30621   7
  -2   1   2 78.7278 7.33827   1
   2   1  -2 80.8036 9.67466   2
  -2   1   2 82.8371 6.37201   7
   2   1  -2 84.5307 6.44286   1
   1  -1  -2 2605.30 184.340   2
   1   1  -2 2397.53 180.419   1
  -1   1   2 2616.67 180.912   1
   1   1  -2 2563.17 181.458   2
   0   1   2 9999.99 701.355   1
   0   1  -2 9786.32 702.768   2
   1   1   2 4449.79 315.640   1
   2   1   2 265.077 20.3953   1
   2   1   2 249.511 18.4695   7
   2   1   2 261.333 18.8223   1
  -2   1  -2 254.102 18.4498   6
   3  -1   2 59.0198 4.91647   7
  -3  -1  -2 55.5680 4.30372   4
   3  -1   2 61.5294 6.35669   1
  -3   1  -2 36.4197 32.4975   2
   3   1   2 62.6319 5.31292   1
   3   1   2 56.7185 4.46219   7
  -3   1  -2 58.1022 4.33864   4
  -4  -1  -2 116.789 8.31444   4
   4  -1   2 117.490 9.07084   7
   4  -1   2 114.466 11.0169   1
  -4   1  -2 117.399 8.32870   4
  -4   1  -2 95.5914 8.47139   3
   4   1   2 124.096 9.70852   1
   5  -1   2 36.9767 4.66587   7
  -5  -1  -2 43.9936 3.23933   4
   5  -1   2 31.3555 6.42869   1
  -5   1  -2 42.3166 3.49234   3
   5   1   2 43.7075 5.54207   1
  -5   1  -2 41.9493 3.19847   4
  -6  -1  -2 154.555 9.68950   4
  -6   1  -2 113.813 9.58489   4
  -6  -2   2 0.38093 0.30684   4
  -6   2   2 0.32932 0.54877   3
  -5  -2   2 3.20738 0.55213   4
   5  -2  -2 3.88107 1.31951   7
  -5   2   2 2.85065 0.53131   4
   4  -2  -2 52.3706 4.71676   7
  -4  -2   2 52.3745 3.82311   4
   4  -2  -2 54.8814 43.6675   2
  -4   2   2 49.6348 4.56984   6
  -4   2   2 50.6977 3.85222   4
  -4   2   2 51.7651 4.13744   3
  -4   2   2 39.9262 9.50191   1
   3  -2  -2 138.545 10.4352   7
   3  -2  -2 134.296 9.68949   4
  -3   2   2 134.193 9.70551   4
  -3   2   2 134.256 12.2797   1
   3   2  -2 131.595 10.4942   5
   2  -2  -2 153.057 29.2397   2
   2  -2  -2 167.292 11.7049   4
   2  -2  -2 159.307 12.2126   7
  -2   2   2 166.179 13.1135   1
   2   2  -2 161.628 12.0879   6
  -1  -2   2 734.342 54.4228   7
   1  -2  -2 742.771 68.0462   2
  -1   2   2 810.424 55.2514   1
   0   2  -2 352.617 27.5231   2
   0   2   2 370.768 25.3285   1
   0   2   2 305.263 30.2521   2
   0   2  -2 344.044 29.2648   2
   1   2   2 459.738 38.4498   2
   1   2   2 506.805 34.8423   1
   1   2   2 481.041 34.7600   6
   2  -2   2 523.949 38.8138   4
  -2   2  -2 568.490 39.1823   6
   2   2   2 546.638 39.3368   1
   2   2   2 543.254 38.9729   6
   2   2   2 547.065 39.1272   1
   3  -2   2 17.4323 2.06765   7
  -3  -2  -2 14.5839 1.27486   4
   3  -2   2 13.5081 1.39386   4
  -3   2  -2 15.8715 1.64285   6
  -3   2  -2 15.1776 1.28494   4
   3   2   2 13.2869 2.89675   1
   3   2   2 16.7544 2.34263   1
  -3   2  -2 14.6371 1.53060   3
  -4  -2  -2 372.847 24.9097   4
   4  -2   2 372.086 25.9669   7
   4  -2   2 324.407 28.3075   1
  -4   2  -2 344.407 25.0889   3
  -4   2  -2 71.6311 76.0721   2
  -4   2  -2 336.024 24.8266   4
   5  -2   2 97.3629 17.7215   1
  -5  -2  -2 134.516 9.37874   4
  -5   2  -2 131.066 9.55884   3
  -6  -2  -2 19.3349 1.44866   4
  -6   2  -2 15.8556 1.51357   3
  -6   3   2 19.5290 1.94282   3
  -5  -3   2 141.540 10.3676   4
  -5   3   2 144.767 10.5940   3
   4  -3  -2 100.003 8.04775   7
  -4   3   2 99.4476 7.17323   3
  -4   3   2 81.1847 14.2556   1
  -4   3   2 84.9545 7.75010   6
   3  -3  -2 20.0355 2.47005   7
   3  -3  -2 19.2701 1.58271   4
  -3   3   2 19.0502 4.77700   1
  -3   3   2 17.5858 2.40334   6
   3   3  -2 19.4037 2.47526   5
  -3   3   2 18.2983 1.85274   3
   2  -3  -2 282.463 20.6402   7
   2  -3  -2 270.753 19.8689   4
   2   3  -2 273.222 20.6107   5
  -2   3   2 275.383 21.4751   1
  -2   3   2 264.899 20.0353   3
   2   3  -2 282.176 20.4499   6
  -2   3   2 299.645 20.7132   6
   1  -3  -2 121.511 9.23709   7
   1  -3  -2 108.768 8.61697   4
   1   3  -2 120.650 9.20562   6
  -1   3   2 125.448 9.33799   6
  -1   3   2 125.686 9.91091   1
   0   3  -2 1159.50 88.5336   2
   0   3  -2 1167.45 89.5218   2
   0   3   2 1290.78 86.5539   1
   1  -3   2 25.9381 2.08004   4
   1  -3   2 28.8773 2.66205   7
  -1   3  -2 27.6628 2.71607   6
  -1   3  -2 36.4455 11.6149   2
   1   3   2 27.1509 2.61691   6
   2  -3   2 114.580 8.42077   4
   2  -3   2 117.968 9.17291   7
  -2   3  -2 113.660 8.80324   3
   2   3   2 117.332 8.80248   6
  -2   3  -2 117.533 9.02225   6
   3  -3   2 41.2628 2.91129   4
   3  -3   2 40.8345 3.87471   7
  -3  -3  -2 31.3162 2.80360   4
  -3   3  -2 -10.943 29.9568   2
  -3   3  -2 35.9572 3.43781   6
  -4  -3  -2 3.84385 0.59309   4
   4  -3   2 3.18360 0.57434   4
   4  -3   2 4.45172 1.46125   7
  -4   3  -2 4.55178 0.93841   3
  -4   3  -2 -0.4248 62.4284   2
  -5  -3  -2 250.214 16.6789   4
  -5   3  -2 214.043 16.7851   3
  -6   3  -2 4.33464 0.82243   3
  -6   4   2 38.1292 2.94518   3
  -5   4   2 10.1015 1.46304   3
   4  -4  -2 15.0331 1.43315   4
   4  -4  -2 16.3852 2.62902   7
  -4   4   2 16.8899 1.74815   3
   3  -4  -2 56.5726 3.97628   4
   3  -4  -2 48.0125 5.01810   7
  -3   4   2 46.5641 4.94442   6
   3   4  -2 52.8645 4.95361   5
  -3   4   2 51.8095 8.16842   1
  -3   4   2 54.4592 4.18771   3
   2  -4  -2 12.5672 2.02191   7
   2  -4  -2 13.9344 1.33167   8
   2  -4  -2 14.1902 1.22957   4
   2   4  -2 13.3385 2.00783   6
   2   4  -2 12.6510 2.04463   5
  -2   4   2 14.0712 3.64048   1
  -2   4   2 14.2425 2.27760   6
  -2   4   2 13.0187 1.45261   3
   1  -4  -2 414.701 28.8801   7
   1  -4  -2 378.590 27.9149   4
  -1   4   2 394.266 28.8701   6
   1   4  -2 398.326 28.7618   6
  -1   4   2 369.961 28.0192   3
  -1   4   2 381.888 28.6759   5
   1   4  -2 404.435 28.8348   5
   0  -4  -2 13.0123 1.05042   4
   0  -4   2 11.0751 1.03342   4
   0   4  -2 12.6883 1.97737   6
   0   4   2 10.6928 1.12908   3
   0   4  -2 12.1550 1.93945   5
   0   4   2 13.3528 1.98644   5
   0   4   2 14.3187 2.06596   6
   1  -4   2 21.8121 1.74392   4
   1  -4   2 18.8395 2.41414   7
  -1   4  -2 21.7037 2.63978   5
  -1   4  -2 24.8960 13.1893   2
   1   4   2 21.2672 2.51234   5
  -1   4  -2 21.7577 2.64327   6
   1   4   2 27.2287 2.67869   6
  -1   4  -2 19.5543 1.80470   3
   2  -4   2 3.13834 0.55669   4
   2  -4   2 4.27646 1.41212   7
  -2   4  -2 4.60862 0.86479   3
  -2   4  -2 2.90828 1.41223   5
  -2   4  -2 9.07011 21.4600   2
  -2   4  -2 6.32937 2.12505   6
   2   4   2 4.69266 1.35999   5
   2   4   2 8.53655 1.93485   6
   3  -4   2 3.88108 1.40194   7
   3  -4   2 5.83675 0.84313   4
  -3  -4  -2 5.30644 0.73380   4
  -3   4  -2 7.32274 2.30454   6
  -3   4  -2 5.89952 1.03884   3
  -3   4  -2 -11.306 54.1165   2
   4  -4   2 96.3355 7.38397   4
  -4  -4  -2 102.499 7.38463   4
  -4   4  -2 105.204 7.59058   3
  -5  -4  -2 0.09745 0.22835   4
  -5   4  -2 0.67571 0.40533   3
  -5   4  -2 0.25931 0.65955   5
  -5   5   2 51.6106 4.29743   5
  -5   5   2 57.4664 4.02028   3
   4  -5  -2 73.3084 5.93772   4
  -4   5   2 81.0764 6.14057   3
  -4   5   2 90.7049 7.02904   5
  -3   5   2 38.1376 3.80567   5
   3   5  -2 37.9594 3.80226   5
  -3   5   2 56.2723 48.8869   2
  -3   5   2 38.3312 3.10527   3
   2  -5  -2 91.7147 6.48019   4
   2   5  -2 84.9454 7.41166   6
  -2   5   2 85.5100 7.64151   6
   2   5  -2 88.4870 7.41462   5
  -2   5   2 88.6610 7.36787   5
  -2   5   2 86.0660 6.54852   3
   1  -5  -2 111.777 8.05428   4
   1  -5  -2 115.442 8.12116   8
   1   5  -2 112.806 9.04409   5
  -1   5   2 110.930 9.23750   6
   1   5  -2 107.129 9.06604   6
  -1   5   2 101.591 8.03009   3
  -1   5   2 112.906 8.92849   5
   0  -5  -2 92.3396 6.67967   4
   0  -5   2 95.6685 6.68699   4
   0   5  -2 89.9642 7.67206   5
   0   5   2 92.7317 7.59526   5
   0   5   2 87.9312 7.77151   6
   0   5  -2 87.6671 7.79485   6
  -1  -5  -2 234.750 17.2167   4
   1  -5   2 245.122 17.2989   4
   1   5   2 229.974 18.1940   6
   1   5   2 247.441 18.0892   5
  -1   5  -2 259.134 18.5167   6
  -1   5  -2 251.713 18.2769   5
  -1   5  -2 218.273 17.2013   3
   2  -5   2 42.9335 3.27141   4
  -2   5  -2 9.22849 23.1900   2
  -2   5  -2 42.8244 4.97115   6
   2   5   2 40.5908 4.01434   5
   3  -5   2 190.562 13.6126   4
  -3   5  -2 190.317 14.4022   5
  -3   5  -2 184.279 13.6425   3
  -4   5  -2 11.0784 1.06625   3
  -4   5  -2 10.6256 1.53491   5
  -4   6   2 29.4683 2.45363   5
   3  -6  -2 68.0681 4.92205   4
   3   6  -2 65.8991 5.36383   5
  -3   6   2 66.8385 5.38137   5
   2  -6  -2 62.3145 4.79603   4
   2   6  -2 62.5302 5.45959   5
  -2   6   2 69.4910 5.71633   5
   1  -6  -2 110.499 7.97587   4
   1   6  -2 105.849 8.71860   5
  -1   6   2 112.266 8.67679   5
   0  -6  -2 94.6228 6.50733   4
   0  -6   2 78.9296 6.49016   4
   0   6   2 90.3970 7.17090   5
   0   6  -2 91.8465 7.35821   5
  -1  -6  -2 190.953 14.0990   4
   1  -6   2 208.160 14.1827   4
   1   6   2 183.193 14.9483   5
  -1   6  -2 204.869 14.9673   5
   2  -6   2 67.8303 4.93373   4
  -2   6  -2 64.4790 5.82890   5
   3  -6   2 24.7695 1.94897   4
  -3   6  -2 24.7250 2.39719   5
   1   7  -2 23.0700 2.06590   5
   0   7  -2 56.6873 4.53695   5
  -1   7  -2 36.1126 2.99393   5
  -6   0   3 256.306 18.4035   4
  -5   0   3 258.183 18.5583   4
  -4   0   3 202.481 14.6000   4
   4   0  -3 199.990 14.9445   7
   4   0  -3 224.645 27.0934   2
  -3   0   3 14.8298 1.30902   4
   3   0  -3 17.9385 9.49139   2
   3   0  -3 17.0721 1.67495   7
  -2   0   3 196.338 14.5428   7
   2   0  -3 206.140 19.7545   2
  -1   0   3 5752.91 411.936   1
   1   0  -3 5853.00 413.959   2
   0   0  -3 482.375 37.8135   2
   0   0   3 502.109 35.4224   1
  -1   0  -3 7.91366 8.98393   2
   1   0   3 12.6640 1.97680   1
   1   0   3 12.5377 1.24770   7
  -2   0  -3 212.092 34.7766   2
   2   0   3 233.226 16.8373   1
  -2   0  -3 215.394 16.1499   4
   2   0   3 226.465 16.3726   7
   3   0   3 694.030 50.4575   1
   4   0   3 55.0695 4.58824   7
  -4   0  -3 52.7360 4.05271   4
   4   0   3 50.8577 6.41163   1
   5   0   3 7.91396 3.96132   1
  -5   0  -3 10.7918 1.08720   4
  -6   0  -3 10.5903 0.93800   4
  -6  -1   3 30.2566 2.35991   4
  -6   1   3 28.4717 2.32019   4
   5  -1  -3 154.839 12.1188   7
   5  -1  -3 308.055 69.3103   2
  -5  -1   3 160.682 11.5113   4
   5   1  -3 166.388 12.7731   1
  -5   1   3 159.660 11.5189   4
  -5   1   3 150.465 12.0412   3
   4  -1  -3 230.044 16.8216   7
  -4  -1   3 222.399 16.1273   4
   4  -1  -3 188.734 32.5017   2
   4   1  -3 220.692 19.5675   1
  -4   1   3 230.008 16.1578   4
   3  -1  -3 235.859 27.0797   2
  -3  -1   3 164.986 13.6925   4
   3  -1  -3 199.100 14.1775   7
   3   1  -3 200.485 14.6334   1
   3   1  -3 228.192 19.8553   2
  -3   1   3 197.565 13.6421   4
  -3   1   3 163.728 16.1688   1
   2  -1  -3 738.970 60.5222   2
   2   1  -3 738.186 53.6793   1
  -2   1   3 756.202 54.4245   1
   2   1  -3 769.035 56.4606   2
   1  -1  -3 1741.64 124.817   2
  -1   1   3 1754.96 120.789   1
   1   1  -3 1681.29 121.936   2
   1   1  -3 1604.45 120.325   1
   0  -1  -3 1489.52 110.023   2
   0   1  -3 1480.10 107.839   2
   1  -1   3 1915.02 133.654   1
  -1   1  -3 1863.11 137.533   2
   1   1   3 1846.10 133.363   1
   2  -1   3 364.259 25.4110   4
   2  -1   3 374.424 26.4915   1
   2   1   3 380.809 26.1478   1
   2   1   3 344.536 26.9268   1
  -2   1  -3 314.614 25.3179   4
   2   1   3 344.438 25.5492   7
  -2   1  -3 401.312 38.5220   2
  -3  -1  -3 377.301 26.4227   4
   3  -1   3 265.493 26.3765   4
   3  -1   3 402.710 28.1049   1
   3  -1   3 415.491 27.2030   7
  -3   1  -3 260.929 47.7317   2
   3   1   3 400.739 27.3719   1
  -3   1  -3 375.073 26.4328   4
   3   1   3 382.484 26.6584   7
   4  -1   3 224.151 16.2918   7
  -4  -1  -3 196.875 15.4591   4
   4  -1   3 216.043 17.9242   1
   4   1   3 226.895 16.8024   1
  -4   1  -3 212.913 15.4714   4
   5  -1   3 27.8207 6.79804   1
  -5  -1  -3 37.1482 2.89966   4
  -5   1  -3 38.1953 3.14915   3
  -5   1  -3 38.1036 2.86261   4
   5   1   3 33.2923 5.70965   1
  -6  -1  -3 23.2909 1.83404   4
  -6  -2   3 1.05494 0.35899   4
  -6   2   3 1.56014 0.61165   3
   5  -2  -3 32.8068 3.50418   7
   5  -2  -3 28.0632 54.2436   2
  -5  -2   3 36.6126 2.71936   4
  -5   2   3 33.2585 2.67714   4
   4  -2  -3 20.6843 2.56939   7
   4  -2  -3 2.61618 36.7575   2
  -4  -2   3 19.9439 1.65917   4
  -4   2   3 20.4694 2.04617   3
  -4   2   3 19.2196 1.68451   4
  -4   2   3 26.3984 11.3939   1
   3  -2  -3 152.024 11.0215   8
   3  -2  -3 161.400 31.6621   2
   3  -2  -3 164.751 11.7761   7
   3  -2  -3 147.032 10.9561   4
  -3   2   3 153.506 13.8131   1
   3   2  -3 154.514 11.8175   5
  -3   2   3 146.331 11.2088   3
  -3   2   3 150.266 10.9759   4
   2  -2  -3 191.219 14.1446   4
  -2  -2   3 186.395 14.3119   7
   2  -2  -3 205.931 14.7447   7
   2  -2  -3 169.079 29.2285   2
  -2   2   3 204.901 15.7170   1
   2   2  -3 206.254 14.6165   6
   1  -2  -3 108.823 24.5314   2
  -1  -2   3 92.8157 7.55312   7
   1  -2  -3 97.5098 7.83682   7
  -1   2   3 104.746 8.47100   1
  -1   2   3 114.954 7.94548   7
   1   2  -3 108.698 7.84839   6
   0  -2   3 89.2985 6.66076   7
   0   2  -3 97.0686 14.9801   2
   0   2   3 90.4223 6.65155   7
   0   2  -3 84.1141 7.31911   6
   0   2   3 89.4744 6.77727   6
   0   2   3 90.5537 16.3276   2
   0   2   3 89.9881 7.10816   1
   0   2  -3 85.5324 11.1357   2
   1  -2   3 1337.19 102.683   1
  -1   2  -3 1422.89 106.589   2
   1   2   3 1416.16 106.161   2
   1   2   3 1511.41 101.480   1
   2  -2   3 782.362 63.5388   1
  -2  -2  -3 785.654 62.0502   4
  -2   2  -3 929.555 62.4183   6
  -2   2  -3 938.853 72.8485   2
   2   2   3 903.537 62.9287   1
   2   2   3 930.030 62.6053   1
   3  -2   3 0.32645 4.69700   1
   3  -2   3 3.90636 1.14900   7
  -3  -2  -3 3.21967 0.48614   4
   3  -2   3 2.50515 0.46440   4
   3   2   3 3.95935 3.80293   1
  -3   2  -3 2.62496 0.41942   4
   3   2   3 3.70870 1.58126   1
  -3   2  -3 30.9958 29.9932   2
  -3   2  -3 2.63059 0.63234   3
  -4  -2  -3 99.7991 7.28780   4
   4  -2   3 102.455 8.24924   7
   4  -2   3 96.3596 13.7033   1
  -4   2  -3 98.3411 7.23148   4
  -4   2  -3 96.8857 7.49237   3
  -5  -2  -3 20.6718 1.77580   4
  -5   2  -3 21.3132 2.00606   3
  -6  -2  -3 18.5453 1.34721   4
  -6   2  -3 14.6315 1.46823   3
  -6  -3   3 70.0482 4.76688   4
  -6   3   3 54.6074 4.80175   3
  -5  -3   3 59.7785 4.60157   4
  -5   3   3 63.9859 4.87820   3
   4  -3  -3 126.702 10.3845   7
   4  -3  -3 153.670 9.45975   4
  -4   3   3 135.207 9.55889   3
  -4   3   3 108.610 10.0824   6
  -4   3   3 86.7906 15.6922   1
   3  -3  -3 62.4743 4.75348   4
   3  -3  -3 66.6819 4.84572   8
   3  -3  -3 66.1566 5.72294   7
   3   3  -3 64.5218 5.69131   5
  -3   3   3 54.5590 8.32431   1
  -3   3   3 65.1856 5.72196   6
  -3   3   3 64.4924 5.03323   3
   2  -3  -3 77.2095 6.43189   4
   2  -3  -3 80.4587 6.98873   7
   2  -3  -3 84.2537 6.32941   8
  -2   3   3 92.4773 7.16931   6
   2   3  -3 92.1504 6.93813   6
   2   3  -3 89.6143 7.10693   5
  -2   3   3 89.9611 8.41344   1
  -2   3   3 84.9078 6.47674   3
  -1   3   3 1117.12 80.4913   1
   0  -3  -3 91.3580 7.64160   4
   0  -3   3 106.001 8.07038   7
   0  -3  -3 110.840 8.19734   7
   0   3   3 108.412 8.28059   6
   0   3   3 107.532 8.63335   1
   0   3  -3 111.488 16.6783   2
   0   3  -3 106.204 8.27705   6
   0   3  -3 156.669 14.0224   2
   1  -3   3 244.069 17.6486   7
  -1  -3  -3 221.425 17.1593   4
   1  -3   3 231.236 17.0233   4
   1   3   3 245.544 17.5422   6
  -1   3  -3 250.425 26.1296   2
   1   3   3 250.540 17.5640   1
  -1   3  -3 233.576 17.5939   6
  -2  -3  -3 154.465 13.8607   4
   2  -3   3 207.486 13.9508   4
  -2   3  -3 206.168 14.5300   6
  -2   3  -3 231.055 32.6427   2
   2   3   3 199.901 14.2473   6
  -2   3  -3 198.676 14.0813   3
   3  -3   3 42.7181 4.31080   7
  -3  -3  -3 43.0836 3.34136   4
   3  -3   3 45.5139 3.41456   4
  -3   3  -3 24.6703 31.6616   2
  -3   3  -3 43.9997 3.57828   3
   4  -3   3 115.066 8.62173   4
  -4  -3  -3 114.830 8.62948   4
   4  -3   3 109.865 9.66589   7
  -4   3  -3 91.7629 67.0350   2
  -4   3  -3 135.832 9.45142   3
  -5  -3  -3 4.38154 0.61122   4
  -5   3  -3 3.86804 0.87831   3
  -6   4   3 32.7854 2.51407   3
  -5   4   3 41.0223 3.44542   3
   4  -4  -3 132.754 11.9436   7
   4  -4  -3 140.544 10.2410   4
  -4   4   3 149.481 10.4778   3
  -4   4   3 138.330 22.3106   1
   3  -4  -3 177.624 12.8583   4
   3  -4  -3 154.771 13.9130   7
  -3   4   3 182.767 16.0771   1
  -3   4   3 185.384 13.0853   3
  -3   4   3 182.210 14.0187   6
   3   4  -3 186.144 13.9600   5
   2  -4  -3 26.3112 2.02365   4
   2  -4  -3 25.9507 2.11311   8
   2  -4  -3 20.7693 2.81547   7
   2   4  -3 24.9117 2.84524   6
  -2   4   3 26.6367 5.39960   1
  -2   4   3 25.3098 3.10696   6
   1  -4  -3 272.470 21.7492   7
   1  -4  -3 256.732 20.8917   8
   1  -4  -3 287.259 20.8529   4
  -1   4   3 308.142 21.8749   6
   1   4  -3 313.535 21.7582   6
  -1   4   3 285.103 21.5900   5
  -1   4   3 290.547 20.9856   3
   1   4  -3 305.078 21.8050   5
  -1   4   3 310.004 22.3557   1
   0  -4  -3 47.5301 4.52359   7
   0   4   3 37.1343 3.28510   3
   0   4  -3 43.2626 4.09799   5
   0   4   3 50.2757 18.0493   2
   0   4   3 42.3366 4.01118   5
   0   4   3 43.5220 4.10746   6
   0   4  -3 44.5927 4.08823   6
   1  -4   3 119.044 8.07340   4
  -1  -4  -3 95.5842 7.98506   4
  -1   4  -3 132.125 19.7000   2
  -1   4  -3 118.967 9.02306   6
   1   4   3 115.709 8.84269   6
   1   4   3 110.291 8.72635   5
  -1   4  -3 102.308 8.09954   3
  -1   4  -3 114.044 8.97595   5
  -2  -4  -3 700.089 50.2881   4
   2  -4   3 663.167 51.3849   7
   2   4   3 736.942 51.0825   5
  -2   4  -3 631.519 51.0811   6
  -2   4  -3 728.004 50.4860   3
  -2   4  -3 775.042 51.4086   5
  -2   4  -3 724.312 64.9024   2
   3  -4   3 40.6476 3.11783   4
   3  -4   3 32.9785 4.04196   7
  -3  -4  -3 42.1475 3.02566   4
  -3   4  -3 37.6650 3.21783   3
  -3   4  -3 30.3822 35.2684   2
  -3   4  -3 40.9910 4.03999   5
   4  -4   3 18.0351 1.56129   4
  -4  -4  -3 18.3123 1.53877   4
  -4   4  -3 19.0035 1.75794   3
  -4   4  -3 18.6965 2.32568   5
  -5   4  -3 9.14487 1.22586   5
  -5   4  -3 12.5127 1.05803   3
  -5   5   3 61.5900 4.98248   5
  -5   5   3 67.9836 4.73700   3
   4  -5  -3 83.0368 6.40428   4
  -4   5   3 92.3260 6.63040   3
  -4   5   3 89.3898 7.19074   5
   3  -5  -3 74.4058 5.20565   4
   3   5  -3 67.8718 6.03665   5
  -3   5   3 67.0710 5.91991   5
  -3   5   3 68.5118 5.28078   3
   2  -5  -3 89.2798 6.20514   4
  -2   5   3 81.8224 8.73040   1
  -2   5   3 82.9471 6.28930   3
   2   5  -3 80.9453 7.16300   6
  -2   5   3 76.1978 7.30415   6
  -2   5   3 87.4136 7.19527   5
   2   5  -3 85.0452 7.17471   5
   1  -5  -3 0.81065 0.32728   4
   1  -5  -3 2.33399 0.56732   8
   1   5  -3 1.92364 1.80248   6
  -1   5   3 1.67825 1.93492   6
  -1   5   3 1.05780 0.45825   3
   1   5  -3 1.63141 1.01295   5
  -1   5   3 1.14496 1.08843   5
   0  -5   3 243.491 16.6734   4
   0  -5  -3 230.023 16.6562   4
   0   5  -3 240.045 17.7083   5
   0   5   3 214.587 17.6481   6
   0   5  -3 225.015 17.7230   6
   0   5   3 237.822 17.4632   5
   1  -5   3 64.7490 4.46927   4
  -1  -5  -3 60.8510 4.36871   4
  -1   5  -3 62.1954 5.43270   5
   1   5   3 51.6903 5.23636   6
   1   5   3 62.1553 5.16710   5
  -1   5  -3 54.9119 4.31886   3
  -1   5  -3 53.4254 5.41699   6
  -2   5  -3 21.4858 2.65586   5
   2   5   3 19.8542 2.28480   5
  -2   5  -3 20.3944 1.84801   3
  -2   5  -3 -14.924 22.4080   2
   3  -5   3 129.767 9.47338   4
  -3   5  -3 128.892 9.48943   3
  -3   5  -3 131.324 10.2252   5
  -4   5  -3 25.3155 1.85520   3
  -4   5  -3 20.7605 2.20087   5
   3  -6  -3 16.1539 1.32828   4
   3   6  -3 15.3321 1.76643   5
  -3   6   3 15.7397 1.72963   5
   2  -6  -3 87.4719 6.34027   4
  -2   6   3 86.7341 6.87709   5
   2   6  -3 85.4464 7.04269   5
   1  -6  -3 37.6718 2.78560   4
  -1  -6   3 27.7050 2.73960   4
   1   6  -3 38.1174 3.57599   5
  -1   6   3 41.3295 3.70614   5
   0  -6  -3 23.2355 1.75269   4
   0  -6   3 19.5882 1.75017   4
   0   6  -3 21.1589 2.52858   5
   0   6   3 21.3550 2.73723   5
  -1  -6  -3 3.37560 0.52444   4
   1  -6   3 2.70296 0.49768   4
  -1   6  -3 2.91505 1.12790   5
   2  -6   3 80.4212 5.72116   4
  -2   6  -3 74.3537 6.24030   5
   3  -6   3 41.2297 2.93400   4
  -3   6  -3 34.2226 3.40812   5
   1   7  -3 15.3060 1.51881   5
   0   7  -3 10.7348 1.21577   5
  -1   7  -3 27.1249 2.29814   5
  -6   0   4 35.9424 2.82081   4
  -5   0   4 91.4493 6.65380   4
   5   0  -4 61.5523 21.3752   2
  -4   0   4 126.133 9.27545   4
   4   0  -4 129.542 9.64999   7
   3   0  -4 663.245 54.8139   2
   2   0  -4 598.825 47.7606   2
   1   0  -4 6879.59 490.958   2
   0   0  -4 569.983 44.2832   2
   0   0   4 567.446 40.9026   1
  -1   0  -4 208.348 24.5449   2
   1   0   4 222.924 16.4465   1
   1   0   4 223.437 16.0879   7
  -2   0  -4 1028.21 91.8223   2
   2   0   4 1187.17 80.8854   1
   3   0   4 16.3090 2.21418   7
   3   0   4 12.0244 2.78710   1
  -3   0  -4 13.3661 1.25769   4
   4   0   4 263.920 21.6349   1
   4   0   4 272.386 20.3998   7
  -4   0  -4 292.273 20.0883   4
  -5   0  -4 38.4536 2.97657   4
  -6   0  -4 7.91497 0.72464   4
  -6  -1   4 58.0501 4.37361   4
  -6   1   4 58.3072 4.34830   4
   5  -1  -4 76.7217 6.56319   7
  -5  -1   4 83.0120 6.00974   4
  -5   1   4 82.7386 6.01388   4
  -4  -1   4 70.0338 5.21385   4
   4  -1  -4 73.8904 5.93925   7
   4  -1  -4 93.4488 40.6783   2
  -4   1   4 79.2141 5.26078   4
  -4   1   4 61.0727 5.74705   3
   4   1  -4 70.6950 13.5741   2
   4   1  -4 62.2025 8.33907   1
   3  -1  -4 50.9169 17.0219   2
   3  -1  -4 60.3334 4.84318   7
  -3  -1   4 58.3077 4.81828   7
  -3  -1   4 56.7167 4.39354   4
  -3   1   4 46.1821 9.29324   1
   3   1  -4 56.7411 11.2767   2
  -3   1   4 56.5914 4.27480   4
  -3   1   4 58.6208 5.01838   7
   3   1  -4 61.0116 6.17938   1
   2  -1  -4 1341.03 104.771   2
   2   1  -4 1421.00 101.432   2
   2   1  -4 1371.09 98.2730   1
   1  -1  -4 894.623 64.0336   2
   1   1  -4 847.753 60.3710   2
   1   1  -4 720.631 58.3846   1
   0  -1  -4 803.870 64.0907   2
   0   1   4 821.796 58.9616   1
   0   1  -4 840.529 61.8300   2
   1  -1   4 124.348 8.68958   7
   1  -1   4 109.851 9.13617   1
   1   1   4 109.574 8.70564   1
   1   1   4 111.101 8.14703   6
  -1   1  -4 115.926 8.25301   6
   1   1   4 104.906 8.30583   7
  -1   1  -4 97.9779 16.5314   2
  -2  -1  -4 50.8278 4.40894   4
   2  -1   4 92.4005 5.22618   7
   2  -1   4 53.6789 6.10605   1
   2   1   4 55.8987 4.69259   7
  -2   1  -4 71.7577 19.7798   2
   2   1   4 54.7789 5.29678   1
  -2   1  -4 55.5632 4.46611   4
  -3  -1  -4 257.466 18.9970   4
   3  -1   4 274.504 20.8580   1
   3  -1   4 279.662 19.7375   7
   3   1   4 268.623 20.0812   1
  -3   1  -4 113.861 45.5799   2
  -3   1  -4 264.211 18.9950   4
   3   1   4 263.476 19.2976   7
   4  -1   4 191.080 24.6235   7
  -4  -1  -4 363.358 23.6152   4
   4  -1   4 329.962 26.1079   1
  -4   1  -4 371.170 23.8524   3
   4   1   4 391.382 25.1440   1
   5  -1   4 19.1965 7.10531   1
  -5  -1  -4 21.9484 1.91770   4
  -5   1  -4 23.3994 2.11701   3
  -5   1  -4 23.1617 1.80459   4
   5   1   4 16.7976 4.18748   1
  -6  -1  -4 1.70774 0.28369   4
  -6  -2   4 2.69258 0.47249   4
  -6   2   4 2.29907 0.65346   3
  -5  -2   4 30.6106 2.35724   4
   5  -2  -4 28.9440 3.22487   7
   5  -2  -4 -4.3828 53.1888   2
  -5   2   4 27.2791 2.31199   4
  -5   2   4 30.0112 2.82043   3
  -4  -2   4 410.485 30.5973   4
   4  -2  -4 426.029 31.5603   7
   4  -2  -4 429.455 69.5317   2
  -4   2   4 472.013 31.0702   3
  -4   2   4 409.538 30.6149   4
   3  -2  -4 12.4963 26.4487   2
   3  -2  -4 3.51626 1.32062   7
   3  -2  -4 1.97394 0.35824   4
   3   2  -4 2.81485 1.42635   5
  -3   2   4 2.07019 0.64360   3
  -3   2   4 3.08149 4.22723   1
  -3   2   4 2.68672 0.42625   4
   2  -2  -4 450.148 49.9664   2
  -2  -2   4 371.398 31.2666   7
   2  -2  -4 456.998 31.0427   4
  -2   2   4 481.405 32.7186   1
   1  -2  -4 565.885 60.8392   2
   1   2  -4 675.399 49.2743   2
   1   2  -4 653.207 47.9949   2
  -1   2   4 646.113 46.8404   1
   0  -2   4 177.699 13.3051   7
   0   2   4 180.277 13.8145   1
   0   2  -4 185.506 13.3757   6
   0   2  -4 161.925 26.6656   2
   0   2  -4 192.633 17.8004   2
  -1   2  -4 1313.17 91.7879   2
   1   2   4 986.219 94.0416   2
   1   2   4 1258.48 85.7121   1
  -2  -2  -4 149.886 11.3585   4
   2  -2   4 141.041 14.1360   1
   2  -2   4 162.645 12.0535   7
   2  -2   4 159.483 11.4011   4
   2   2   4 163.759 13.7208   1
   2   2   4 168.541 12.1797   1
  -2   2  -4 148.050 11.5641   3
  -2   2  -4 161.739 25.9847   2
  -2   2  -4 167.831 11.6789   6
   3  -2   4 88.7901 7.20146   7
  -3  -2  -4 83.6695 6.31210   4
   3  -2   4 85.1539 11.8214   1
   3  -2   4 84.7480 6.32675   4
   3   2   4 93.3583 7.47789   1
  -3   2  -4 84.0209 6.26624   4
  -3   2  -4 37.3559 35.7018   2
  -3   2  -4 84.2099 6.50391   3
   4  -2   4 -0.3326 12.7808   1
  -4  -2  -4 3.31111 0.54753   4
   4  -2   4 2.08829 1.01286   7
  -4   2  -4 2.01084 0.63829   3
  -5  -2  -4 54.4782 3.89904   4
  -5   2  -4 48.6354 4.03631   3
  -6  -2  -4 68.5086 4.97955   4
  -6  -3   4 37.7971 3.06669   4
  -6   3   4 43.5170 3.20401   3
  -5  -3   4 6.60228 0.80608   4
  -5   3   4 7.05969 1.15288   3
   4  -3  -4 27.1417 3.23401   7
   4  -3  -4 25.8403 2.12811   4
  -4   3   4 20.4813 9.39999   1
  -4   3   4 29.2413 2.55241   3
  -4   3   4 24.1362 3.13230   6
   3  -3  -4 38.6174 3.08924   4
   3  -3  -4 39.6738 4.03731   7
   3  -3  -4 41.2162 3.17989   8
  -3   3   4 40.7160 4.10409   6
  -3   3   4 40.8142 3.39834   3
   3   3  -4 42.7051 4.09158   5
   2  -3  -4 3.91981 1.09606   7
   2  -3  -4 4.77494 0.58982   4
  -2   3   4 6.16868 1.72196   6
   2   3  -4 5.25564 1.36243   5
  -2   3   4 0.97748 2.83546   1
  -2   3   4 5.29952 0.93313   3
   1  -3  -4 392.915 29.8979   4
   1  -3  -4 431.105 30.6382   7
   1   3  -4 424.005 30.5286   6
  -1   3   4 424.719 30.6542   6
  -1   3   4 429.135 31.2986   1
   0  -3   4 43.6379 3.84835   7
   0  -3  -4 43.5936 3.39546   4
   0  -3  -4 48.4085 3.99190   7
   0   3  -4 45.7357 17.7499   2
   0   3   4 46.7927 4.05192   6
   0   3   4 44.3260 27.7711   2
   0   3   4 46.9755 4.73116   1
   0   3  -4 47.5699 9.47790   2
   0   3  -4 47.7101 4.05647   6
   1  -3   4 253.344 17.8375   7
  -1  -3  -4 191.113 17.0677   4
   1  -3   4 243.724 17.1320   4
  -1   3  -4 210.380 17.1901   3
   1   3   4 259.081 17.9393   1
   1   3   4 259.620 17.6655   6
  -1   3  -4 300.790 27.8380   2
  -1   3  -4 239.987 17.7153   6
  -1   3  -4 246.746 17.8724   5
   2  -3   4 93.9610 7.67149   7
  -2  -3  -4 89.9909 6.76149   4
   2  -3   4 93.8344 6.82349   4
  -2   3  -4 102.510 10.5570   6
  -2   3  -4 89.5236 6.93619   3
  -3   3  -4 21.4823 34.6803   2
  -3   3  -4 111.949 8.29095   3
  -4  -3  -4 129.778 8.79580   4
   4  -3   4 109.820 9.81124   7
  -4   3  -4 118.850 96.9893   2
  -5  -3  -4 10.6732 0.94917   4
  -5   3  -4 9.61258 1.03180   3
  -5   3  -4 6.92829 1.21884   5
  -6   4   4 14.7902 1.54908   5
  -5   4   4 41.2658 3.30161   3
   4  -4  -4 24.2159 2.56334   4
  -4   4   4 19.0382 9.58024   1
  -4   4   4 33.9607 2.64752   3
   3  -4  -4 182.533 13.4364   4
   3  -4  -4 166.080 14.5339   7
   3  -4  -4 200.631 13.5393   8
  -3   4   4 190.742 13.6674   3
   3   4  -4 196.104 14.5718   5
  -3   4   4 163.262 16.8425   1
  -3   4   4 196.798 14.6777   6
   2  -4  -4 39.2206 2.90116   8
   2  -4  -4 36.1384 2.78762   4
   2  -4  -4 30.2616 3.63616   7
   2   4  -4 37.3558 3.70556   6
   2   4  -4 36.3869 3.74182   5
  -2   4   4 30.5332 6.11429   1
  -2   4   4 35.6051 3.88518   6
  -2   4   4 37.2165 3.04011   3
   1  -4  -4 53.5648 4.45866   8
   1  -4  -4 60.4558 4.41768   4
   1  -4  -4 56.4789 5.33887   7
  -1   4   4 58.9905 4.57196   3
   1   4  -4 63.7853 5.39097   5
  -1   4   4 58.5338 5.14104   5
  -1   4   4 61.2341 6.61731   1
   1   4  -4 63.8878 5.35355   6
  -1   4   4 58.6503 5.39549   6
   0  -4  -4 97.7216 7.37431   8
   0  -4   4 100.574 7.32165   4
   0  -4  -4 100.337 8.23172   7
   0   4  -4 105.189 8.25074   5
   0   4   4 64.8705 26.5084   2
   0   4   4 101.773 8.04575   5
   0   4  -4 89.6886 7.29170   3
   0   4   4 113.838 8.64970   1
   0   4  -4 105.279 8.21926   6
   0   4   4 103.907 8.22933   6
   0   4   4 95.4350 7.39166   3
  -1  -4  -4 491.739 33.0956   4
   1  -4   4 487.586 34.1318   7
   1  -4   4 524.347 33.1707   4
   1   4   4 499.597 33.9179   6
  -1   4  -4 473.878 33.1937   3
  -1   4  -4 494.078 42.5804   2
  -1   4  -4 487.537 34.0320   6
  -1   4  -4 273.438 34.7238   5
  -2  -4  -4 535.413 35.2552   4
   2  -4   4 427.960 37.0120   7
   2  -4   4 554.622 35.2478   4
  -2   4  -4 541.555 35.3311   3
  -2   4  -4 503.613 52.3333   2
  -2   4  -4 323.220 36.0744   6
  -2   4  -4 564.200 36.2608   5
  -3  -4  -4 27.5340 2.12551   4
   3  -4   4 22.9279 3.21035   7
   3  -4   4 26.8882 2.24395   4
  -3   4  -4 27.6969 3.00759   5
  -3   4  -4 -13.268 36.3852   2
  -4  -4  -4 3.34107 0.54495   4
  -4   4  -4 3.99118 1.33860   5
  -4   4  -4 4.05185 0.74301   3
  -5   4  -4 69.9935 5.20559   3
  -5   5   4 7.96008 1.05282   5
  -5   5   4 9.16889 0.80564   3
  -4   5   4 86.2240 6.48723   3
  -4   5   4 85.2263 6.81706   5
   3  -5  -4 49.2918 3.45049   4
  -3   5   4 42.4717 3.97232   5
  -3   5   4 39.9767 3.35575   3
  -3   5   4 29.9444 6.65855   1
   3   5  -4 41.6990 4.12338   5
   2  -5  -4 142.821 13.5171   7
   2  -5  -4 152.464 10.3505   4
   2  -5  -4 160.487 10.4316   8
  -2   5   4 147.199 12.6919   1
   2   5  -4 94.2635 11.8103   6
  -2   5   4 130.466 10.8013   3
  -2   5   4 162.485 11.5134   5
   1  -5  -4 99.6532 7.22291   4
  -1  -5   4 97.8965 7.17497   4
   1  -5  -4 103.153 7.27152   8
  -1   5   4 92.9428 7.22723   3
  -1   5   4 102.630 7.99571   5
  -1   5   4 96.0463 8.34816   6
   1   5  -4 100.311 8.20804   5
   1   5  -4 94.5406 8.21942   6
   0  -5  -4 3.81440 0.61208   4
   0  -5   4 4.56386 0.67762   4
   0   5   4 3.10996 1.78312   6
   0   5  -4 6.98513 2.33228   6
   0   5   4 3.94283 1.33770   5
   0   5  -4 5.22491 1.59216   5
   1  -5   4 171.979 12.6231   4
  -1  -5  -4 178.250 12.5503   4
  -1   5  -4 185.459 13.6368   5
  -1   5  -4 157.668 13.6077   6
   1   5   4 176.898 14.1657   6
   2  -5   4 13.0271 1.28443   4
  -2  -5  -4 10.7668 1.11317   4
  -2   5  -4 12.7567 1.19957   3
  -2   5  -4 12.8938 2.03634   5
  -3  -5  -4 25.3736 2.14548   4
   3  -5   4 27.5669 2.22619   4
  -3   5  -4 27.6570 2.86851   5
  -3   5  -4 29.0214 2.23884   3
  -4   5  -4 40.8873 2.70798   3
  -4   5  -4 29.0330 2.84841   5
   3  -6  -4 28.0189 2.10829   4
  -3   6   4 26.2134 2.37752   5
   3   6  -4 27.9081 2.59285   5
   2  -6  -4 0.50149 0.29856   4
  -2   6   4 0.96395 0.74956   5
   2   6  -4 0.67649 1.17326   5
   1  -6  -4 59.4863 4.22207   4
  -1  -6   4 51.9853 4.19822   4
   1   6  -4 57.3925 4.95614   5
  -1   6   4 57.3401 4.63097   5
   0  -6   4 48.2342 3.95428   4
   0  -6  -4 54.8704 3.94170   4
   0   6  -4 55.1194 4.73380   5
   1  -6   4 4.98622 0.73101   4
  -1   6  -4 4.42927 1.25759   5
   2  -6   4 0.50196 0.41923   4
  -2  -6  -4 0.27175 0.32940   4
  -2   6  -4 0.24347 0.71055   5
  -3   6  -4 3.33317 0.67043   5
   1   7  -4 16.9903 1.58671   5
   0   7  -4 68.3700 5.23002   5
  -1   7  -4 28.5764 2.52913   5
  -6   0   5 22.2123 1.85308   4
  -5   0   5 3.43957 0.57670   4
   4   0  -5 46.1755 16.2289   2
   4   0  -5 48.5408 4.04165   7
  -4   0   5 48.3141 3.67329   4
   3   0  -5 17.8388 1.82765   7
  -3   0   5 17.8611 1.45725   4
  -3   0   5 17.0786 2.08422   7
   3   0  -5 21.0257 11.2301   2
  -2   0   5 127.681 10.0167   7
   2   0  -5 124.579 16.7428   2
  -2   0   5 127.499 12.7962   1
   2   0  -5 135.026 9.71724   7
   1   0  -5 152.327 16.5035   2
  -1   0   5 133.613 10.3825   7
  -1   0   5 145.335 11.2123   1
   0   0   5 2.22345 0.57075   7
   0   0   5 4.03295 1.55842   1
   0   0  -5 4.54135 8.09294   2
   1   0   5 56.4322 5.13307   1
   1   0   5 55.8525 4.48268   7
  -2   0  -5 6.44430 26.5447   2
   2   0   5 6.44028 2.00785   1
   2   0   5 6.58981 1.14124   7
  -2   0  -5 5.53876 0.67270   4
  -3   0  -5 38.6966 3.68330   3
  -3   0  -5 45.1925 3.41361   4
   3   0   5 50.1193 4.07111   7
   3   0   5 46.0177 5.72248   1
   4   0   5 8.44733 3.87820   1
  -4   0  -5 9.87535 1.02811   4
   4   0   5 10.4460 1.64265   7
  -4   0  -5 9.13530 1.58757   3
  -5   0  -5 0.34233 0.28342   4
  -6  -1   5 63.2095 4.65027   4
  -6   1   5 61.0813 4.61672   4
   5  -1  -5 197.623 15.2131   7
   5  -1  -5 169.716 38.5111   2
  -5  -1   5 193.518 14.6385   4
  -5   1   5 220.510 14.6679   4
   4  -1  -5 25.9276 2.69634   7
  -4  -1   5 25.2913 2.00394   4
   4  -1  -5 25.2990 21.7497   2
  -4   1   5 26.1061 2.02420   4
   4   1  -5 19.2374 11.5957   2
  -4   1   5 20.5075 2.33834   3
  -3  -1   5 237.093 17.9002   4
   3  -1  -5 265.353 18.5689   7
  -3  -1   5 256.809 18.5681   7
   3  -1  -5 259.051 32.2144   2
  -3   1   5 244.449 17.9303   4
  -3   1   5 241.972 21.3704   1
   3   1  -5 270.705 25.0132   2
   3   1  -5 254.205 19.2165   1
  -3   1   5 244.205 18.7123   7
   2  -1  -5 72.6419 5.73134   7
  -2  -1   5 76.2413 5.68649   7
   2  -1  -5 68.9672 15.7310   2
   2   1  -5 75.1184 6.46812   1
  -2   1   5 72.3051 5.81565   7
  -2   1   5 64.7163 5.22974   4
   2   1  -5 71.3725 5.35162   7
   2   1  -5 75.0531 11.6328   2
  -2   1   5 72.3243 7.43542   1
   1  -1  -5 775.457 64.7905   2
  -1   1   5 819.239 57.1380   1
   1   1  -5 747.059 56.7710   1
   1   1  -5 821.063 59.9627   2
   0  -1   5 56.9903 4.83663   7
   0  -1  -5 42.7754 15.4731   2
   0  -1   5 62.7875 6.21287   1
   0   1   5 63.4830 4.90348   7
   0   1  -5 76.9297 11.2815   2
   0   1  -5 63.7528 4.84887   6
   0   1   5 65.2298 5.50962   1
   1  -1   5 276.059 21.1556   4
  -1  -1  -5 278.040 21.1302   4
   1  -1   5 320.289 22.4972   1
  -1  -1  -5 261.055 42.9303   2
   1   1   5 300.564 21.4917   7
   1   1   5 311.673 21.9756   1
  -1   1  -5 311.843 30.0576   2
   2  -1   5 512.493 37.1295   1
   2  -1   5 490.822 35.7040   4
  -2  -1  -5 482.304 35.6966   4
   2   1   5 519.029 36.6476   1
  -2   1  -5 535.901 51.0611   2
   2   1   5 513.305 36.0976   7
  -2   1  -5 482.038 35.6733   4
   3  -1   5 77.1935 6.14377   7
  -3  -1  -5 70.0752 5.32976   4
   3  -1   5 72.6486 8.47038   1
   3   1   5 74.7231 6.99211   1
   3   1   5 72.5592 5.71935   7
  -3   1  -5 23.8477 44.5483   2
  -3   1  -5 69.0927 5.52475   3
  -3   1  -5 69.8568 5.30147   4
  -4  -1  -5 16.5746 1.49487   4
   4  -1   5 17.6392 7.18593   1
   4  -1   5 17.4486 2.33312   7
   4   1   5 12.4683 5.37685   1
  -4   1  -5 16.9146 1.45576   4
  -4   1  -5 16.3853 1.78058   3
  -5  -1  -5 26.4284 1.99289   4
  -5   1  -5 23.5466 1.90101   4
  -5   1  -5 24.2001 2.18269   3
  -6  -2   5 33.9159 2.44718   4
  -6   2   5 27.2912 2.89871   3
   5  -2  -5 380.538 24.4511   7
  -5  -2   5 329.376 22.6839   4
   5  -2  -5 312.512 66.7779   2
  -5   2   5 306.090 22.6341   4
  -5   2   5 312.186 22.9051   3
  -5   2   5 253.670 24.6491   6
   4  -2  -5 319.728 24.1138   7
   4  -2  -5 314.947 56.4088   2
  -4  -2   5 312.215 23.1518   4
  -4   2   5 319.572 23.1642   4
  -4   2   5 345.651 23.5857   3
   3  -2  -5 109.667 8.69929   7
   3  -2  -5 109.178 7.93965   8
   3  -2  -5 110.406 7.87309   4
  -3  -2   5 89.2065 7.83989   4
   3  -2  -5 147.553 34.9055   2
  -3   2   5 116.040 11.9881   1
   3   2  -5 114.925 8.82593   5
  -3   2   5 117.019 8.26720   3
  -3   2   5 108.936 7.89289   4
  -2  -2   5 513.099 40.5976   7
   2  -2  -5 711.759 61.0792   2
  -2   2   5 580.293 40.2382   4
   1  -2  -5 462.693 33.3898   4
  -1  -2   5 495.563 33.7629   7
   1  -2  -5 367.298 53.3097   2
   1   2  -5 499.072 39.4952   2
   1   2  -5 457.176 36.7295   2
  -1   2   5 467.356 34.6255   1
   0   2  -5 1445.85 106.976   2
   0   2   5 1449.05 103.639   1
   1  -2   5 333.352 24.9584   4
  -1  -2  -5 345.913 24.9276   4
  -1   2  -5 363.270 25.3250   6
   1   2   5 354.195 25.2126   6
  -1   2  -5 350.654 33.5977   2
   1   2   5 355.479 25.8374   1
   1   2   5 347.573 25.2639   7
   2  -2   5 700.150 50.7887   4
   2  -2   5 712.735 53.7697   1
  -2   2  -5 778.968 64.4642   2
  -2   2  -5 734.573 51.0338   6
   2   2   5 699.679 50.8892   7
   2   2   5 740.475 51.7048   1
  -2   2  -5 667.220 50.8941   3
  -3  -2  -5 259.649 19.1274   4
   3  -2   5 253.858 19.1175   4
   3  -2   5 269.332 20.0819   7
   3  -2   5 259.292 23.5887   1
   3   2   5 274.673 20.2761   1
  -3   2  -5 166.652 46.0791   2
  -3   2  -5 293.887 19.9435   3
   4  -2   5 95.4731 8.48793   7
  -4  -2  -5 99.0212 7.57511   4
  -4   2  -5 116.256 8.07187   3
  -5  -2  -5 43.8402 3.19178   4
  -5   2  -5 40.3475 3.32248   3
  -6   3   5 50.8601 3.86800   3
  -5  -3   5 19.3012 1.59238   4
  -5   3   5 18.0610 1.86675   3
  -4  -3   5 139.326 9.74177   4
   4  -3  -5 137.399 10.9313   7
  -4   3   5 143.554 10.0752   3
  -4   3   5 120.008 23.6434   1
  -4   3   5 119.199 10.7481   6
   3  -3  -5 23.5825 2.55377   8
   3  -3  -5 29.4448 3.11550   7
   3  -3  -5 28.6991 2.09614   4
  -3   3   5 33.7952 6.47229   1
   3   3  -5 19.7234 3.84185   5
   2  -3  -5 25.8019 2.05559   4
   2  -3  -5 27.0363 2.13709   8
   2  -3  -5 25.4257 2.86330   7
   2   3  -5 25.5250 2.87612   5
   2   3  -5 26.2771 2.79960   6
  -2   3   5 31.6714 5.58753   1
  -2   3   5 25.8792 2.30614   3
   1  -3  -5 197.443 14.6904   8
   1  -3  -5 195.224 15.2706   7
   1  -3  -5 233.066 14.7374   4
   1   3  -5 209.407 15.2792   6
  -1   3   5 207.711 15.3231   6
  -1   3   5 187.600 16.0446   1
  -1   3   5 187.945 14.6945   3
   1   3  -5 202.945 15.2668   5
   0  -3  -5 112.561 8.63556   7
   0  -3  -5 107.061 7.94731   4
   0  -3   5 109.372 7.96320   4
   0  -3   5 111.105 8.52429   7
   0   3  -5 122.829 15.1556   2
   0   3  -5 110.027 8.59168   6
   0   3   5 110.984 8.60320   6
   0   3  -5 127.683 26.8551   2
   0   3  -5 107.400 8.65748   5
   0   3   5 109.503 9.27265   1
   1  -3   5 716.299 51.7969   7
  -1   3  -5 724.727 59.8866   2
  -1   3  -5 720.332 51.6471   6
  -1   3  -5 653.306 51.1265   3
  -1   3  -5 790.342 53.1010   5
   1   3   5 710.157 51.9640   1
   1   3   5 714.398 51.5232   6
  -2  -3  -5 134.889 10.4124   8
   2  -3   5 154.732 11.4276   7
   2  -3   5 145.156 10.4551   4
  -2  -3  -5 151.939 10.3887   4
   2   3   5 148.824 11.2657   1
  -2   3  -5 136.228 10.5451   3
  -2   3  -5 172.245 29.1522   2
  -2   3  -5 130.958 10.8614   6
   2   3   5 133.362 13.5626   1
  -2   3  -5 152.340 11.2590   5
  -3  -3  -5 355.873 25.6963   4
   3  -3   5 371.913 26.8730   7
   3  -3   5 366.174 25.7457   4
  -3   3  -5 354.198 25.8897   3
  -3   3  -5 300.528 50.9088   2
  -3   3  -5 358.338 26.5316   5
  -4  -3  -5 67.7834 5.75359   8
  -4  -3  -5 83.9385 5.71893   4
  -4   3  -5 76.3820 6.30149   5
  -4   3  -5 76.5584 5.82041   3
  -5  -3  -5 12.3995 0.98786   4
  -5   3  -5 9.96350 1.08549   3
  -5   4   5 3.98558 0.71771   3
   4  -4  -5 157.754 11.8372   4
  -4   4   5 171.785 12.1135   3
   3  -4  -5 10.5766 1.15350   8
   3  -4  -5 9.18631 1.92487   7
   3  -4  -5 10.2771 1.04286   4
  -3   4   5 9.93183 1.44617   3
  -3   4   5 9.48505 2.19077   6
   3   4  -5 10.4562 1.98581   5
  -3   4   5 8.26436 5.49064   1
   2  -4  -5 61.5048 4.42517   8
   2  -4  -5 45.9477 5.19571   7
   2  -4  -5 61.1975 4.57839   4
  -2   4   5 58.9519 5.54089   6
   2   4  -5 59.6373 5.32806   5
  -2   4   5 59.3097 7.86102   1
   2   4  -5 60.1955 5.32135   6
  -2   4   5 55.3495 5.31071   5
  -2   4   5 59.3856 4.57463   3
   1  -4  -5 137.721 11.4072   7
  -1  -4   5 143.660 10.3454   4
   1  -4  -5 148.079 10.4432   8
   1  -4  -5 137.249 10.3658   4
  -1   4   5 160.141 10.7541   3
  -1   4   5 146.708 11.3938   6
  -1   4   5 150.017 12.4805   1
  -1   4   5 146.782 11.0616   5
   1   4  -5 154.126 11.3572   6
   1   4  -5 112.199 11.9641   5
   0  -4   5 20.1175 1.58632   4
   0  -4  -5 17.6546 1.58740   8
   0  -4  -5 18.3884 2.47124   7
   0   4  -5 17.1953 1.48232   3
   0   4   5 19.2281 2.45143   6
   0   4  -5 18.0795 2.92640   5
   0   4  -5 18.7376 2.42361   6
   0   4   5 18.8314 1.68559   3
   0   4   5 19.2046 4.06878   1
   1  -4   5 56.7681 4.21949   4
   1  -4   5 51.6499 5.10242   7
  -1  -4  -5 59.8046 4.16153   4
   1   4   5 54.0765 4.86430   6
  -1   4  -5 54.4959 4.23284   3
   1   4   5 58.0355 4.18974   3
  -1   4  -5 48.0702 4.88390   6
  -1   4  -5 59.3348 5.12534   5
  -1   4  -5 38.7259 15.7237   2
   2  -4   5 28.6264 3.41586   7
  -2  -4  -5 27.9487 2.24443   4
   2  -4   5 29.5044 2.38288   4
  -2   4  -5 30.3196 3.26155   5
  -2   4  -5 23.8003 2.93577   6
  -2   4  -5 29.7946 2.45936   3
   3  -4   5 25.7406 2.19103   4
  -3   4  -5 26.1900 2.29149   3
  -3   4  -5 26.3236 2.89488   5
  -4  -4  -5 11.6914 1.07877   4
  -4   4  -5 9.78663 1.39855   5
  -5   4  -5 4.88717 0.53181   3
  -5   5   5 5.90142 0.60703   3
  -4   5   5 20.3544 1.70535   3
  -4   5   5 18.6015 2.03153   5
   3  -5  -5 56.4079 4.17494   4
  -3   5   5 55.0455 4.79930   5
  -3   5   5 54.7099 4.28948   3
   3   5  -5 56.6791 5.02912   5
   2  -5  -5 143.935 10.0392   4
   2  -5  -5 139.193 10.0792   8
   2   5  -5 146.473 11.0487   5
  -2   5   5 138.616 10.1228   3
  -2   5   5 140.202 10.6830   5
  -2   5   5 130.034 12.5303   1
  -2   5   5 124.129 11.1391   6
  -1  -5   5 75.5931 5.72737   4
   1  -5  -5 88.2417 6.07785   8
   1  -5  -5 80.9650 5.75044   4
   1   5  -5 74.9047 6.73238   6
   1   5  -5 82.0804 6.75367   5
  -1   5   5 72.1913 7.00696   5
  -1   5   5 79.4785 5.93432   3
  -1   5   5 67.7559 7.49852   1
  -1   5   5 73.1617 6.82708   6
   0  -5  -5 1.05213 0.50960   8
   0  -5  -5 1.71660 0.38312   4
   0  -5   5 1.58306 0.42740   4
   0   5  -5 2.43302 1.24546   5
   0   5   5 1.65638 1.73163   6
   0   5  -5 1.24503 1.36836   6
   1  -5   5 73.7975 5.35415   4
  -1  -5  -5 70.8685 5.24675   4
  -1   5  -5 75.3773 6.24143   5
  -1   5  -5 75.2546 6.62156   6
  -1   5  -5 62.6051 5.15934   3
   2  -5   5 131.486 9.54507   4
  -2   5  -5 126.536 10.2080   5
  -2   5  -5 132.493 9.43678   3
  -3  -5  -5 14.4987 1.24020   4
   3  -5   5 14.8099 1.32948   4
  -3   5  -5 16.2595 1.30503   3
  -3   5  -5 13.6702 1.74251   5
  -4   5  -5 14.2471 1.14264   3
   3  -6  -5 4.28934 0.61423   4
   3   6  -5 5.57334 0.98953   5
   2  -6  -5 18.8499 1.53447   4
   2   6  -5 18.4707 2.12710   5
   1  -6  -5 65.7259 4.65542   4
  -1  -6   5 56.3814 4.62901   4
   1   6  -5 66.6588 5.41969   5
   0  -6  -5 26.4296 1.92248   4
   0  -6   5 20.6240 1.94576   4
   0   6  -5 24.8853 2.62506   5
   1  -6   5 14.0204 1.24706   4
  -1  -6  -5 12.3519 1.10267   4
  -1   6  -5 12.9868 1.72631   5
   2  -6   5 25.5241 1.92554   4
  -2   6  -5 22.7973 2.27747   5
   1   7  -5 49.5584 4.31370   5
   0   7  -5 6.26740 1.29478   5
  -6   0   6 1.76085 0.41795   4
   5   0  -6 3.80598 21.2381   2
   4   0  -6 14.0005 1.62071   7
  -4   0   6 14.3490 1.30127   4
   4   0  -6 -7.3619 14.7964   2
  -3   0   6 5.21655 1.24817   7
   3   0  -6 4.14466 0.93353   7
   3   0  -6 16.8864 12.2330   2
  -3   0   6 3.83904 0.57853   4
   2   0  -6 1314.80 100.656   2
  -2   0   6 1319.86 96.0763   1
   1   0  -6 110.987 15.9958   2
  -1   0   6 103.488 7.80997   7
  -1   0   6 98.3965 8.97721   1
   0   0   6 12.9010 2.65532   1
   0   0  -6 9.35515 10.3856   2
   0   0   6 15.1126 1.63082   7
  -1   0  -6 925.337 72.3982   2
   1   0   6 932.478 64.3395   1
   1   0   6 831.959 63.3086   4
  -2   0  -6 38.1852 3.06118   4
   2   0   6 43.1182 3.66823   7
   2   0   6 41.6304 5.05518   1
  -2   0  -6 76.2326 32.0869   2
  -3   0  -6 -0.1835 0.50071   3
   3   0   6 0.71723 0.76276   7
  -3   0  -6 0.30439 0.27152   4
   3   0   6 -1.4737 2.96656   1
  -4   0  -6 63.5815 5.36148   3
   4   0   6 57.2828 8.35608   1
   4   0   6 62.7191 5.34549   7
  -4   0  -6 64.9889 4.71975   4
  -5   0  -6 2.76901 0.45947   4
  -6  -1   6 19.0485 1.56706   4
  -6   1   6 17.4380 1.52555   4
  -5  -1   6 54.2498 4.13637   4
   5  -1  -6 37.3348 34.5241   2
   5  -1  -6 49.6838 4.65819   7
  -5   1   6 59.0639 4.15151   4
   4  -1  -6 72.4074 28.5213   2
  -4  -1   6 128.660 8.76705   4
   4  -1  -6 128.234 9.52872   7
   4   1  -6 102.723 18.5157   2
  -4   1   6 124.254 8.76969   4
  -4   1   6 104.401 9.00470   3
   3  -1  -6 351.706 24.1196   7
   3  -1  -6 320.323 39.4433   2
  -3  -1   6 320.284 23.2859   4
  -3  -1   6 335.686 24.0526   7
   3  -1  -6 311.317 23.2975   8
   3   1  -6 335.559 31.1516   2
  -3   1   6 333.796 29.4005   1
  -3   1   6 322.728 24.1594   7
   3   1  -6 307.241 25.2654   1
   2  -1  -6 1464.39 110.553   2
   2   1  -6 1364.55 101.867   1
  -2   1   6 1426.30 102.604   1
   2   1  -6 1457.98 106.487   2
   1  -1  -6 1081.01 83.9722   2
  -1   1   6 1045.99 76.4188   1
   0  -1   6 371.814 27.4606   4
   0  -1  -6 380.484 27.4283   4
   0  -1  -6 397.702 40.3018   2
   0  -1   6 348.845 28.6504   1
   0   1  -6 416.493 33.6552   2
   0   1   6 422.308 28.5454   1
   1  -1   6 364.190 26.5866   4
  -1  -1  -6 359.499 26.5509   4
  -1  -1  -6 317.984 45.5841   2
   1  -1   6 400.768 27.9903   1
   1   1   6 383.109 27.6117   1
  -1   1  -6 371.879 37.2981   2
   1   1   6 371.507 27.0109   7
   2  -1   6 153.227 16.1008   7
   2  -1   6 228.363 17.3338   1
   2  -1   6 220.039 15.3082   4
  -2  -1  -6 220.533 15.3072   4
  -2   1  -6 145.968 30.1690   2
  -2   1  -6 221.699 15.2670   4
   2   1   6 223.399 15.8148   7
  -2   1  -6 235.187 15.5872   3
   2   1   6 214.930 16.5547   1
   3  -1   6 165.178 17.3317   1
   3  -1   6 219.562 15.5527   7
  -3  -1  -6 200.787 14.6392   4
   3   1   6 211.866 16.3296   1
  -3   1  -6 103.726 54.3391   2
  -3   1  -6 204.819 14.9183   3
   3   1   6 207.865 15.1278   7
  -3   1  -6 208.815 14.6025   4
   4  -1   6 70.5578 11.6934   1
  -4  -1  -6 76.4368 5.69025   4
   4  -1   6 77.9006 6.54248   7
   4   1   6 79.2453 8.43100   1
  -4   1  -6 76.4498 5.62745   4
  -5  -1  -6 72.3726 4.96101   4
  -5   1  -6 62.2973 5.08324   3
  -6   1  -6 4.52476 0.39949   8
  -6   2   6 6.56015 1.04663   3
   5  -2  -6 90.4691 75.1982   2
  -5  -2   6 64.8239 4.72549   4
   5  -2  -6 61.0792 6.07667   7
  -5   2   6 62.1915 4.67949   4
  -5   2   6 62.9972 5.00730   3
   4  -2  -6 125.704 9.99454   7
   4  -2  -6 59.4685 44.2541   2
  -4  -2   6 112.951 8.46274   4
  -4   2   6 111.214 8.41652   4
  -4   2   6 116.488 8.76634   3
   3  -2  -6 6.32569 0.96576   4
   3  -2  -6 10.7233 1.03645   8
  -3  -2   6 8.86225 0.94224   4
   3  -2  -6 10.9961 1.71528   7
   3  -2  -6 -19.169 32.3349   2
  -3   2   6 9.89399 1.37243   3
  -3   2   6 11.1630 1.93070   7
  -3   2   6 16.0419 6.14609   1
  -3   2   6 10.8306 0.96118   4
   3   2  -6 11.4723 1.82732   5
   2  -2  -6 345.002 24.6652   4
   2  -2  -6 324.203 24.7057   8
  -2  -2   6 351.606 25.2207   7
   2  -2  -6 359.066 52.1327   2
   2   2  -6 349.672 28.8711   2
  -2   2   6 366.753 25.2830   3
  -2   2   6 359.551 25.4774   7
  -2   2   6 325.293 24.6490   4
  -2   2   6 347.882 26.6470   1
   1  -2  -6 228.705 42.6615   2
  -1  -2   6 175.007 14.0516   4
   1  -2  -6 196.082 14.0381   4
  -1  -2   6 208.303 14.5299   7
   1  -2  -6 190.223 14.6466   7
   1   2  -6 187.764 19.3894   2
   1   2  -6 201.142 32.2330   2
   1   2  -6 209.027 14.6361   6
  -1   2   6 201.945 14.6750   7
  -1   2   6 194.183 15.5361   1
   0  -2   6 15.8239 1.40557   4
   0  -2   6 17.4860 1.88873   7
   0  -2  -6 16.4103 1.36775   4
   0   2  -6 23.7574 8.71149   2
   0   2  -6 17.2610 1.86736   6
   0   2   6 18.5415 3.35806   1
   0   2   6 18.1836 1.93405   7
   1  -2   6 143.899 10.5878   7
   1  -2   6 131.696 9.92864   4
  -1  -2  -6 133.674 9.87683   4
  -1   2  -6 145.760 10.3312   6
   1   2   6 135.628 10.1496   6
  -1   2  -6 129.966 20.6663   2
   1   2   6 143.512 10.3510   7
  -1   2  -6 126.058 10.0002   3
   1   2   6 140.580 11.1564   1
   2  -2   6 6.01283 0.82448   4
  -2  -2  -6 6.25761 0.71848   4
   2  -2   6 4.73951 1.21212   7
   2   2   6 6.25327 1.01189   7
  -2   2  -6 5.56044 0.94795   3
  -2   2  -6 1.52709 22.3051   2
  -2   2  -6 7.93109 2.22690   5
   3  -2   6 642.752 44.7198   7
   3  -2   6 579.984 43.0130   4
  -3  -2  -6 623.698 43.1073   4
   3   2   6 609.076 44.2724   1
  -3   2  -6 575.030 43.2217   3
  -3   2  -6 560.865 80.6027   2
  -4  -2  -6 199.239 16.0583   4
   4  -2   6 318.570 19.0120   7
  -4   2  -6 182.167 16.1912   3
  -5  -2  -6 19.4393 1.56114   4
  -5   2  -6 19.6360 1.69049   3
  -6   3   6 25.1308 2.05170   3
  -5  -3   6 49.0041 3.80673   4
  -5   3   6 52.4422 4.06076   3
   4  -3  -6 6.17375 1.69888   7
  -4  -3   6 6.39881 0.76609   4
  -4   3   6 -0.1307 11.5147   1
  -4   3   6 6.33759 2.31626   6
  -4   3   6 4.18180 0.94512   3
   3  -3  -6 610.854 41.4149   4
   3  -3  -6 597.478 42.5564   7
  -3   3   6 626.053 41.7148   3
  -3   3   6 480.877 44.1319   1
   2  -3  -6 259.610 19.6054   7
   2  -3  -6 267.227 18.6245   4
   2  -3  -6 266.484 18.6879   8
   2   3  -6 261.178 19.4716   5
  -2   3   6 248.811 21.0016   1
  -2   3   6 254.520 18.8307   3
   1  -3  -6 21.0700 1.68119   8
   1  -3  -6 20.7963 2.51064   7
  -1  -3   6 16.7127 1.59863   4
   1  -3  -6 22.0283 1.62770   4
   1   3  -6 19.5836 2.34690   5
  -1   3   6 19.1753 1.84035   3
  -1   3   6 18.6562 3.01768   7
  -1   3   6 17.8711 3.71445   1
   1   3  -6 21.3221 2.35408   6
  -1   3   6 21.0282 2.45663   6
   0  -3   6 24.0399 1.96600   4
   0  -3  -6 24.7694 2.59533   7
   0  -3  -6 21.8182 2.11784   8
   0  -3  -6 24.7708 1.86881   4
   0  -3   6 26.2722 2.57945   7
   0   3   6 23.8187 2.53658   6
   0   3  -6 28.5243 10.3174   2
   0   3   6 23.4171 2.27850   7
   0   3   6 26.5130 4.10957   1
   0   3  -6 15.7169 3.24318   5
   0   3  -6 23.9916 2.54253   6
  -1  -3  -6 231.639 16.7397   4
   1  -3   6 254.040 17.6979   7
  -1  -3  -6 193.859 16.7537   8
   1  -3   6 241.353 16.8218   4
  -1   3  -6 234.941 28.6841   2
   1   3   6 241.439 17.4012   6
   1   3   6 237.450 18.0469   1
  -1   3  -6 227.903 16.8694   3
  -1   3  -6 227.184 17.4498   5
  -1   3  -6 252.398 17.4298   6
   2  -3   6 1102.52 84.4059   7
  -2   3  -6 1204.83 84.4660   5
   2   3   6 1215.67 84.3468   1
  -3  -3  -6 83.0723 5.92031   8
  -3  -3  -6 70.6742 5.57396   4
   3  -3   6 76.3412 5.62820   4
   3  -3   6 66.6326 6.57395   7
  -3   3  -6 79.9997 6.79850   5
  -3   3  -6 76.6543 5.80519   3
  -3   3  -6 77.0389 37.2931   2
  -4  -3  -6 34.4026 2.57374   8
  -4  -3  -6 37.0532 2.59491   4
  -4   3  -6 27.3725 2.95788   5
  -4   3  -6 35.3616 2.76752   3
  -5  -3  -6 0.65461 0.21420   4
  -5   3  -6 0.57418 0.34864   3
  -5   4   6 57.7552 5.03526   5
  -5   4   6 68.7927 4.80846   3
  -4   4   6 210.704 15.3409   3
   3  -4  -6 55.8577 4.08438   8
   3  -4  -6 53.9688 3.99275   4
   3  -4  -6 45.8865 5.04381   7
  -3   4   6 50.6523 5.16847   6
   3   4  -6 55.7407 5.07057   5
  -3   4   6 54.1699 4.29105   3
  -3   4   6 48.0529 9.81639   1
   2  -4  -6 189.837 12.9654   8
   2  -4  -6 180.571 12.8846   4
   2  -4  -6 163.798 14.2372   7
   2   4  -6 182.943 13.8776   5
  -2   4   6 172.179 15.7723   1
  -2   4   6 175.093 14.0339   6
  -2   4   6 181.434 13.5696   5
  -2   4   6 178.072 13.0820   3
   1  -4  -6 124.202 8.86442   4
   1  -4  -6 123.628 8.90600   8
   1  -4  -6 114.608 9.92388   7
  -1  -4   6 120.711 8.84767   4
  -1   4   6 118.592 9.83195   6
  -1   4   6 119.319 9.00138   3
   1   4  -6 125.734 9.76640   5
  -1   4   6 120.925 11.1882   1
   1   4  -6 126.084 9.82549   6
   0  -4  -6 177.142 14.9170   7
   0  -4  -6 197.046 13.9453   8
   0  -4   6 199.814 13.9436   4
   0   4   6 200.932 15.5127   1
   0   4  -6 212.119 14.8812   5
   0   4   6 186.657 13.9867   3
   0   4  -6 184.370 14.7540   6
   0   4   6 185.456 14.7232   6
   1  -4   6 158.801 10.8603   4
  -1  -4  -6 161.023 10.7718   4
  -1  -4  -6 142.984 10.7866   8
  -1   4  -6 121.384 22.1370   2
  -1   4  -6 161.598 11.6956   5
  -1   4  -6 149.403 10.8305   3
  -1   4  -6 128.103 11.4854   6
   1   4   6 142.278 10.7676   3
  -2  -4  -6 25.6086 2.12418   4
  -2  -4  -6 24.2991 2.47997   8
   2  -4   6 24.7059 2.24020   4
   2  -4   6 26.6482 3.44090   7
  -2   4  -6 32.1558 3.30292   5
  -2   4  -6 8.89435 23.6314   2
  -2   4  -6 25.9232 2.28813   3
   3  -4   6 120.459 8.97171   4
  -3  -4  -6 123.690 8.92840   4
  -3   4  -6 125.262 9.07733   3
  -3   4  -6 123.480 9.55146   5
  -4  -4  -6 17.4888 1.38549   4
  -4   4  -6 16.5383 1.47992   3
  -5   5   6 11.8768 1.02836   3
  -4   5   6 10.8569 1.01521   3
  -4   5   6 8.22405 1.15627   5
   3  -5  -6 33.1694 2.62824   4
  -3   5   6 32.3003 3.07310   5
  -3   5   6 35.3446 2.77989   3
   3   5  -6 35.8850 3.47435   5
   2  -5  -6 0.98229 0.35752   4
   2  -5  -6 1.63095 0.45040   8
  -2   5   6 1.55789 1.47256   5
   2   5  -6 1.15052 0.87072   5
  -2   5   6 1.94991 0.58522   3
  -1  -5   6 28.6337 2.65080   4
   1  -5  -6 36.0158 2.65216   8
   1  -5  -6 35.0155 2.60683   4
   1   5  -6 33.1979 3.63379   6
  -1   5   6 31.5609 2.63469   3
   1   5  -6 34.7665 3.48263   5
  -1   5   6 30.3845 3.65669   6
  -1   5   6 33.8214 5.84378   1
   0  -5  -6 46.6875 3.48255   4
   0  -5  -6 46.1856 3.50548   8
   0  -5   6 46.8936 3.54867   4
   0   5  -6 44.2214 4.53791   6
   0   5  -6 43.8576 4.31392   5
  -1  -5  -6 122.504 10.5236   4
   1  -5   6 148.494 10.4218   4
  -1   5  -6 154.642 11.2216   5
   2  -5   6 60.0883 4.49172   4
  -2   5  -6 58.8277 4.48700   3
  -2   5  -6 58.8381 5.07839   5
   3  -5   6 22.7524 1.70570   4
  -3   5  -6 17.0913 2.09883   5
  -3   5  -6 24.1797 1.68481   3
   2  -6  -6 44.7923 3.43105   4
   2   6  -6 47.3397 4.03656   5
  -1  -6   6 1.03533 0.32410   4
   1  -6  -6 1.50684 0.32986   4
   1   6  -6 1.77250 0.77007   5
   0  -6   6 32.0874 2.66079   4
   0  -6  -6 35.4217 2.66993   4
   0   6  -6 36.0122 3.26605   5
  -1  -6  -6 17.6854 1.50003   4
   1  -6   6 20.9051 1.62060   4
  -1   6  -6 18.8763 2.03767   5
   2  -6   6 14.9356 1.12540   4
  -2   6  -6 9.90116 1.22081   5
  -6   0   7 4.66988 0.67115   4
   5   0  -7 1.02860 24.2458   2
   4   0  -7 16.0054 17.0280   2
  -3   0   7 56.7360 5.26768   7
   3   0  -7 47.1954 15.8470   2
   3   0  -7 66.7037 5.01460   7
  -3   0   7 57.8485 4.47401   4
  -2   0   7 58.4130 5.10839   7
   2   0  -7 64.3092 4.96590   7
   2   0  -7 76.8172 15.7057   2
  -2   0   7 57.8581 4.45387   4
  -1   0   7 5.16501 1.08969   7
  -1   0   7 4.57488 0.61620   4
   1   0  -7 -8.6582 10.1323   2
  -1   0   7 2.76546 3.55841   1
   0   0   7 116.589 9.98027   1
   0   0  -7 107.049 8.24641   4
   0   0   7 123.795 8.85342   7
   0   0   7 111.683 8.29025   4
   0   0  -7 137.248 20.5401   2
  -1   0  -7 35.6918 2.87702   4
   1   0   7 41.9453 2.92030   4
   1   0   7 38.8181 3.45610   7
  -1   0  -7 24.6312 19.3906   2
   2   0   7 52.9718 4.44091   7
  -2   0  -7 48.9226 3.72215   4
  -2   0  -7 24.4364 57.1386   2
   2   0   7 45.9451 6.18135   1
  -3   0  -7 99.3963 7.10054   4
   3   0   7 102.533 7.90957   7
   3   0   7 90.6534 9.99083   1
  -3   0  -7 92.6617 7.32826   3
  -4   0  -7 12.9693 1.49433   3
  -4   0  -7 13.1611 1.17400   4
   4   0   7 10.8469 5.22893   1
  -5   0  -7 0.51907 0.21807   4
  -6  -1   7 22.8975 1.73871   4
  -6   1   7 18.7911 1.68594   4
   5  -1  -7 57.6245 5.93843   7
  -5  -1   7 66.8863 4.91841   4
   5  -1  -7 89.5792 38.0598   2
  -5   1   7 69.8596 4.91495   4
   4  -1  -7 12.9651 1.83799   7
   4  -1  -7 6.77463 25.9902   2
  -4  -1   7 12.6921 1.16530   4
  -4  -1   7 10.0752 2.13912   7
  -4   1   7 9.65120 1.81948   3
   4   1  -7 8.23572 12.9993   2
  -4   1   7 11.4757 1.14228   4
  -3  -1   7 165.671 11.7773   4
   3  -1  -7 183.475 29.8201   2
   3  -1  -7 156.365 11.7712   8
   3  -1  -7 170.628 12.5489   7
  -3  -1   7 173.804 12.7361   7
  -3   1   7 156.908 12.6889   7
   3   1  -7 166.786 22.5043   2
  -3   1   7 152.911 12.0420   3
  -3   1   7 165.481 11.7861   4
   2  -1  -7 331.271 23.2683   4
  -2  -1   7 344.199 23.9859   7
   2  -1  -7 275.965 37.5611   2
  -2  -1   7 315.121 23.2760   4
  -2   1   7 320.142 24.0320   7
  -2   1   7 340.611 25.6004   1
  -2   1   7 307.864 23.2770   4
   2   1  -7 319.384 30.8106   2
   2   1  -7 342.068 23.5752   7
  -1  -1   7 116.251 8.96603   7
  -1  -1   7 110.790 8.43631   4
   1  -1  -7 116.009 23.4710   2
   1  -1  -7 115.294 8.40784   4
  -1   1   7 112.691 8.42759   4
  -1   1   7 123.899 10.4143   1
   1   1  -7 113.670 16.8984   2
  -1   1   7 126.372 9.12733   7
   0  -1  -7 259.831 39.1251   2
   0  -1   7 256.474 19.1127   4
   0  -1  -7 259.049 19.0744   4
   0  -1   7 272.985 21.2551   1
   0  -1   7 260.400 19.6148   7
   0   1   7 282.834 19.6979   7
   0   1  -7 294.487 27.8624   2
   1  -1   7 207.390 15.4874   7
  -1  -1  -7 208.171 14.8519   4
   1  -1   7 209.783 14.8930   4
   1  -1   7 213.236 16.9833   1
   1   1   7 204.311 16.2246   1
  -1   1  -7 193.887 15.1469   3
  -1   1  -7 224.302 28.1185   2
   1   1   7 213.530 15.4388   7
   2  -1   7 102.167 7.98857   7
   2  -1   7 97.8674 10.5073   1
  -2  -1  -7 97.7687 7.19408   4
   2  -1   7 97.8931 7.19665   4
   2   1   7 101.421 7.81592   7
   2   1   7 99.4205 9.02176   1
  -2   1  -7 93.2494 30.4852   2
  -2   1  -7 95.1016 7.37557   3
   3  -1   7 39.8372 7.51215   1
  -3  -1  -7 47.1833 3.58982   4
   3  -1   7 58.0180 5.30518   7
  -3   1  -7 44.8538 3.79974   3
   3   1   7 45.1937 4.10796   7
  -3   1  -7 46.8163 3.51085   4
   3   1   7 43.7610 6.47383   1
  -4  -1  -7 3.85421 0.60206   4
   4  -1   7 6.43257 8.71540   1
  -4   1  -7 4.76213 0.83607   3
  -4   1  -7 3.31102 0.63466   4
   4   1   7 2.69370 4.05648   1
  -5  -1  -7 3.39733 0.44281   4
  -5   1  -7 2.97899 0.56860   3
  -6  -2   7 60.9632 4.11078   4
  -6   2   7 48.2294 4.43976   3
   5  -2  -7 5.58719 67.3421   2
  -5  -2   7 40.3098 3.82872   4
  -5   2   7 47.0538 3.43556   4
  -5   2   7 47.3049 3.79581   3
   4  -2  -7 58.1685 4.45410   8
  -4  -2   7 59.6591 4.44061   4
   4  -2  -7 -8.0964 48.9407   2
   4  -2  -7 57.0038 5.36008   7
  -4   2   7 58.0501 4.41155   4
  -4   2   7 62.6975 4.82448   3
   3  -2  -7 108.613 42.8964   2
   3  -2  -7 135.581 10.1974   4
   3  -2  -7 143.599 10.2992   8
  -3  -2   7 143.508 10.2512   4
   3  -2  -7 148.086 11.2353   7
  -3   2   7 138.889 10.5349   3
  -3   2   7 126.699 15.9383   1
   3   2  -7 148.685 11.2054   5
  -3   2   7 139.033 10.2331   4
  -3   2   7 144.905 11.3839   7
   2  -2  -7 211.299 47.7737   2
  -2  -2   7 167.177 12.3291   4
   2  -2  -7 163.552 12.5349   3
   2  -2  -7 168.924 13.1500   7
  -2  -2   7 180.136 13.0600   7
   2  -2  -7 171.036 12.3792   8
  -2   2   7 180.212 13.2356   7
  -2   2   7 166.284 12.3028   4
   2   2  -7 158.039 18.8133   2
  -2   2   7 178.313 12.6155   3
   2   2  -7 175.476 13.1070   5
  -2   2   7 178.286 15.0999   1
   2   2  -7 163.382 12.3914   3
   1  -2  -7 6.79470 0.80360   8
  -1  -2   7 8.00438 1.26316   7
   1  -2  -7 64.7430 41.1874   2
   1  -2  -7 7.44661 1.32775   7
   1  -2  -7 7.67432 0.74172   4
  -1  -2   7 8.26873 0.81095   4
  -1   2   7 4.37046 2.68931   1
   1   2  -7 5.23243 8.34397   2
  -1   2   7 9.43936 1.48618   7
   1   2  -7 6.43439 1.03736   7
   0  -2   7 503.713 36.8047   4
   0  -2  -7 508.161 36.8066   8
   0   2   7 513.894 38.2465   1
   0   2   7 561.172 37.4680   7
   0   2  -7 477.679 36.8427   3
   0   2  -7 555.593 44.5315   2
  -1  -2  -7 134.427 9.97111   4
   1  -2   7 160.721 11.3644   7
   1  -2   7 137.089 10.0406   4
  -1  -2  -7 133.414 10.0203   8
   1   2   7 145.064 10.5677   7
  -1   2  -7 131.707 10.1149   3
   1   2   7 126.747 11.5054   1
  -1   2  -7 148.564 23.9956   2
   2  -2   7 106.615 7.80981   4
   2  -2   7 108.258 8.71770   7
  -2  -2  -7 106.397 7.76047   4
   2   2   7 107.524 8.14731   7
   2   2   7 97.6463 9.53813   1
  -2   2  -7 65.9515 26.9706   2
  -2   2  -7 112.550 8.22774   3
   3  -2   7 234.103 17.4243   4
  -3  -2  -7 252.801 17.4835   4
   3  -2   7 246.140 18.5440   7
  -3   2  -7 240.660 17.6680   3
  -4  -2  -7 11.5042 1.04006   4
  -4   2  -7 10.1673 1.25068   3
  -5  -2  -7 34.0554 2.37222   4
  -5  -2  -7 30.3644 2.36150   8
  -5   2  -7 30.5731 2.46583   3
  -6   3   7 37.6545 2.98709   3
  -5  -3   7 60.9550 4.65019   4
  -5   3   7 64.5979 4.88203   3
  -4  -3   7 243.127 17.0947   4
   4  -3  -7 231.914 18.8179   7
  -3  -3   7 152.416 12.1775   4
   3  -3  -7 161.293 12.1970   8
   3  -3  -7 198.934 14.6821   7
   3  -3  -7 168.765 12.3356   4
   3   3  -7 175.696 13.1898   5
  -3   3   7 170.020 12.4425   3
  -3   3   7 148.572 17.2530   1
  -2  -3   7 132.445 10.0186   4
   2  -3  -7 138.349 10.0245   4
   2  -3  -7 144.140 10.1124   8
  -2   3   7 136.302 13.1516   1
   2   3  -7 139.983 10.8940   5
  -2   3   7 139.461 10.3161   3
   1  -3  -7 81.9994 5.86091   4
  -1  -3   7 75.5597 5.87664   4
   1  -3  -7 80.1810 5.91461   8
   1  -3  -7 83.3646 6.83336   7
  -1   3   7 81.7552 6.75613   6
  -1   3   7 80.9728 6.59525   7
  -1   3   7 78.0728 6.06074   3
   1   3  -7 98.2020 15.1230   2
   1   3  -7 79.4812 6.62716   6
   1   3  -7 72.3743 5.82408   3
   1   3  -7 82.9896 6.61663   5
  -1   3   7 85.5145 10.8283   1
   0  -3  -7 66.5216 4.93937   8
   0  -3   7 65.5715 4.93968   4
   0  -3  -7 67.4247 4.88957   4
   0  -3  -7 68.7720 5.79687   7
   0  -3   7 71.4217 5.84320   7
   0   3  -7 62.4793 4.92791   3
   0   3   7 65.6938 5.58874   6
   0   3   7 68.7452 7.16547   1
   0   3  -7 59.4039 5.50904   5
   0   3   7 65.5655 5.37828   7
   0   3  -7 77.3215 15.7960   2
   0   3  -7 68.4028 5.62842   6
   1  -3   7 143.952 10.0628   4
   1  -3   7 131.536 10.8798   7
  -1  -3  -7 144.587 10.0292   8
  -1  -3  -7 134.912 9.96155   4
   1   3   7 154.196 11.8617   1
  -1   3  -7 128.194 22.4550   2
  -1   3  -7 125.422 10.5839   5
  -1   3  -7 135.984 10.6177   6
   2  -3   7 137.739 9.67768   4
   2  -3   7 123.281 10.6384   7
  -2  -3  -7 138.776 9.63536   8
  -2  -3  -7 126.153 9.57180   4
  -2   3  -7 61.8395 26.8522   2
  -2   3  -7 135.716 9.77822   3
  -2   3  -7 131.274 10.2474   5
   2   3   7 138.101 11.2992   1
   3  -3   7 126.354 9.22104   4
  -3  -3  -7 132.920 9.24850   8
  -3  -3  -7 130.540 9.21991   4
   3  -3   7 132.212 10.4645   7
  -3   3  -7 48.4937 42.6389   2
  -3   3  -7 106.981 10.0364   5
  -3   3  -7 136.032 9.42615   3
  -4  -3  -7 13.3340 1.20359   8
  -4  -3  -7 14.2175 1.21929   4
  -4   3  -7 15.8291 1.52129   3
  -5   3  -7 23.7581 1.84209   3
  -5   4   7 13.8263 1.23146   3
  -5   4   7 10.4749 1.27979   5
  -4   4   7 4.16058 1.58549   5
  -4   4   7 5.06702 0.94359   3
   3  -4  -7 37.0728 2.91420   4
   3  -4  -7 37.4469 3.02028   8
   3  -4  -7 35.6540 4.06309   7
  -3   4   7 43.4984 3.44085   3
  -3   4   7 39.2530 4.37606   6
  -3   4   7 21.2382 7.80161   1
   3   4  -7 38.8659 3.99224   5
  -3   4   7 36.9807 3.56041   5
  -2  -4   7 64.1096 5.05384   4
   2  -4  -7 70.2795 5.08150   4
   2  -4  -7 74.7009 5.17621   8
   2  -4  -7 58.9697 6.13451   7
   2   4  -7 70.2686 6.03495   5
  -2   4   7 70.2317 6.31266   6
  -2   4   7 67.5627 5.30223   3
   1  -4  -7 99.7868 7.25013   4
   1  -4  -7 103.956 7.31574   8
  -1  -4   7 95.8085 7.26881   4
   1  -4  -7 93.5307 8.62997   7
  -1   4   7 91.4146 8.20687   6
   1   4  -7 102.082 8.12450   5
  -1   4   7 101.268 10.1341   1
  -1   4   7 98.8783 7.41172   3
   1   4  -7 103.148 8.26618   6
   0  -4  -7 206.891 16.6973   7
   0  -4   7 213.358 15.2256   4
   0  -4  -7 216.226 15.1600   4
   0  -4  -7 217.777 15.2089   8
   0   4   7 217.670 17.0107   1
   0   4  -7 195.361 15.0928   3
   0   4  -7 184.024 15.9428   6
   0   4   7 208.833 15.2668   3
   0   4   7 221.879 16.3465   6
   0   4  -7 226.174 16.0681   5
  -1  -4  -7 89.7187 6.50036   8
   1  -4   7 79.6614 8.38043   7
  -1  -4  -7 82.4501 6.44700   4
   1  -4   7 95.0571 6.57958   4
   1   4   7 86.9877 6.49363   3
  -1   4  -7 90.8324 6.52687   3
  -1   4  -7 78.8165 7.20581   6
  -1   4  -7 96.7000 7.34799   5
  -1   4  -7 79.0944 21.8538   2
   2  -4   7 8.47525 1.09536   4
  -2  -4  -7 9.37545 0.95955   4
  -2  -4  -7 10.0475 0.96839   8
  -2   4  -7 9.25477 1.62255   5
  -2   4  -7 -3.6196 26.8017   2
  -2   4  -7 9.58010 1.12234   3
  -3  -4  -7 48.9066 3.38490   4
   3  -4   7 45.3184 3.38599   4
  -3   4  -7 38.4709 3.72643   5
  -3   4  -7 47.1882 3.49775   3
  -4  -4  -7 79.7066 5.89158   4
  -4   4  -7 83.1066 5.95500   3
  -4   5   7 16.7048 1.44133   3
   3  -5  -7 45.3880 3.58837   4
   3   5  -7 49.8544 4.33889   5
  -3   5   7 49.3233 3.72887   3
   2  -5  -7 20.1894 1.63846   4
   2  -5  -7 19.8791 1.68119   8
  -2  -5   7 17.6782 1.61490   4
  -2   5   7 19.9294 1.76332   3
   2   5  -7 19.6948 2.40780   5
   1  -5  -7 21.0407 1.69481   4
   1  -5  -7 20.9822 1.72729   8
  -1  -5   7 18.2149 1.69496   4
   1   5  -7 19.7039 2.43726   5
  -1   5   7 19.8368 1.74655   3
   0  -5  -7 6.05762 0.77541   8
   0  -5  -7 7.85226 0.93060   4
   0  -5   7 5.85287 0.97541   4
   0   5  -7 5.10116 1.29571   5
  -1  -5  -7 9.46620 1.01210   8
   1  -5   7 11.4958 1.17912   4
  -1  -5  -7 11.6832 1.02971   4
  -1   5  -7 10.7497 1.69683   5
  -2  -5  -7 30.8152 2.27663   4
   2  -5   7 29.7622 2.35657   4
  -2   5  -7 30.1397 2.20238   3
  -2   5  -7 27.0307 2.72049   5
  -3  -5  -7 3.59661 0.48574   4
   2  -6  -7 30.8680 2.34518   4
   2   6  -7 31.0979 2.83946   5
  -1  -6   7 0.04089 0.23321   4
   1  -6  -7 0.21011 0.23088   4
   1   6  -7 0.13563 0.63791   5
   0  -6  -7 0.37463 0.25553   4
   0  -6   7 0.14249 0.24529   4
   0   6  -7 0.50848 0.52921   5
  -1  -6  -7 53.2600 3.92823   4
   1  -6   7 58.5932 3.95414   4
  -1   6  -7 48.1054 4.20195   5
  -6   0   8 0.03788 0.27635   4
   5   0  -8 133.220 32.9221   2
  -5   0   8 169.227 12.0918   4
   4   0  -8 -16.387 19.7840   2
   4   0  -8 0.93030 0.67518   7
  -4   0   8 0.65496 0.97536   7
  -4   0   8 0.99288 0.52230   4
   3   0  -8 14.0707 17.9588   2
  -3   0   8 15.9237 1.39360   4
   3   0  -8 15.6984 1.34506   8
   3   0  -8 16.4141 1.89125   7
  -3   0   8 15.0144 2.20267   7
   2   0  -8 148.729 11.5228   3
  -2   0   8 153.651 11.5480   4
   2   0  -8 173.410 12.0077   7
   2   0  -8 159.506 25.6579   2
  -2   0   8 156.023 12.1883   7
  -1   0   8 2.92231 0.44998   4
  -1   0   8 5.25266 4.78722   1
  -1   0   8 4.36231 1.12267   7
   1   0  -8 -2.5977 13.2155   2
   0   0   8 308.134 22.1969   7
   0   0   8 296.375 23.3583   1
   0   0  -8 307.615 35.7948   2
   0   0   8 298.728 21.5411   4
  -1   0  -8 4.16708 25.0425   2
   1   0   8 1.07879 0.69680   7
  -1   0  -8 1.40227 0.66162   3
  -1   0  -8 1.06511 0.26813   4
   1   0   8 -1.9819 2.96963   1
   1   0   8 0.15824 0.24876   4
  -2   0  -8 326.007 23.8739   3
  -2   0  -8 325.408 23.6501   4
   2   0   8 342.975 24.4856   7
  -3   0  -8 5.59583 1.04157   3
  -3   0  -8 5.86044 0.71639   4
   3   0   8 5.42233 4.92073   1
   3   0   8 6.82794 1.50390   7
  -4   0  -8 44.6512 2.95772   4
  -4   0  -8 31.2019 3.50521   3
  -6  -1   8 19.0921 1.54487   4
  -6   1   8 17.6272 1.48143   4
  -5  -1   8 28.8642 2.38761   4
   5  -1  -8 10.1253 42.5959   2
  -5   1   8 30.2410 2.37674   4
   4  -1  -8 69.0288 6.62155   7
  -4  -1   8 71.8787 8.14920   7
  -4  -1   8 71.6114 5.14109   4
   4  -1  -8 44.6761 32.0274   2
  -4   1   8 72.1185 5.13252   4
  -4   1   8 58.3816 5.39740   3
   4   1  -8 73.5428 18.0819   2
  -4   1   8 69.6954 6.46240   7
  -3  -1   8 13.5808 2.84815   7
   3  -1  -8 12.5980 1.81664   7
  -3  -1   8 12.4758 1.17763   4
   3  -1  -8 12.5066 1.15542   8
   3  -1  -8 11.1869 24.3771   2
   3   1  -8 -8.5945 12.6453   2
  -3   1   8 12.0645 1.59921   3
  -3   1   8 12.0012 2.05891   7
  -3   1   8 12.2171 1.16427   4
  -2  -1   8 387.481 26.6936   4
   2  -1  -8 388.617 27.3273   7
  -2  -1   8 361.800 27.2848   7
   2  -1  -8 374.727 45.7999   2
   2  -1  -8 329.413 26.4271   4
   2  -1  -8 469.384 27.2895   3
  -2   1   8 343.743 29.1770   1
   2   1  -8 335.154 35.4393   2
   2   1  -8 360.575 26.8243   7
  -2   1   8 344.375 27.5608   7
  -1  -1   8 161.922 11.7757   7
   1  -1  -8 152.510 11.0884   8
   1  -1  -8 156.228 11.0356   4
  -1  -1   8 153.022 11.0784   4
  -1   1   8 158.944 11.8523   7
   1   1  -8 134.149 21.0200   2
   1   1  -8 145.397 11.1480   3
  -1   1   8 152.504 11.0593   4
   0  -1  -8 3.27904 0.52916   8
   0  -1  -8 -18.401 26.8420   2
   0  -1  -8 3.43294 0.52807   4
   0  -1   8 4.12294 0.60063   4
   0  -1   8 4.05112 1.03660   7
   0   1   8 3.60310 2.84339   1
   0   1  -8 -1.7869 12.2937   2
   0   1  -8 3.35466 0.65588   3
   0   1   8 3.24436 0.96757   7
   1  -1   8 370.526 27.1137   7
  -1  -1  -8 366.427 26.3471   4
   1  -1   8 421.557 32.2025   1
  -1  -1  -8 342.117 26.5396   3
   1  -1   8 374.667 26.3923   4
   1   1   8 357.099 27.9707   1
  -1   1  -8 353.319 26.5103   3
  -1   1  -8 363.565 41.7702   2
   1   1   8 389.530 27.0972   7
   2  -1   8 55.0564 4.75948   7
   2  -1   8 57.1671 10.3396   1
  -2  -1  -8 53.2039 3.82951   4
   2  -1   8 52.6570 3.82900   4
  -2  -1  -8 42.5339 4.02555   3
   2   1   8 52.8811 4.56483   7
  -2   1  -8 53.0177 3.76300   4
   2   1   8 44.7664 6.61024   1
  -2   1  -8 48.4725 4.35588   3
   3  -1   8 274.750 20.8032   7
   3  -1   8 255.412 25.4584   1
  -3  -1  -8 293.399 19.8587   4
  -3   1  -8 285.613 20.0763   3
   3   1   8 267.270 20.4347   7
   3   1   8 275.304 22.3336   1
  -3   1  -8 278.098 19.8079   4
  -4  -1  -8 74.7022 5.45008   4
  -4   1  -8 73.9734 5.63978   3
  -5  -1  -8 13.8089 1.12939   8
  -6  -2   8 83.0932 6.05906   4
  -5  -2   8 4.57283 0.68724   4
  -5   2   8 4.93344 0.98391   3
  -5   2   8 4.00437 0.59594   4
  -4  -2   8 57.3186 4.07939   4
   4  -2  -8 129.112 57.9332   2
   4  -2  -8 52.0546 4.97999   7
   4  -2  -8 52.1555 4.05072   8
  -4   2   8 53.5565 4.41722   3
  -4   2   8 51.8728 4.00357   4
   3  -2  -8 724.313 53.4810   7
  -3  -2   8 746.938 52.4784   4
   3  -2  -8 635.922 93.7023   2
  -3   2   8 674.268 60.7608   1
  -3   2   8 858.188 52.9909   3
  -3   2   8 729.843 53.6590   7
  -3   2   8 694.290 52.4302   4
   2  -2  -8 669.918 48.0606   3
  -2  -2   8 671.451 47.8615   4
  -2  -2   8 656.570 48.7388   7
   2  -2  -8 632.987 82.0043   2
  -2   2   8 697.798 48.8618   7
  -2   2   8 693.945 48.1219   3
   2   2  -8 795.132 59.1235   2
   2   2  -8 611.117 48.5270   5
  -2   2   8 693.900 50.4704   1
  -2   2   8 650.151 47.8087   4
   2   2  -8 661.699 47.8789   3
   1  -2  -8 273.070 19.7950   8
   1  -2  -8 268.102 19.7353   4
  -1  -2   8 290.427 19.7902   4
   1  -2  -8 259.460 19.9652   3
  -1  -2   8 300.691 20.6081   7
   1  -2  -8 277.825 20.6106   7
   1   2  -8 253.381 19.7997   3
  -1   2   8 273.255 21.9195   1
  -1   2   8 287.284 20.6216   7
   1   2  -8 278.538 19.8898   7
   1   2  -8 281.390 28.7424   2
   0  -2  -8 7.48964 0.79737   4
   0  -2   8 7.67722 0.87325   4
   0  -2  -8 7.40000 0.81487   8
   0  -2   8 7.61426 1.47891   7
   0   2   8 7.00949 1.42963   7
   0   2   8 7.09845 3.00658   1
   0   2  -8 15.8335 12.6367   2
   0   2  -8 7.14959 0.88080   3
   1  -2   8 56.9218 4.37461   4
  -1  -2  -8 58.5847 4.35491   8
   1  -2   8 58.5193 5.17316   7
  -1  -2  -8 58.3342 4.30437   4
  -1   2  -8 34.6836 17.5914   2
   1   2   8 56.2599 6.77845   1
   1   2   8 62.0207 5.02800   7
  -1   2  -8 56.4353 4.46855   3
  -1   2  -8 57.0307 4.28722   8
   2  -2   8 337.412 21.5452   4
  -2  -2  -8 307.191 21.4252   8
  -2  -2  -8 330.797 21.4612   4
   2  -2   8 259.604 22.7180   7
   2   2   8 290.953 21.8084   7
  -2   2  -8 292.374 21.5599   3
  -2   2  -8 186.701 39.4012   2
   2   2   8 288.207 23.2395   1
  -3  -2  -8 258.614 14.3676   4
   3  -2   8 149.570 15.4750   7
  -3   2  -8 40.4191 57.9241   2
  -3   2  -8 184.449 15.0284   3
  -4  -2  -8 71.4759 6.55939   8
  -4  -2  -8 93.4343 6.36780   4
  -4   2  -8 95.5312 6.57193   3
  -5  -2  -8 4.21028 0.51372   8
  -5   2  -8 4.55410 0.65403   3
  -5  -3   8 22.8273 2.12061   4
  -5   3   8 24.6273 2.15233   3
   4  -3  -8 202.797 15.3670   8
   4  -3  -8 231.938 17.3849   7
  -4   3   8 208.641 15.6145   3
   3  -3  -8 96.6423 7.44525   4
   3  -3  -8 103.731 7.55370   8
  -3  -3   8 104.364 7.49938   4
  -3   3   8 101.694 18.0855   1
   3   3  -8 106.008 8.46646   5
  -3   3   8 101.730 7.80628   3
  -2  -3   8 253.616 18.3847   4
   2  -3  -8 256.121 18.3687   4
   2  -3  -8 252.514 19.5290   7
   2  -3  -8 269.651 18.4554   8
  -2   3   8 257.254 19.3864   7
  -2   3   8 230.857 21.4585   1
  -2   3   8 254.949 18.6360   3
   2   3  -8 268.319 19.2742   5
  -1  -3   8 22.8529 1.93185   4
   1  -3  -8 22.4251 2.80093   7
   1  -3  -8 23.4173 1.86566   4
   1   3  -8 21.5850 1.83895   3
  -1   3   8 23.0972 2.44862   3
  -1   3   8 23.1799 4.69192   1
   1   3  -8 24.0191 23.4571   2
  -1   3   8 24.5149 2.69649   7
  -1   3   8 22.8552 2.79222   6
   1   3  -8 14.6151 10.4122   2
   1   3  -8 23.6766 2.59337   5
   0  -3   8 71.8345 6.19146   7
   0  -3  -8 72.1197 5.66002   8
   0  -3  -8 64.5511 6.18543   7
   0  -3   8 73.1920 5.36385   4
   0   3   8 75.5609 5.89845   7
   0   3   8 75.8257 8.13725   1
   0   3   8 73.3567 6.03791   6
   0   3  -8 87.9113 18.4060   2
   0   3  -8 67.2117 5.90647   5
  -1  -3  -8 108.117 7.62247   4
   1  -3   8 107.935 7.69655   4
  -1  -3  -8 104.654 7.64434   8
   1  -3   8 105.330 8.85269   7
  -1   3  -8 98.5519 8.20678   5
   1   3   8 103.621 9.88732   1
  -1   3  -8 86.6709 22.7225   2
  -1   3  -8 101.780 7.72053   3
  -2  -3  -8 80.4452 5.80015   8
  -2  -3  -8 81.0163 5.75637   4
   2  -3   8 70.9199 6.78526   7
   2  -3   8 75.3608 5.80892   4
  -2   3  -8 81.6045 5.94247   3
   2   3   8 76.6407 8.26650   1
  -2   3  -8 70.9171 29.6275   2
  -3  -3  -8 327.035 22.0905   8
  -3  -3  -8 325.439 22.0964   4
   3  -3   8 301.027 22.0172   4
  -3   3  -8 267.820 22.0772   8
  -3   3  -8 321.208 22.2182   3
  -4  -3  -8 6.48881 0.67127   8
  -4  -3  -8 8.39245 0.74647   4
  -4   3  -8 7.02148 0.81489   3
  -5   4   8 5.57982 0.76150   3
  -4  -4   8 14.6215 1.33474   4
  -4   4   8 17.0464 1.60914   3
   3  -4  -8 266.955 17.9075   4
   3  -4  -8 254.574 17.7177   8
  -3  -4   8 241.951 17.6408   4
  -3   4   8 256.035 17.8909   3
  -3   4   8 178.902 22.5760   1
   3   4  -8 252.765 18.5704   5
   2  -4  -8 28.8575 2.30539   4
   2  -4  -8 24.1280 3.37532   7
   2  -4  -8 26.7663 2.38580   8
  -2  -4   8 28.6013 2.33249   4
   2   4  -8 34.6143 3.80845   5
  -2   4   8 29.1014 2.60347   3
  -2   4   8 28.3037 3.47952   6
  -2   4   8 35.8669 6.90514   1
   1  -4  -8 14.6728 2.52009   7
  -1  -4   8 18.3690 1.59586   4
   1  -4  -8 18.0671 1.59101   8
   1  -4  -8 16.4430 1.49657   4
  -1   4   8 15.3365 2.50121   6
   1   4  -8 18.1871 2.32333   5
  -1   4   8 16.8841 4.99819   1
  -1   4   8 19.1443 1.79078   3
   0  -4  -8 87.9753 6.16410   4
   0  -4   8 86.7374 6.24569   4
   0  -4  -8 86.4462 6.21272   8
   0  -4  -8 69.1757 7.27420   7
   0   4  -8 88.4012 6.94510   5
   0   4  -8 81.9111 6.09190   3
   0   4   8 86.8180 6.30067   3
   0   4   8 77.8521 8.88697   1
   0   4   8 79.6783 7.55515   6
   1  -4   8 89.1785 6.91424   4
  -1  -4  -8 87.6837 6.86124   8
  -1   4  -8 109.381 7.33955   3
  -1   4  -8 89.1541 7.47112   5
   1   4   8 93.2594 6.91646   3
  -1   4  -8 87.5898 24.1831   2
   2  -4   8 252.462 17.8169   4
  -2  -4  -8 248.383 17.7694   8
  -2  -4  -8 261.419 17.7503   4
  -2   4  -8 210.530 18.4681   5
  -2   4  -8 265.281 17.8448   3
  -3  -4  -8 62.7381 5.00235   8
   3  -4   8 62.5696 5.01359   4
  -3  -4  -8 75.7595 5.05381   4
  -3   4  -8 74.2604 5.13447   3
  -4   4  -8 12.3125 0.98944   3
  -4   5   8 9.44560 0.90590   3
   3  -5  -8 26.9742 2.14240   4
  -3   5   8 30.1095 2.28999   3
   3   5  -8 27.0603 2.76113   5
   2  -5  -8 54.5820 4.10274   8
   2  -5  -8 55.9103 4.05691   4
   2   5  -8 51.5591 4.72929   5
  -2   5   8 55.3321 4.14736   3
  -1  -5   8 43.6522 3.30965   4
   1  -5  -8 44.0464 3.29097   4
   1  -5  -8 43.0573 3.31397   8
  -1   5   8 42.3223 3.31176   3
   1   5  -8 42.5147 3.97136   5
   0  -5   8 112.381 8.65182   4
   0  -5  -8 120.661 8.61899   4
   0  -5  -8 133.277 8.74075   8
   0   5  -8 108.964 9.19931   5
  -1  -5  -8 48.2681 3.89664   8
  -1  -5  -8 58.4574 3.93203   4
   1  -5   8 57.4694 4.00639   4
  -1   5  -8 46.5926 4.34498   5
  -2  -5  -8 17.0198 1.34905   4
   2  -5   8 15.8525 1.39176   4
   2   6  -8 9.63910 1.17019   5
   1  -6  -8 6.28552 0.59712   4
   1   6  -8 5.01595 0.87978   5
   0  -6  -8 48.3188 3.28347   4
   0  -6   8 45.8196 3.35865   4
   0   6  -8 39.2960 3.52943   5
  -6   0   9 33.5574 2.58711   4
  -5   0   9 23.7858 1.99099   4
  -4   0   9 24.9907 2.04574   4
  -4   0   9 23.0793 3.25011   7
   4   0  -9 17.6829 23.6234   2
   3   0  -9 22.5462 2.44221   7
  -3   0   9 22.9421 1.93046   4
   3   0  -9 7.52724 19.1434   2
  -3   0   9 23.9838 2.96119   7
   3   0  -9 23.4876 1.90585   8
   2   0  -9 2.83186 0.55818   3
   2   0  -9 8.49802 16.6850   2
   2   0  -9 1.84737 0.83504   7
  -2   0   9 0.74173 0.80245   7
  -2   0   9 1.05144 0.35522   4
   1   0  -9 46.3070 3.67569   3
  -1   0   9 29.9772 10.0833   1
   1   0  -9 42.4291 3.75216   8
   1   0  -9 40.5488 18.8097   2
  -1   0   9 56.1272 4.66505   7
  -1   0   9 47.5962 3.54759   4
   0   0   9 124.227 9.75377   7
   0   0   9 126.782 8.99605   4
   0   0  -9 124.188 9.15062   3
   0   0  -9 121.598 8.99374   8
   0   0  -9 139.028 26.8727   2
   0   0   9 122.686 12.1465   1
   1   0   9 138.910 10.7117   7
   1   0   9 145.631 13.3154   1
  -1   0  -9 139.756 9.92764   8
  -1   0  -9 136.953 9.85446   4
  -1   0  -9 23.5658 35.3061   2
  -1   0  -9 138.510 10.0940   3
   1   0   9 130.583 9.87336   4
  -2   0  -9 106.514 7.87324   3
   2   0   9 84.1939 11.6035   1
   2   0   9 111.033 8.81905   7
  -2   0  -9 106.687 7.60697   4
  -3   0  -9 1.84563 0.36891   4
   3   0   9 -6.5497 5.68995   1
  -3   0  -9 1.69890 0.65438   3
  -4   0  -9 9.11603 1.06456   3
  -5   0  -9 4.09077 0.40808   8
  -6  -1   9 67.8246 4.98987   4
   5  -1  -9 71.2181 84.1473   2
  -5  -1   9 41.2161 3.08067   4
  -5   1   9 35.1954 2.93795   4
   4  -1  -9 -13.622 42.8426   2
   4  -1  -9 29.6686 3.16067   7
  -4  -1   9 32.5711 2.50781   4
  -4   1   9 31.4281 2.89682   3
  -4   1   9 27.4933 3.60805   7
  -4   1   9 31.8248 2.47843   4
  -3  -1   9 24.0901 3.02349   7
   3  -1  -9 24.5227 2.02588   8
  -3  -1   9 23.0514 1.97191   4
   3  -1  -9 24.5159 2.75643   7
   3  -1  -9 35.7285 29.8505   2
  -3   1   9 23.6362 1.96381   4
  -3   1   9 22.0096 2.95019   7
   3   1  -9 13.3203 15.4698   2
  -3   1   9 24.4817 2.41713   3
   2  -1  -9 345.222 24.7726   8
   2  -1  -9 338.770 24.9269   3
  -2  -1   9 375.273 25.8382   7
  -2  -1   9 354.624 24.7743   4
   2  -1  -9 366.251 51.1145   2
   2  -1  -9 358.677 25.6297   7
  -2   1   9 340.844 24.7525   4
  -2   1   9 336.423 25.7624   7
  -2   1   9 329.716 28.6569   1
   2   1  -9 333.645 24.8375   3
   1  -1  -9 32.3526 3.26427   7
   1  -1  -9 32.9027 2.59119   8
  -1  -1   9 33.8664 2.59414   4
   1  -1  -9 33.9767 2.52859   4
   1  -1  -9 32.6044 2.75022   3
  -1  -1   9 22.8632 3.71899   7
   1  -1  -9 25.1983 27.5278   2
  -1   1   9 36.2817 7.75772   1
  -1   1   9 36.9210 2.64717   4
   1   1  -9 37.9630 3.43932   7
   1   1  -9 33.0295 2.67592   3
  -1   1   9 33.3307 3.43252   7
   1   1  -9 36.9963 15.6060   2
   0  -1  -9 112.030 39.1886   2
   0  -1  -9 167.428 12.1896   3
   0  -1  -9 168.718 12.0173   8
   0  -1   9 169.725 12.0151   4
   0  -1   9 162.816 12.7638   7
   0   1   9 150.246 12.0250   4
   0   1   9 170.192 14.6139   1
   0   1  -9 170.470 12.1325   3
   0   1  -9 164.199 11.9729   8
   0   1  -9 157.833 25.7422   2
   0   1   9 180.626 12.8935   7
   1  -1   9 55.5470 4.02472   4
  -1  -1  -9 54.2656 4.02782   8
  -1  -1  -9 55.6045 3.97875   4
  -1  -1  -9 46.8849 4.17326   3
   1  -1   9 52.5094 4.82430   7
   1   1   9 55.8264 4.83221   7
   1   1   9 55.9734 8.01695   1
  -1   1  -9 53.1603 4.17890   3
  -1   1  -9 52.3054 3.99234   8
   2  -1   9 29.4028 10.4545   1
  -2  -1  -9 39.5857 3.39181   3
   2  -1   9 40.1839 3.11975   4
  -2  -1  -9 42.0182 3.13756   4
   2  -1   9 40.9545 4.09615   7
   2   1   9 49.3034 5.51062   7
   2   1   9 36.3643 7.16163   1
  -2   1  -9 41.5657 3.37971   3
  -2   1  -9 18.1264 43.6009   2
  -3  -1  -9 163.535 10.9369   4
   3  -1   9 151.257 11.9222   7
  -3   1  -9 150.968 11.1421   3
   3   1   9 132.030 14.0475   1
  -4  -1  -9 56.5807 4.14606   4
  -4  -1  -9 56.2259 4.23157   8
  -4   1  -9 56.7297 4.31857   3
  -5  -1  -9 9.93390 0.75199   8
  -5   1  -9 8.30681 0.71028   8
  -6  -2   9 71.8766 5.29816   4
  -5  -2   9 4.30949 0.65585   4
  -5   2   9 3.97528 0.88889   3
   4  -2  -9 -108.34 62.7285   2
   4  -2  -9 2.25862 0.64168   8
  -4  -2   9 3.16712 0.51917   4
   4  -2  -9 2.25922 1.44709   7
  -4   2   9 2.17479 0.47346   4
  -4   2   9 1.58189 0.90279   3
  -3  -2   9 564.560 39.3173   4
   3  -2  -9 566.976 39.3262   8
   3  -2  -9 423.267 79.4993   2
  -3   2   9 537.104 39.2339   4
  -3   2   9 540.459 40.6648   7
  -3   2   9 574.852 39.6047   3
  -3   2   9 531.860 52.0738   1
   2  -2  -9 24.9760 56.3685   2
  -2  -2   9 38.2712 2.79490   4
   2  -2  -9 35.6875 2.71694   4
   2  -2  -9 37.0013 3.74094   7
   2  -2  -9 37.8018 3.04874   3
  -2  -2   9 36.3079 3.77848   7
   2   2  -9 37.6906 13.0963   2
   2   2  -9 35.0971 2.79092   3
   2   2  -9 29.5529 3.35187   5
  -2   2   9 27.7234 7.94901   1
  -2   2   9 37.5217 3.82585   7
  -1  -2   9 282.523 23.5208   7
   1  -2  -9 301.723 22.9136   3
   1  -2  -9 325.640 22.6834   4
   1  -2  -9 335.651 23.7392   7
   1  -2  -9 326.148 22.7502   8
  -1  -2   9 324.247 22.7336   4
   1   2  -9 332.548 33.4697   2
  -1   2   9 313.034 27.6545   1
   1   2  -9 302.739 22.7629   3
   1   2  -9 313.650 22.8587   7
  -1   2   9 344.980 23.7484   7
   0  -2   9 55.8275 4.87312   7
   0  -2  -9 44.4770 4.15854   3
   0  -2  -9 55.2046 4.01968   8
   0  -2   9 54.6943 4.03230   4
   0   2   9 54.1185 7.46505   1
   0   2  -9 52.4946 4.08428   3
   0   2   9 55.7226 4.85977   7
   0   2  -9 47.8392 17.6909   2
   1  -2   9 103.246 8.47309   7
   1  -2   9 103.690 7.52417   4
  -1  -2  -9 102.448 7.51053   8
  -1  -2  -9 104.883 7.46460   4
   1   2   9 92.3692 10.1290   1
   1   2   9 107.961 8.29132   7
  -1   2  -9 102.518 7.63207   3
  -1   2  -9 98.8263 7.59161   8
  -1   2  -9 79.4048 25.0533   2
  -2  -2  -9 377.343 26.6057   8
   2  -2   9 380.564 27.6997   7
   2  -2   9 365.976 26.5715   4
  -2  -2  -9 379.961 26.5616   4
  -2   2  -9 380.961 26.7617   3
  -2   2  -9 210.417 51.1132   2
  -3  -2  -9 11.0248 1.04753   4
  -3   2  -9 10.3103 1.23948   3
   3   2   9 12.5025 5.16230   1
  -4  -2  -9 63.4507 5.36739   4
  -4  -2  -9 75.3693 5.33815   8
  -4   2  -9 76.4673 5.44834   3
  -4   2  -9 76.3014 5.28938   8
  -5  -3   9 26.9319 2.05231   4
  -5   3   9 25.1747 2.23729   3
  -4  -3   9 33.1065 2.40090   4
   4  -3  -9 27.5864 2.36910   8
  -4   3   9 28.8433 2.67221   3
   3  -3  -9 156.183 12.4063   7
   3  -3  -9 149.624 11.1133   4
  -3  -3   9 166.795 11.2132   4
   3  -3  -9 168.141 11.2551   8
  -3   3   9 146.184 11.4510   3
  -3   3   9 107.990 20.1743   1
   2  -3  -9 5.26606 0.82939   8
   2  -3  -9 4.68389 1.45875   7
   2  -3  -9 5.08867 0.71538   4
  -2  -3   9 6.36407 0.82336   4
  -2   3   9 6.01231 1.69377   7
   2   3  -9 6.29004 1.49142   5
  -2   3   9 6.14196 1.15162   3
  -2   3   9 3.29202 5.86413   1
   1  -3  -9 25.5456 1.98327   8
   1  -3  -9 14.7993 3.41474   7
  -1  -3   9 22.4854 1.97685   4
  -1   3   9 19.2506 5.47570   1
  -1   3   9 27.3012 3.20136   6
  -1   3   9 26.3592 3.13135   7
  -1   3   9 24.2752 2.20053   3
   1   3  -9 -15.107 54.9732   2
   1   3  -9 21.4312 2.52780   5
   1   3  -9 22.8537 1.88030   3
   1   3  -9 29.1162 12.6375   2
   0  -3  -9 370.774 24.4834   8
   0  -3   9 251.509 25.6368   7
   0  -3   9 372.893 24.4957   4
   0  -3  -9 347.732 25.8134   7
   0   3   9 309.692 26.5430   1
   0   3  -9 373.332 39.2286   2
   0   3   9 356.253 25.3215   7
   0   3  -9 353.261 24.4748   3
   0   3   9 352.951 25.8068   6
   1  -3   9 61.7326 4.65376   4
  -1  -3  -9 62.4508 4.62410   8
   1  -3   9 57.2469 5.62899   7
  -1  -3  -9 63.2960 4.57890   4
  -1   3  -9 62.1836 4.70514   3
   1   3   9 54.9098 8.46955   1
  -1   3  -9 63.4737 31.7339   2
   2  -3   9 13.1041 1.27305   4
  -2  -3  -9 13.1488 1.23859   8
  -2  -3  -9 12.7723 1.20378   4
  -2   3  -9 14.2782 1.41596   3
   2   3   9 7.92520 4.22697   1
  -2   3  -9 -19.403 33.1674   2
  -3  -3  -9 22.0913 1.81114   8
  -3  -3  -9 21.5176 1.78340   4
  -3   3  -9 23.4755 1.94867   3
  -4  -3  -9 1.15827 0.25970   8
  -4  -3  -9 2.00301 0.37183   4
  -4   3  -9 2.10710 0.44740   3
  -5   4   9 7.03629 0.79580   3
  -4  -4   9 26.3659 2.19450   4
  -4   4   9 31.1648 2.50003   3
   3  -4  -9 67.5638 4.87629   8
  -3  -4   9 62.9046 4.81448   4
   3  -4  -9 62.0358 4.76062   4
   3   4  -9 63.4476 5.52012   5
  -3   4   9 69.0725 5.07272   3
   2  -4  -9 31.2389 2.52263   4
  -2  -4   9 33.5124 2.62301   4
   2  -4  -9 34.7757 2.63405   8
   2   4  -9 31.9251 3.29788   5
  -2   4   9 19.4473 7.17336   1
  -2   4   9 32.3671 2.80309   3
  -1  -4   9 1.70586 0.46089   4
   1  -4  -9 2.50032 0.53649   8
   1  -4  -9 1.93971 0.42181   4
   1  -4  -9 1.25606 1.10235   7
  -1   4   9 3.06045 0.98497   3
   1   4  -9 2.31607 1.02592   5
  -1   4   9 2.19671 5.03080   1
  -1   4   9 3.65498 2.06283   6
   0  -4  -9 0.02309 0.26277   4
   0  -4  -9 -0.0153 0.29259   8
   0  -4   9 0.01736 0.34672   4
   0   4   9 1.94016 4.25313   1
   0   4  -9 0.17593 0.73266   5
   0   4  -9 0.19508 0.25313   3
   0   4   9 -0.1225 0.45668   3
  -1  -4  -9 17.2219 1.45822   8
   1  -4   9 15.9607 1.51946   4
   1   4   9 15.3252 1.48570   3
  -1   4  -9 12.1686 30.1077   2
  -1   4  -9 16.8570 1.45178   3
  -2  -4  -9 12.4491 1.16519   8
   2  -4   9 13.8703 1.23564   4
  -2   4  -9 13.6976 1.24421   3
  -3   4  -9 56.5287 4.18220   3
  -4   5   9 6.65783 0.65945   3
  -3   5   9 32.5103 2.53663   3
   2  -5  -9 35.8770 2.71273   4
  -2  -5   9 34.6166 2.71450   4
   2  -5  -9 34.0746 2.75961   8
   2   5  -9 35.8137 3.28002   5
  -2   5   9 38.4030 2.83601   3
  -1  -5   9 28.7577 2.32292   4
   1  -5  -9 30.5934 2.31216   4
   1  -5  -9 30.1161 2.45322   8
   1   5  -9 29.2455 2.85608   5
  -1   5   9 29.2361 2.50261   3
   0  -5  -9 61.7917 4.34229   8
   0  -5   9 59.3065 4.36098   4
   0  -5  -9 61.6796 4.32568   4
   0   5  -9 50.4603 4.70430   5
  -1  -5  -9 26.1700 2.24670   8
   1  -5   9 30.0054 2.31511   4
  -1  -5  -9 31.8162 2.28490   4
   2  -5   9 3.55480 0.53776   4
  -2  -5  -9 4.63177 0.50085   4
  -6   0  10 1.75724 0.33232   4
  -5   0  10 12.3677 1.18660   4
  -4   0  10 89.1591 8.92173   7
  -4   0  10 112.276 7.54267   4
   4   0 -10 108.984 32.0581   2
   3   0 -10 12.3886 1.69967   7
   3   0 -10 6.02149 23.1067   2
  -3   0  10 9.62432 2.07744   7
  -2   0  10 2.93793 0.50884   4
   2   0 -10 3.20463 1.11955   7
  -2   0  10 2.64694 1.19163   7
   2   0 -10 2.46489 0.46465   8
   2   0 -10 10.7459 21.4503   2
   2   0 -10 2.08517 0.54745   3
   1   0 -10 126.197 9.33740   8
   1   0 -10 110.387 29.5082   2
   1   0 -10 125.884 9.49437   3
  -1   0  10 127.707 10.3202   7
   1   0 -10 134.600 10.1234   7
  -1   0  10 131.398 9.35660   4
   0   0 -10 82.4569 6.15397   3
   0   0 -10 82.0013 5.97464   8
   0   0  10 82.2606 5.96749   4
   0   0  10 68.4748 12.4428   1
   0   0 -10 51.9264 30.9880   2
   0   0  10 81.6317 6.87158   7
   1   0  10 415.870 34.6120   1
  -1   0 -10 477.105 31.4675   8
  -1   0 -10 470.633 31.6479   3
   1   0  10 368.473 31.4440   4
   1   0  10 468.069 32.4462   7
  -2   0 -10 267.198 18.4597   4
  -2   0 -10 260.572 18.5485   8
   2   0  10 256.784 19.4808   7
   2   0  10 229.059 23.1978   1
  -2   0 -10 266.441 18.7342   3
  -3   0 -10 29.9997 2.34682   4
  -3   0 -10 29.7581 2.58398   3
  -3   0 -10 31.9394 2.42096   8
  -4   0 -10 39.4819 3.28989   3
  -4   0 -10 46.2054 3.19932   8
  -6  -1  10 41.3614 3.09187   4
  -5  -1  10 15.6000 1.39080   4
  -5   1  10 15.3086 1.34371   4
   4  -1 -10 12.7158 2.95844   7
  -4  -1  10 23.6006 1.81228   4
   4  -1 -10 38.4533 41.5355   2
  -4   1  10 24.4169 2.28456   3
  -4   1  10 13.1872 3.10328   7
  -4   1  10 22.7237 1.76815   4
   4   1 -10 8.58443 18.8526   2
   3  -1 -10 197.162 14.7513   7
  -3  -1  10 160.697 15.7186   7
  -3  -1  10 197.611 13.6736   4
   3  -1 -10 186.496 13.6157   8
   3  -1 -10 158.434 42.5735   2
  -3   1  10 188.093 13.6467   4
  -3   1  10 204.805 14.0295   3
   3   1 -10 167.834 28.5282   2
  -3   1  10 188.450 14.9940   7
   2  -1 -10 127.827 9.85335   7
  -2  -1  10 108.647 9.88085   7
  -2  -1  10 132.592 8.92640   4
   2  -1 -10 101.140 9.36038   3
   2  -1 -10 83.6596 36.5845   2
  -2   1  10 127.037 10.0934   7
   2   1 -10 130.717 9.37321   7
   2   1 -10 138.941 24.3235   2
  -2   1  10 125.130 8.88250   4
   1  -1 -10 176.000 12.8248   3
  -1  -1  10 179.869 12.6477   4
   1  -1 -10 179.589 13.5331   7
   1  -1 -10 176.448 12.5615   4
  -1  -1  10 179.098 13.6370   7
   1  -1 -10 116.878 42.2834   2
   1  -1 -10 175.645 12.6454   8
  -1   1  10 173.675 12.5975   4
  -1   1  10 145.596 17.2318   1
   1   1 -10 172.634 12.7406   3
   1   1 -10 186.394 13.2705   7
   1   1 -10 180.529 29.3394   2
  -1   1  10 185.457 13.7486   7
   1   1 -10 162.011 12.5665   8
   0  -1  10 4.55389 1.29272   7
   0  -1 -10 -31.775 49.2954   2
   0  -1 -10 5.90920 0.93366   8
   0  -1  10 6.20190 0.76978   4
   0  -1 -10 5.12365 0.94487   3
   0   1 -10 5.59123 0.65464   8
   0   1  10 4.89792 1.37825   7
   0   1 -10 30.1255 20.3890   2
   0   1  10 2.39613 5.59157   1
  -1  -1 -10 7.91046 0.88621   8
   1  -1  10 9.04518 1.90957   7
  -1  -1 -10 8.14106 1.15638   3
  -1  -1 -10 7.75234 0.86309   4
   1  -1  10 7.49646 0.90896   4
  -1   1 -10 9.75599 0.87161   8
   1   1  10 4.70952 4.66808   1
   1   1  10 7.91333 1.81073   7
  -1   1 -10 -10.992 30.5005   2
  -1   1 -10 7.33278 1.08644   3
   2  -1  10 53.0443 4.95446   7
  -2  -1 -10 56.0385 4.24012   3
  -2  -1 -10 55.2806 3.98008   8
  -2  -1 -10 54.8267 3.91342   4
   2   1  10 49.8271 4.75687   7
   2   1  10 33.2564 7.12279   1
  -2   1 -10 52.8781 3.94345   8
  -2   1 -10 73.6504 60.2956   2
  -2   1 -10 49.4421 4.12899   3
  -3  -1 -10 74.8199 5.65785   4
  -3  -1 -10 102.287 6.70985   3
  -3   1 -10 75.0000 5.69714   8
  -3   1 -10 66.4435 5.82608   3
  -4  -1 -10 87.5779 5.89915   8
  -4   1 -10 84.6544 5.86855   8
  -4   1 -10 70.2092 6.10176   3
  -5  -2  10 18.6566 1.50862   4
  -5   2  10 16.0615 1.71645   3
   4  -2 -10 67.8979 5.32801   8
   4  -2 -10 119.891 89.9856   2
  -4  -2  10 74.5060 5.40405   4
  -4   2  10 74.7707 5.70683   3
   3  -2 -10 143.702 74.5340   2
   3  -2 -10 67.4517 5.02574   8
  -3  -2  10 68.3916 5.03675   4
   3  -2 -10 62.4402 5.98190   7
  -3   2  10 63.4897 6.23509   7
  -3   2  10 71.8207 5.39135   3
   2  -2 -10 52.9992 4.26235   3
  -2  -2  10 49.7776 5.13165   7
   2  -2 -10 55.4600 3.93870   4
  -2  -2  10 49.5901 4.02631   4
   2  -2 -10 53.4877 4.04505   8
   2  -2 -10 60.8960 5.52868   7
  -2   2  10 55.3591 5.60350   7
  -2   2  10 42.5805 9.84710   1
   2   2 -10 29.7546 16.6652   2
   2   2 -10 51.0429 4.03479   3
  -2   2  10 53.0861 4.34834   3
  -1  -2  10 34.8523 2.70444   4
   1  -2 -10 36.0253 2.71812   8
   1  -2 -10 33.2898 2.93166   3
   1  -2 -10 34.1678 2.61967   4
   1  -2 -10 34.4863 3.64877   7
  -1  -2  10 33.2894 3.61999   7
   1   2 -10 34.2640 2.73776   3
  -1   2  10 18.4924 6.22093   1
  -1   2  10 35.2700 3.68695   7
   1   2 -10 20.4141 16.4800   2
   0  -2 -10 31.9228 2.49343   8
   0  -2 -10 31.9714 2.73633   3
   0  -2  10 26.8723 3.29001   7
   0   2 -10 32.0126 2.57926   3
   0   2 -10 49.5790 19.5231   2
   0   2  10 28.7249 5.85184   1
   0   2  10 31.7389 3.43178   7
  -1  -2 -10 24.9016 1.98596   4
  -1  -2 -10 25.7606 2.03918   8
   1  -2  10 20.8737 2.84689   7
  -1  -2 -10 23.9719 2.27739   3
   1  -2  10 25.0369 2.04498   4
  -1   2 -10 7.59790 30.2298   2
  -1   2 -10 25.9097 2.18766   3
   1   2  10 25.0420 2.80627   7
  -1   2 -10 23.4500 1.91203   8
   1   2  10 23.2730 5.61358   1
   2  -2  10 26.5166 3.26906   7
   2  -2  10 27.8624 2.22486   4
  -2  -2 -10 28.9497 2.26919   8
  -2  -2 -10 28.4616 2.22705   4
  -2   2 -10 89.3326 48.1416   2
   2   2  10 17.9613 5.61874   1
  -2   2 -10 30.2484 2.45633   3
  -2   2 -10 27.5783 2.17896   8
  -3  -2 -10 64.3397 4.51353   4
  -3  -2 -10 63.1445 4.55244   8
  -3   2 -10 58.6535 4.57956   8
  -3   2 -10 58.3997 4.65393   3
  -4  -2 -10 11.1857 0.97834   8
  -4   2 -10 11.6278 1.10707   3
  -5  -3  10 13.4231 1.13023   4
  -5   3  10 12.7242 1.34500   3
  -4  -3  10 9.83720 0.94052   4
   4  -3 -10 8.40262 0.87547   8
  -4   3  10 7.18105 1.21187   3
   3  -3 -10 319.377 22.7498   7
  -3  -3  10 306.487 21.0515   4
  -3   3  10 303.768 21.3011   3
  -3   3  10 195.447 30.5354   1
   2  -3 -10 8.53479 0.87583   4
   2  -3 -10 7.34440 1.73439   7
  -2  -3  10 8.26311 0.94980   4
   2  -3 -10 8.65439 0.98058   8
  -2   3  10 7.99367 1.31871   3
  -2   3  10 9.22080 1.87754   7
  -2   3  10 5.98917 7.13220   1
  -2   3  10 8.56421 1.97972   6
   2   3 -10 7.78066 2.34771   5
   1  -3 -10 103.337 7.09343   8
  -1  -3  10 98.3149 7.06280   4
   1  -3 -10 85.9608 8.11856   7
  -1   3  10 95.6160 8.03831   6
  -1   3  10 98.8915 7.27817   3
  -1   3  10 95.5650 7.91384   7
   1   3 -10 93.3419 21.7688   2
  -1   3  10 78.8543 11.4614   1
   1   3 -10 96.7922 7.00838   3
   0  -3 -10 106.821 7.21027   4
   0  -3 -10 106.806 7.28583   8
   0  -3  10 83.8861 8.21702   7
   0  -3  10 109.366 7.30090   4
   0  -3 -10 79.5816 8.18556   7
   0   3 -10 102.731 7.27860   3
   0   3 -10 102.519 24.6704   2
   0   3  10 95.0169 7.97075   7
   0   3  10 98.4315 11.0260   1
   1  -3  10 60.3866 4.64876   4
  -1  -3 -10 60.1549 4.64012   8
   1  -3  10 73.5984 6.93075   7
  -1  -3 -10 54.1665 6.01848   7
  -1   3 -10 64.9834 4.75480   3
   1   3  10 56.1341 8.73397   1
  -1   3 -10 50.3406 29.1945   2
  -2  -3 -10 149.002 10.4326   4
  -2  -3 -10 144.235 10.4679   8
   2  -3  10 138.539 10.4269   4
  -2   3 -10 146.107 10.5609   3
  -3  -3 -10 2.55839 0.42351   8
  -3  -3 -10 2.19002 0.48943   4
  -3   3 -10 2.62814 0.51300   3
  -4   3 -10 29.5697 2.23263   3
  -5   4  10 24.9563 1.90870   3
  -4  -4  10 57.0943 4.53068   4
  -4   4  10 65.6355 4.65121   3
  -3  -4  10 1.99900 0.41129   4
   3  -4 -10 3.65709 0.55671   8
  -3   4  10 2.49032 0.61117   3
   2  -4 -10 133.013 9.91629   4
  -2  -4  10 135.862 9.96626   4
   2  -4 -10 144.386 10.0244   8
  -2   4  10 135.452 10.1342   3
   2   4 -10 138.914 10.6077   5
   1  -4 -10 161.379 11.7581   8
  -1  -4  10 174.918 11.8350   4
   1  -4 -10 162.568 11.7657   4
   1   4 -10 148.644 12.2258   5
  -1   4  10 170.555 11.8766   3
  -1   4  10 150.219 15.6325   1
   0  -4 -10 45.7856 3.16187   4
   0  -4  10 39.2243 3.10336   4
   0  -4 -10 36.2365 3.01296   8
   0   4 -10 36.3285 2.87424   3
   0   4  10 38.7049 3.12294   3
   0   4  10 38.9954 6.79909   1
  -1  -4 -10 12.5929 1.18712   8
  -1  -4 -10 13.0415 1.12795   4
   1  -4  10 12.9025 1.21057   4
  -1   4 -10 12.8728 1.13419   3
   1   4  10 11.3620 1.40508   3
   2  -4  10 54.5514 4.17056   4
  -2  -4 -10 60.6910 4.18975   4
  -2  -4 -10 51.3652 4.16866   8
  -2   4 -10 59.8573 4.19837   3
  -3   4 -10 38.9337 2.84705   3
  -3   5  10 0.14575 0.21069   3
   2  -5 -10 58.5021 4.19896   4
   2  -5 -10 57.0214 4.24363   8
  -2  -5  10 53.6074 4.20469   4
  -2   5  10 60.1216 4.25234   3
   1  -5 -10 36.9491 2.85601   8
  -1  -5  10 40.9620 2.86666   4
   1  -5 -10 34.3796 2.91520   4
  -1   5  10 39.4362 2.80581   3
   1   5 -10 35.7672 3.13289   5
   0  -5  10 18.4964 1.51538   4
   0  -5 -10 15.2208 1.44312   8
   0  -5 -10 20.9336 1.51940   4
   1  -5  10 21.0341 1.58550   4
  -1  -5 -10 17.2185 1.58515   8
  -1  -5 -10 20.7910 1.55441   4
  -5   0  11 14.0174 1.26497   4
   4   0 -11 56.8401 33.6070   2
  -3   0  11 6.64888 0.82526   4
  -3   0  11 6.38688 1.95664   7
   3   0 -11 4.88234 1.25990   7
   2   0 -11 77.0826 5.59557   8
  -2   0  11 62.4474 7.64410   7
   2   0 -11 79.4330 5.82137   3
   2   0 -11 80.1138 6.64344   7
   2   0 -11 117.742 31.7137   2
  -2   0  11 76.1115 5.79597   4
   1   0 -11 73.0152 5.70044   3
   1   0 -11 75.4035 32.5427   2
   1   0 -11 77.1403 6.38040   7
  -1   0  11 73.6728 6.64110   7
   1   0 -11 75.6293 5.52784   8
  -1   0  11 74.6664 5.54315   4
   0   0 -11 38.8895 37.9508   2
   1   0  11 166.505 24.3384   1
   1   0  11 164.818 13.4141   7
  -1   0 -11 175.965 12.4322   8
  -1   0 -11 176.163 12.6253   3
  -2   0 -11 31.8995 2.39343   8
  -2   0 -11 30.4290 2.58220   3
   2   0  11 26.5998 3.33189   7
   2   0  11 37.2349 18.2414   1
  -3   0 -11 6.20575 0.86235   3
  -3   0 -11 6.07502 0.68357   8
  -4   0 -11 24.4968 1.88786   8
  -5  -1  11 14.9777 1.27936   4
  -5   1  11 13.3692 1.24370   4
   4  -1 -11 -64.203 54.1041   2
   3  -1 -11 288.084 22.3239   7
   3  -1 -11 298.771 21.3869   8
   3  -1 -11 174.021 50.3347   2
  -3  -1  11 318.422 21.4633   4
  -3  -1  11 278.888 22.8340   7
  -3   1  11 326.987 21.8029   3
  -3   1  11 291.089 22.7787   7
  -3   1  11 304.566 21.4059   4
   3   1 -11 264.517 43.5014   2
  -2  -1  11 281.595 19.2758   4
  -2  -1  11 248.699 20.5829   7
   2  -1 -11 267.294 19.4440   3
   2  -1 -11 218.610 53.6303   2
   2  -1 -11 273.996 19.2530   8
   2  -1 -11 274.528 20.2740   7
  -2   1  11 270.404 20.5494   7
   2   1 -11 272.444 19.7577   7
   2   1 -11 267.915 19.3604   3
   2   1 -11 201.827 35.4243   2
  -2   1  11 270.779 19.3839   4
   1  -1 -11 154.062 10.3197   3
   1  -1 -11 92.2230 11.0893   7
   1  -1 -11 120.938 53.3869   2
  -1  -1  11 129.411 11.2318   7
  -1  -1  11 153.043 10.4352   4
   1  -1 -11 157.261 10.1111   8
   1   1 -11 116.888 29.7651   2
   1   1 -11 148.330 10.2171   3
  -1   1  11 119.632 17.7631   1
  -1   1  11 110.350 11.8808   7
   1   1 -11 153.031 10.7950   7
  -1   1  11 149.919 10.0287   4
   0  -1 -11 33.5336 2.71530   8
   0  -1  11 33.9589 3.72216   7
   0  -1 -11 34.5324 2.92708   3
   0  -1  11 34.0031 2.72398   4
   0  -1 -11 42.6920 2.80765   4
   0   1  11 33.1913 3.68505   7
   0   1 -11 49.0634 27.7818   2
   0   1  11 24.8061 7.77735   1
   0   1 -11 33.5732 2.86210   3
   0   1 -11 32.9449 2.65600   8
  -1  -1 -11 3.22699 0.56378   8
   1  -1  11 2.72899 1.29661   7
  -1  -1 -11 3.17033 0.73933   3
   1  -1  11 1.63680 0.42396   4
   1   1  11 1.55081 6.26149   1
   1   1  11 1.82854 1.14225   7
  -1   1 -11 1.67324 0.39302   8
  -1   1 -11 21.2563 42.5479   2
  -1   1 -11 2.97544 0.70958   3
  -2  -1 -11 183.534 13.2278   4
  -2  -1 -11 185.099 13.2536   8
  -2  -1 -11 190.157 13.4356   3
  -2   1 -11 184.355 13.4012   3
  -2   1 -11 181.468 13.2132   8
   2   1  11 161.914 24.2369   1
  -3  -1 -11 53.8483 4.20836   8
  -3   1 -11 62.4006 4.40741   3
  -3   1 -11 54.4009 4.23008   8
  -4  -1 -11 79.2287 5.62612   8
  -4   1 -11 77.2946 5.59231   8
  -4   1 -11 77.4648 5.68975   3
  -5  -2  11 28.4286 2.06806   4
  -5   2  11 22.8989 2.18401   3
  -4  -2  11 133.045 9.89274   4
  -4   2  11 139.284 10.1415   3
   3  -2 -11 168.493 108.527   2
  -3   2  11 6.30882 2.25488   7
  -2  -2  11 196.270 13.2158   4
   2  -2 -11 187.047 13.2060   8
   2  -2 -11 165.698 14.2197   7
   2  -2 -11 183.724 13.4093   3
   2   2 -11 181.012 13.2110   3
  -2   2  11 174.843 14.3313   7
   2   2 -11 200.579 32.4355   2
  -2   2  11 164.126 21.6707   1
  -2   2  11 192.070 13.5105   3
   1  -2 -11 130.410 9.36521   8
  -1  -2  11 133.007 9.36274   4
   1  -2 -11 127.079 10.4631   7
  -1  -2  11 123.537 10.5094   7
   1  -2 -11 126.792 9.26647   4
   1  -2 -11 130.549 9.57585   3
   1   2 -11 126.767 9.39955   3
  -1   2  11 134.799 19.7029   1
  -1   2  11 127.143 10.4227   7
   1   2 -11 96.6284 28.6381   2
   0  -2 -11 79.1096 5.95923   3
   0  -2  11 78.9522 5.73500   4
   0  -2 -11 81.1372 6.83240   7
   0  -2 -11 80.4219 5.66404   4
   0  -2  11 66.7677 6.68350   7
   0  -2 -11 81.6370 5.74802   8
   0   2  11 55.9632 11.0313   1
   0   2 -11 62.9378 27.1504   2
   0   2 -11 75.2575 6.18359   7
   0   2  11 75.6965 6.67993   7
   0   2 -11 79.0596 5.82408   3
   1  -2  11 32.3586 2.35668   4
   1  -2  11 27.7467 3.52831   7
  -1  -2 -11 34.4743 2.67586   8
  -1  -2 -11 27.2100 2.53495   3
   1   2  11 25.2677 3.16550   7
  -1   2 -11 -6.1913 34.6675   2
   1   2  11 21.0103 6.58585   1
  -1   2 -11 28.7168 2.26808   8
  -2  -2 -11 22.0228 1.82212   8
  -2  -2 -11 22.5383 1.78788   4
  -2   2 -11 22.6152 1.96596   3
  -2   2 -11 21.3471 1.73490   8
  -3  -2 -11 48.3024 3.38772   8
  -3   2 -11 47.9185 3.47823   3
  -3   2 -11 40.0581 3.29280   8
  -5   3  11 12.1189 1.15098   3
  -4  -3  11 17.2104 1.44919   4
  -4   3  11 16.2441 1.66868   3
   3  -3 -11 29.5250 2.48481   8
  -3  -3  11 34.1864 2.51715   4
  -3   3  11 30.6182 2.77784   3
  -2  -3  11 11.0921 1.10805   4
   2  -3 -11 10.4876 1.11380   8
  -2   3  11 10.8344 1.45525   3
  -2   3  11 11.3444 15.9261   1
   1  -3 -11 7.70226 0.81378   4
   1  -3 -11 8.13843 0.92461   8
  -1  -3  11 7.63822 0.92175   4
  -1   3  11 8.73219 2.40419   7
  -1   3  11 7.25242 1.18568   3
   1   3 -11 7.14689 0.82196   3
  -1   3  11 3.05311 6.74965   1
   0  -3  11 100.152 6.91013   4
   0  -3 -11 93.2968 6.81884   4
   0  -3 -11 96.5186 6.90034   8
   0   3  11 65.6637 11.2965   1
   0   3 -11 48.3564 25.5627   2
   0   3 -11 95.7980 6.90044   3
  -1  -3 -11 78.6838 5.90868   8
   1  -3  11 80.7019 5.90816   4
  -1  -3 -11 78.5851 5.85747   4
  -1   3 -11 81.7558 5.96724   3
  -2  -3 -11 65.4366 4.91057   8
   2  -3  11 61.7625 4.84373   4
  -2   3 -11 72.5743 5.04344   3
  -3  -3 -11 14.0776 1.16096   8
  -3  -3 -11 13.9360 1.15719   4
  -3   3 -11 15.9547 1.24547   3
  -4   4  11 36.5174 2.87414   3
  -3  -4  11 37.3923 2.93648   4
   3  -4 -11 40.4689 2.96121   8
  -3   4  11 38.7935 3.10174   3
   2  -4 -11 90.8929 7.53967   4
  -2  -4  11 108.981 7.53460   4
   2  -4 -11 104.795 7.55133   8
  -2   4  11 108.196 7.67746   3
   1  -4 -11 26.6402 2.20599   8
  -1  -4  11 28.6152 2.20900   4
   1  -4 -11 27.5522 2.13665   4
  -1   4  11 26.7666 2.33010   3
   0  -4 -11 31.1779 2.42502   4
   0  -4 -11 31.7720 2.48406   8
   0  -4  11 32.6560 2.49961   4
   0   4  11 30.8248 2.54260   3
  -1  -4 -11 60.1807 4.52558   8
  -1  -4 -11 63.0988 4.49718   4
   1  -4  11 62.5881 4.53117   4
  -1   4 -11 63.8118 4.45889   3
   1   4  11 56.5464 4.44520   3
  -2  -4 -11 13.6267 1.20716   8
  -2  -4 -11 15.6627 1.22497   4
  -2   4 -11 16.4972 1.20013   3
   2  -5 -11 9.41477 0.89243   8
  -2   5  11 9.14864 0.78961   3
   1  -5 -11 11.9900 0.98379   8
   1  -5 -11 10.4648 0.90840   4
  -1  -5  11 9.77433 0.92550   4
   0  -5 -11 16.7645 1.34509   4
   0  -5  11 18.5294 1.36643   4
   0  -5 -11 14.8740 1.30073   8
  -5   0  12 4.02010 0.56356   4
  -4   0  12 56.7081 4.26240   4
   3   0 -12 15.3070 34.7236   2
   2   0 -12 26.8385 2.97599   7
   2   0 -12 27.7528 2.17490   8
   2   0 -12 28.8771 2.44110   3
  -2   0  12 28.7889 2.25666   4
   2   0 -12 25.7353 33.5420   2
  -2   0  12 25.0674 3.36070   7
  -1   0  12 507.015 37.9778   7
   1   0 -12 533.554 37.6556   7
   1   0 -12 519.244 36.6961   8
  -1   0  12 500.113 36.6967   4
   0   0 -12 7.75039 1.06109   3
   0   0  12 7.19619 0.84409   4
   0   0 -12 7.92091 0.84196   8
   0   0 -12 14.6928 50.9716   2
   0   0  12 8.42608 1.83265   7
   1   0  12 -0.0735 0.81548   7
  -1   0 -12 0.10237 0.26915   8
  -1   0 -12 0.75960 0.49618   3
  -2   0 -12 82.7469 6.30520   3
  -2   0 -12 85.0939 6.15391   8
  -3   0 -12 2.89769 0.77129   3
  -3   0 -12 2.75601 0.40379   8
  -5  -1  12 14.9805 1.31030   4
  -4  -1  12 27.7911 2.13187   4
  -4   1  12 25.5727 2.03989   4
  -4   1  12 24.3569 2.41460   3
   3  -1 -12 63.8769 63.6283   2
   3  -1 -12 0.28755 1.49076   7
  -3  -1  12 0.47655 0.35797   4
   3   1 -12 -23.534 26.7384   2
  -3   1  12 0.39879 0.32790   4
  -3   1  12 0.24627 0.74727   3
  -3   1  12 1.31819 1.29364   7
   2  -1 -12 -29.604 57.2955   2
  -2  -1  12 34.0025 4.15239   7
   2  -1 -12 37.2513 2.85226   8
   2  -1 -12 34.0564 3.05410   3
  -2  -1  12 38.4748 2.89831   4
   2  -1 -12 36.8220 3.80952   7
  -2   1  12 34.9081 2.80744   4
  -2   1  12 35.1252 4.06055   7
  -2   1  12 41.6352 3.44178   3
   2   1 -12 37.2592 2.99414   3
   2   1 -12 4.40551 26.2900   2
   1  -1 -12 25.0148 2.20486   3
   1  -1 -12 -47.102 68.4084   2
  -1  -1  12 23.4470 1.97452   4
   1  -1 -12 24.0277 2.86032   7
   1  -1 -12 24.1185 1.95927   8
  -1  -1  12 21.1460 2.95512   7
   1   1 -12 41.7663 29.5096   2
   1   1 -12 24.3722 2.09297   3
  -1   1  12 23.5426 3.06774   7
   1   1 -12 21.9287 2.52757   7
   0  -1 -12 100.096 7.15505   3
   0  -1  12 80.2411 7.84756   7
   0  -1  12 90.6469 6.84109   4
   0  -1 -12 99.3693 6.87840   8
   0   1 -12 96.0169 7.01079   3
   0   1 -12 57.8031 35.2032   2
   0   1  12 79.3377 16.5420   1
   0   1  12 92.0199 7.96760   7
   0   1 -12 96.0056 6.79921   8
  -1  -1 -12 166.964 12.2645   3
  -1  -1 -12 127.393 12.1067   4
   1  -1  12 198.666 14.1878   7
  -1  -1 -12 172.995 12.1039   8
  -1   1 -12 173.453 12.2557   3
   1   1  12 177.505 14.3699   7
  -1   1 -12 163.573 12.0392   8
  -2  -1 -12 76.0861 5.26248   8
  -2  -1 -12 67.0285 5.39336   3
  -2   1 -12 72.0716 5.20411   8
  -2   1 -12 69.1155 5.36998   3
  -3  -1 -12 18.0095 1.39864   8
  -3   1 -12 16.7126 1.35348   8
  -3   1 -12 17.7460 1.48950   3
  -5  -2  12 4.62521 0.56035   4
  -4  -2  12 132.879 9.63821   4
  -4   2  12 132.827 9.82901   3
   3  -2 -12 34.7233 2.53950   8
  -3  -2  12 28.9147 2.73089   4
  -3   2  12 32.8687 2.88724   3
  -2  -2  12 9.82472 1.02952   4
   2  -2 -12 8.72664 0.96939   8
   2  -2 -12 8.44261 1.79877   7
   2   2 -12 8.85562 0.99244   3
  -2   2  12 8.33373 1.98646   7
  -2   2  12 9.49932 1.43508   3
   2   2 -12 10.8735 21.9283   2
   1  -2 -12 42.2987 3.87384   4
   1  -2 -12 57.6277 4.15054   8
   1  -2 -12 52.5280 4.20194   3
  -1  -2  12 53.6866 4.00073   4
  -1  -2  12 48.1150 5.34276   7
   1  -2 -12 53.5876 5.24187   7
  -1   2  12 18.7849 10.5114   1
   1   2 -12 28.1418 24.6670   2
   1   2 -12 59.5178 4.22599   3
  -1   2  12 64.3623 6.13637   7
   0  -2 -12 61.4369 5.89145   7
   0  -2 -12 66.3436 4.83018   8
   0  -2  12 65.9507 4.82331   4
   0  -2 -12 65.5179 5.03434   3
   0  -2 -12 63.4995 4.73400   4
   0   2  12 48.7536 11.0120   1
   0   2 -12 53.6484 31.1388   2
   0   2 -12 65.9489 4.90891   3
  -1  -2 -12 138.485 9.54930   8
  -1  -2 -12 127.577 10.1897   3
  -1  -2 -12 130.410 9.46200   4
   1  -2  12 126.607 9.48698   4
  -1   2 -12 132.956 9.64014   3
  -2  -2 -12 18.7291 1.45247   8
  -2  -2 -12 13.3397 1.40744   4
  -2   2 -12 18.7865 1.56605   3
  -3  -2 -12 6.99494 0.68370   8
  -3   2 -12 7.88996 0.92727   3
  -4  -3  12 75.9771 5.21981   4
  -4   3  12 65.9259 5.33083   3
   3  -3 -12 0.24736 0.29911   8
  -3  -3  12 0.35590 0.30059   4
  -3   3  12 0.75964 0.56988   3
  -2  -3  12 14.6905 1.35369   4
   2  -3 -12 14.8825 1.34703   8
  -2   3  12 15.0369 1.61850   3
   1  -3 -12 22.1208 1.80917   8
  -1  -3  12 21.9754 1.81588   4
   1  -3 -12 20.0427 1.69632   4
  -1   3  12 21.6340 2.03792   3
   1   3 -12 21.6884 1.72873   3
   0  -3  12 182.428 12.7686   4
   0  -3 -12 181.538 12.7715   8
   0  -3 -12 172.066 12.6902   4
   0   3 -12 175.783 12.7575   3
   0   3  12 172.545 12.8888   3
  -1  -3 -12 12.1564 1.11772   8
   1  -3  12 12.1551 1.10023   4
  -1  -3 -12 11.4365 1.04134   4
  -1   3 -12 12.5358 1.15373   3
  -2  -3 -12 34.2620 2.60901   8
  -2  -3 -12 31.7377 2.56223   4
  -2   3 -12 37.9042 2.66275   3
  -4   4  12 21.1695 1.69135   3
  -3  -4  12 26.2079 2.06741   4
   3  -4 -12 25.5665 2.03019   8
  -3   4  12 28.0114 2.17377   3
   2  -4 -12 23.0976 1.92522   8
  -2  -4  12 24.8588 1.95408   4
  -2   4  12 25.6518 2.07719   3
  -1  -4  12 34.1187 2.44064   4
   1  -4 -12 30.1772 2.41330   8
   1  -4 -12 29.5313 2.33391   4
  -1   4  12 31.1742 2.50408   3
   0  -4 -12 1.61289 0.36444   8
   0  -4 -12 0.87309 0.25769   4
   0   4  12 1.31175 0.41784   3
  -1  -4 -12 31.3205 2.50549   4
  -1  -4 -12 30.0593 2.53536   8
   1  -4  12 38.3783 2.61256   4
   2  -5 -12 48.7382 3.56202   8
   1  -5 -12 23.1088 1.76382   8
  -4   0  13 1.77833 0.38493   4
  -3   0  13 30.9164 2.44137   4
   2   0 -13 373.687 26.2009   3
   2   0 -13 245.988 59.5825   2
  -2   0  13 387.766 26.3726   3
  -2   0  13 357.288 26.0238   4
   2   0 -13 351.627 25.9790   8
  -1   0  13 66.8840 6.39889   7
   1   0 -13 74.8147 5.31580   3
   1   0 -13 66.1613 53.6523   2
   1   0 -13 60.4467 5.87671   7
  -1   0  13 68.0873 5.06839   4
   1   0 -13 71.6142 5.06886   8
   0   0 -13 159.232 84.1863   2
  -1   0 -13 59.1459 4.65250   3
  -1   0 -13 61.9877 4.49634   8
  -2   0 -13 1.16389 0.28447   8
  -2   0 -13 0.85455 0.35598   3
  -3   0 -13 23.7405 1.76063   8
  -5  -1  13 0.95564 0.36727   4
  -4  -1  13 15.0140 1.32236   4
  -4   1  13 15.2282 1.81160   3
   3  -1 -13 4.51482 0.66178   8
  -3  -1  13 5.43666 0.74071   4
  -3   1  13 7.06493 1.26161   3
   2  -1 -13 71.8594 5.41710   8
   2  -1 -13 26.9557 124.682   2
   2  -1 -13 72.8957 5.63289   3
  -2  -1  13 75.5446 5.47072   4
  -2   1  13 75.7699 5.79233   3
   2   1 -13 3.96716 53.4481   2
   2   1 -13 72.4585 5.54308   3
  -1  -1  13 116.566 8.88249   4
   1  -1 -13 117.703 8.87147   8
   1  -1 -13 120.665 9.08000   3
   1   1 -13 117.839 9.00089   3
  -1   1  13 149.000 12.1425   7
   1   1 -13 133.360 41.4674   2
   0  -1 -13 13.1361 1.40182   3
   0  -1  13 11.9108 1.20094   4
   0  -1 -13 12.7847 1.18016   8
   0   1 -13 12.6045 1.07977   8
   0   1 -13 -15.201 47.3061   2
   0   1 -13 14.0058 1.36114   3
  -1  -1 -13 73.3664 5.58991   8
  -1  -1 -13 77.3057 5.76007   3
  -1   1 -13 74.5144 5.71517   3
  -1   1 -13 78.7215 5.59264   8
  -2  -1 -13 2.32705 0.39568   8
  -2  -1 -13 1.00160 0.43935   3
  -2   1 -13 1.37425 0.40385   3
  -2   1 -13 2.23923 0.31340   8
  -3  -1 -13 2.13327 0.26247   8
  -3   1 -13 1.46263 0.27884   3
  -4  -2  13 74.8745 5.34177   4
  -4   2  13 69.2165 5.66577   3
  -3  -2  13 38.0856 2.94828   4
  -2  -2  13 90.1113 6.28565   4
   2  -2 -13 84.6071 6.24461   8
  -2   2  13 82.3126 6.51199   3
   2   2 -13 83.0294 6.24641   3
   1  -2 -13 9.79246 0.98714   8
   1  -2 -13 9.51391 1.21483   3
  -1  -2  13 9.46111 1.02455   4
   1   2 -13 1.47942 35.7276   2
  -1   2  13 9.54230 1.33453   3
   1   2 -13 9.89324 1.02708   3
   0  -2 -13 9.21443 1.25171   3
   0  -2  13 6.82552 0.83701   4
   0  -2 -13 7.68449 0.82992   8
   0   2 -13 7.20268 0.89746   3
  -1  -2 -13 35.6415 2.75597   8
  -1  -2 -13 35.6336 2.98778   3
  -1   2 -13 36.5919 2.83859   3
  -2  -2 -13 16.4223 1.37976   8
  -2   2 -13 18.3388 1.47857   3
  -4  -3  13 73.5949 5.43706   4
  -4   3  13 75.7355 5.50517   3
  -3  -3  13 17.7058 1.41600   4
   3  -3 -13 15.8959 1.32652   8
  -3   3  13 16.1135 1.57309   3
   2  -3 -13 14.1219 1.56627   8
  -2  -3  13 22.1735 1.57924   4
   1  -3 -13 39.9936 2.99473   8
  -1  -3  13 40.4471 3.01169   4
  -1   3  13 38.4169 3.17609   3
   1   3 -13 38.1174 2.88013   3
   0  -3 -13 1.04297 0.36766   8
   0  -3  13 0.95777 0.32070   4
   0  -3 -13 0.42429 0.41632   4
   0   3 -13 1.25316 0.33656   3
   0   3  13 1.48320 0.79396   3
  -1  -3 -13 43.8486 3.29330   8
  -1   3 -13 45.2607 3.30418   3
   1   3  13 43.4276 3.35514   3
  -2  -3 -13 21.1198 1.62527   8
  -2   3 -13 21.9330 1.62600   3
  -3   4  13 33.0752 2.49926   3
  -2  -4  13 4.37121 0.53252   4
   2  -4 -13 3.33748 0.43975   8
  -2   4  13 3.71979 0.59994   3
  -1  -4  13 9.33890 0.85733   4
   1  -4 -13 9.74985 0.84744   8
  -1   4  13 8.86659 0.91609   3
   0  -4  13 9.46824 0.89102   4
   0  -4 -13 11.0135 0.93747   8
  -1  -4 -13 41.0232 3.05239   8
  -4   0  14 34.8789 2.66920   4
  -3   0  14 7.22277 0.82252   4
  -2   0  14 3.08958 0.90013   3
  -2   0  14 2.58537 0.43985   4
   2   0 -14 3.34625 0.63045   3
   1   0 -14 1.72648 0.51984   3
   1   0 -14 1.91532 0.43914   8
   0   0 -14 459.299 32.7310   8
  -1   0 -14 157.410 10.8460   8
  -1   0 -14 144.679 10.9712   3
  -2   0 -14 1.97909 0.27150   8
  -2   0 -14 1.64830 0.38170   3
  -4  -1  14 61.6249 4.51959   4
  -3  -1  14 31.2766 2.33318   4
  -3   1  14 28.0496 2.55823   3
  -2  -1  14 4.32609 0.63628   4
   2  -1 -14 4.34632 0.63883   8
   2  -1 -14 4.84544 0.78979   3
  -2   1  14 1.06119 0.87977   3
   2   1 -14 4.29963 0.71089   3
   1  -1 -14 140.027 9.85365   8
  -1  -1  14 132.760 9.84588   4
   1  -1 -14 128.441 10.0078   3
   1   1 -14 144.607 9.99484   3
   0  -1 -14 93.7682 6.98381   3
   0  -1 -14 89.8694 6.61841   8
   0   1 -14 89.2043 6.72956   3
  -1  -1 -14 19.2972 1.45456   8
  -1  -1 -14 15.8775 1.56936   3
  -1   1 -14 18.6124 1.57155   3
  -2  -1 -14 21.9968 1.94689   8
  -2   1 -14 29.6562 2.10268   3
  -4   2  14 2.75694 0.63808   3
   3  -2 -14 8.88729 0.81894   8
  -3  -2  14 11.6311 1.08638   4
  -3   2  14 10.3928 1.17527   3
  -2  -2  14 89.8598 6.36539   4
   2  -2 -14 85.8603 6.31606   8
  -2   2  14 84.9004 6.54025   3
  -1  -2  14 9.27591 0.93568   4
   1  -2 -14 10.3293 1.00938   8
   1  -2 -14 9.28539 1.08104   3
   1   2 -14 9.22682 1.24264   3
  -1   2  14 9.25404 1.69436   3
   0  -2 -14 15.9372 1.34015   8
   0  -2 -14 14.7040 1.61225   3
   0  -2  14 15.4415 1.30791   4
   0   2 -14 17.8836 1.43364   3
  -1  -2 -14 4.35392 0.51221   8
  -1   2 -14 5.03786 0.60580   3
  -2  -2 -14 21.8889 1.57329   8
   2   2  14 17.8170 1.66010   3
  -2   2 -14 23.2570 1.61660   3
  -3  -3  14 1.07950 0.30044   4
  -3   3  14 2.00595 0.47001   3
   2  -3 -14 7.34317 0.69748   8
  -2  -3  14 8.26243 0.77909   4
  -2   3  14 7.35697 0.93552   3
  -1  -3  14 109.009 7.68519   4
   1  -3 -14 106.583 7.66962   8
  -1   3  14 102.919 7.77300   3
   0  -3 -14 2.09110 0.34637   8
   0   3  14 2.15518 0.47967   3
  -1  -3 -14 52.9034 3.85177   8
   1  -4 -14 4.73498 0.45974   8
  -2   0  15 4.38179 0.88103   3
  -1   0  15 87.0333 6.84649   3
   1   0 -15 95.6142 6.78138   3
   0   0 -15 0.42841 0.34641   3
  -1   0 -15 28.0160 2.34665   3
  -3  -1  15 45.8391 3.77562   4
  -3   1  15 56.6314 4.10009   3
  -2  -1  15 26.4449 2.01388   4
  -2   1  15 25.9391 2.25966   3
   1  -1 -15 39.3405 2.92192   8
   1  -1 -15 35.6761 3.07153   3
   1   1 -15 39.8565 3.05574   3
  -1   1  15 44.2055 3.26033   3
   0  -1 -15 24.5435 2.03077   3
   0  -1 -15 23.9321 1.87173   8
   0   1 -15 25.7451 2.00753   3
  -1  -1 -15 26.7268 1.98433   3
  -1  -1 -15 23.8575 1.76709   8
  -1   1 -15 20.5714 1.96153   3
  -3  -2  15 28.6109 2.30673   4
  -3   2  15 31.7851 2.41228   3
   2  -2 -15 21.5988 1.67811   8
  -2  -2  15 23.3489 1.77000   4
  -2   2  15 22.9007 1.93345   3
   1  -2 -15 8.09922 0.73784   8
   1   2 -15 8.82830 0.79074   3
  -1   2  15 8.30836 1.01779   3
   0  -2 -15 32.4346 2.31705   8
   0   2 -15 29.8744 2.33983   3
   0   2  15 28.7693 2.41121   3
  -1  -2 -15 21.4018 1.62223   8
   1   2  15 21.1560 1.68738   3
  -1   2 -15 22.6608 1.64861   3
  -2   3  15 37.0583 2.78281   3
   1  -3 -15 16.4344 1.24522   8
  -1   3  15 16.3577 1.34174   3
   0  -3 -15 5.45818 0.48127   8
   1   0 -16 74.5018 5.46616   3
   0   0  16 10.3424 1.13344   3
   0   0 -16 10.8169 0.96380   3
  -2   1  16 16.1332 1.53493   3
   1   1 -16 30.8181 2.19393   3
  -1   1  16 24.6310 2.20664   3
   0   1 -16 145.968 9.69170   3
   0   1  16 123.712 9.71881   3
  -1   2  16 27.4295 2.16868   3
   0   0   0    0.00    0.00   0
 _exptl_absorpt_process_details
)
 SADABS 2016/2: Krause, L., Herbst-Irmer, R., Sheldrick G.M. & Stalke D.,
 J. Appl. Cryst. 48 (2015) 3-10
)
 _exptl_absorpt_correction_type   multi-scan
 _exptl_absorpt_correction_T_max  0.7543
 _exptl_absorpt_correction_T_min  0.6050
 _exptl_special_details
)
 The following wavelength and cell were deduced by SADABS from the
 direction cosines etc. They are given here for emergency use only:
 CELL 1.54187    5.663    5.759   13.230   90.019  101.751   89.971
)
;
_shelx_hkl_checksum     13967
_shelx_res_file
;
TITL Mezei148_0m_a.res in P2(1)
    Mezei148_0m.res
    created by SHELXL-2019/3 at 16:28:32 on 01-Jun-2024
REM Old TITL Mezei148_0m in P2(1)
REM SHELXT solution in P2(1): R1 0.115, Rweak 0.033, Alpha 0.001
REM <I/s>   0.491 for    2 systematic absences,  Orientation as input
REM Flack x = -0.726 ( 0.826 ) from   142 Parsons' quotients
REM Formula found by SHELXT:  C10 N2
CELL  1.54178   5.6651   5.7566  13.2321   90.000  101.732   90.000
ZERR    2.000   0.0005   0.0006   0.0009    0.000    0.004    0.000
LATT -1
SYMM -X, 1/2+Y, -Z
SFAC C H N
UNIT 20 20 4
OMIT -4 3 7
TEMP -123.150
SIZE 0.14 0.13 0.09
L.S. 10
BOND $H
ACTA
CONF
HTAB
EQIV $1 -x, y-1/2, -z+1
HTAB N1 N2_$1
LIST 4
FMAP 2
PLAN 20
WGHT    0.026100    0.032800
FVAR       1.79024
N1    3    0.206720    0.103487    0.576818    11.00000    0.03131    0.02510 =
         0.03231   -0.00048    0.00500   -0.00071
H1N   2    0.096519   -0.008881    0.555782    11.00000   -1.50000
N2    3    0.181005    0.307780    0.525112    11.00000    0.03246    0.02795 =
         0.03032    0.00118    0.00520    0.00296
C1    1    0.414555    0.096157    0.648005    11.00000    0.03458    0.02484 =
         0.02823    0.00145    0.00344    0.00218
AFIX  43
H1    2    0.469928   -0.030094    0.692813    11.00000   -1.20000
AFIX   0
C2    1    0.531897    0.304618    0.643997    11.00000    0.02980    0.02797 =
         0.02704   -0.00283    0.00691    0.00149
C3    1    0.377009    0.429008    0.566703    11.00000    0.03305    0.02363 =
         0.03212    0.00031    0.00823    0.00139
AFIX  43
H3    2    0.408236    0.582314    0.546294    11.00000   -1.20000
AFIX   0
C4    1    0.777463    0.374875    0.701787    11.00000    0.02866    0.03438 =
         0.03604   -0.00393    0.00448    0.00254
AFIX  23
H4A   2    0.872243    0.428501    0.651089    11.00000   -1.20000
H4B   2    0.858928    0.235376    0.736236    11.00000   -1.20000
AFIX   0
C5    1    0.784573    0.562646    0.782123    11.00000    0.02634    0.02987 =
         0.02693    0.00353   -0.00040    0.00135
C6    1    0.968409    0.727245    0.796197    11.00000    0.02899    0.03646 =
         0.03584    0.00598    0.00327   -0.00187
AFIX  43
H6    2    1.083272    0.724351    0.752955    11.00000   -1.20000
AFIX   0
C7    1    0.986209    0.895036    0.872289    11.00000    0.03981    0.03410 =
         0.04429    0.00114   -0.00472   -0.00835
AFIX  43
H7    2    1.113464    1.005361    0.881061    11.00000   -1.20000
AFIX   0
C8    1    0.820565    0.903137    0.935418    11.00000    0.04615    0.03856 =
         0.03939   -0.00932   -0.00522    0.00398
AFIX  43
H8    2    0.833562    1.017860    0.987870    11.00000   -1.20000
AFIX   0
C9    1    0.634935    0.742282    0.921598    11.00000    0.03703    0.04567 =
         0.03368   -0.00400    0.00619    0.00482
AFIX  43
H9    2    0.518731    0.748123    0.964163    11.00000   -1.20000
AFIX   0
C10   1    0.617717    0.572665    0.845947    11.00000    0.02942    0.03484 =
         0.03316    0.00075    0.00325   -0.00194
AFIX  43
H10   2    0.490632    0.462217    0.837655    11.00000   -1.20000
REM #####
AFIX   0
HKLF 4
REM  Mezei148_0m_a.res in P2(1)
REM wR2 = 0.0843, GooF = S = 1.080, Restrained GooF = 1.080 for all data
REM R1 = 0.0320 for 1549 Fo > 4sig(Fo) and 0.0369 for all 1612 data
REM 112 parameters refined using 1 restraints
END
WGHT      0.0258      0.0329
REM Instructions for potential hydrogen bonds
HTAB N1 N2_$1
REM Highest difference peak  0.145,  deepest hole -0.158,  1-sigma level  0.034
Q1    1   0.7744  0.4765  0.7406  11.00000  0.05    0.14
Q2    1   0.1272  0.3412  0.4559  11.00000  0.05    0.12
Q3    1   0.2770  0.4192  0.4123  11.00000  0.05    0.12
Q4    1   0.3774  0.0498  0.5820  11.00000  0.05    0.11
Q5    1   0.9845  0.8358  0.9394  11.00000  0.05    0.11
Q6    1   0.6248  0.5958  0.7775  11.00000  0.05    0.10
Q7    1   0.4481 -0.0639  0.6633  11.00000  0.05    0.10
Q8    1   1.0068  0.7798  0.7145  11.00000  0.05    0.10
Q9    1   0.4203  0.7471  0.5454  11.00000  0.05    0.10
Q10   1   0.4257  0.2501  0.6860  11.00000  0.05    0.10
Q11   1   0.8866  0.5561  0.5742  11.00000  0.05    0.09
Q12   1   0.5855  0.6707  0.6210  11.00000  0.05    0.09
Q13   1   1.2169  0.7655  0.6443  11.00000  0.05    0.09
Q14   1   0.8040  0.2816  0.7936  11.00000  0.05    0.09
Q15   1   0.3906  0.3688  0.6597  11.00000  0.05    0.09
Q16   1   0.8075  1.2325  0.9198  11.00000  0.05    0.09
Q17   1   0.6208  0.3395  0.6754  11.00000  0.05    0.09
Q18   1   1.2085  0.9500  0.9530  11.00000  0.05    0.09
Q19   1   0.5407 -0.2126  0.7333  11.00000  0.05    0.09
Q20   1   0.9013  0.8990  1.0169  11.00000  0.05    0.09
;
_shelx_res_checksum     78909
data_2
_audit_creation_method     'SHELXL-2019/3'
_chemical_name_systematic
;
3,5-Diamino-4-benzyl-1<i>H</i>-pyrazole
;
_chemical_name_common     ?
_chemical_formula_moiety     'C10 H12 N4'
_chemical_formula_sum     'C10 H12 N4'
_chemical_formula_iupac     'C10 H12 N4'
_chemical_formula_weight     188.24
_chemical_melting_point     ?
_space_group_crystal_system     monoclinic
_space_group_name_H-M_alt     'P 21/c'
_space_group_name_Hall     '-P 2ybc'
loop_
    _space_group_symop_operation_xyz
    'x, y, z'
    '-x, y+1/2, -z+1/2'
    '-x, -y, -z'
    'x, -y-1/2, z-1/2'
_cell_length_a     17.410(2)
_cell_length_b     4.7271(7)
_cell_length_c     11.4664(15)
_cell_angle_alpha     90
_cell_angle_beta     98.247(6)
_cell_angle_gamma     90
_cell_volume     933.9(2)
_cell_formula_units_Z     4
_cell_measurement_reflns_used     7332
_cell_measurement_theta_min     5.1342
_cell_measurement_theta_max     79.3378
_cell_measurement_temperature     150(2)
_exptl_crystal_description     block
_exptl_crystal_colour     colourless
_exptl_crystal_size_max     0.230
_exptl_crystal_size_mid     0.210
_exptl_crystal_size_min     0.110
_exptl_crystal_density_diffrn     1.339
_exptl_crystal_density_meas     ?
_exptl_crystal_density_method     ?
_exptl_crystal_F_000     400
_exptl_absorpt_coefficient_mu     0.685
_exptl_absorpt_correction_type     multi-scan
_exptl_absorpt_process_details
;
(SADABS; Krause <i>et al.</i>,  2015)
;
_exptl_absorpt_correction_T_min     0.5428
_exptl_absorpt_correction_T_max     0.7543
_diffrn_ambient_temperature     150(2)
_diffrn_source     'I-mu-S 3.0 microsource X-ray tube'
_diffrn_source_voltage     '50 kV'
_diffrn_source_current     '1.1 mA'
_diffrn_radiation_type     CuK\a
_diffrn_radiation_wavelength     1.54178
_diffrn_radiation_monochromator     'HELIOS multilayer Montel optics'
_diffrn_measurement_device_type     'Bruker AXS D8 Quest'
_diffrn_measurement_device     'four circle diffractometer'
_diffrn_measurement_method     'omega and phi scans'
_diffrn_detector_area_resol_mean     7.4074
_diffrn_reflns_number     10090
_diffrn_reflns_av_R_equivalents     0.0626
_diffrn_reflns_av_unetI/netI     0.0524
_diffrn_reflns_theta_min     5.134
_diffrn_reflns_theta_max     79.784
_diffrn_reflns_theta_full     67.679
_diffrn_measured_fraction_theta_max     0.971
_diffrn_measured_fraction_theta_full     0.996
_diffrn_reflns_limit_h_min     -22
_diffrn_reflns_limit_h_max     21
_diffrn_reflns_limit_k_min     -5
_diffrn_reflns_limit_k_max     5
_diffrn_reflns_limit_l_min     -14
_diffrn_reflns_limit_l_max     14
_refine_special_details     ?
_reflns_number_total     1963
_reflns_number_gt     1817
_reflns_threshold_expression     'I > 2\s(I)'
_refine_ls_structure_factor_coef     Fsqd
_refine_ls_matrix_type     full
_refine_ls_R_factor_all     0.0430
_refine_ls_R_factor_gt     0.0376
_refine_ls_wR_factor_gt     0.0932
_refine_ls_wR_factor_ref     0.0952
_refine_ls_goodness_of_fit_ref     1.026
_refine_ls_restrained_S_all     1.026
_refine_ls_number_reflns     1963
_refine_ls_number_parameters     142
_refine_ls_number_restraints     0
_refine_ls_hydrogen_treatment     mixed
_refine_ls_weighting_scheme     calc
_refine_ls_weighting_details
              'w=1/[\s^2^(Fo^2^)+(0.0335P)^2^+0.2938P] where P=(Fo^2^+2Fc^2^)/3'
_atom_sites_solution_hydrogens     mixed
_atom_sites_solution_primary     dual
_atom_sites_solution_secondary     difmap
_refine_ls_shift/su_max     0.000
_refine_ls_shift/su_mean     0.000
_refine_diff_density_max     0.212
_refine_diff_density_min     -0.204
_refine_ls_extinction_method     none
_refine_ls_extinction_coef     .
loop_
    _atom_type_symbol
    _atom_type_description
    _atom_type_scat_dispersion_real
    _atom_type_scat_dispersion_imag
    _atom_type_scat_source
    'C' 'C' 0.0181 0.0091
                         'International Tables Vol C Tables 4.2.6.8 and 6.1.1.4'
    'H' 'H' 0.0000 0.0000
                         'International Tables Vol C Tables 4.2.6.8 and 6.1.1.4'
    'N' 'N' 0.0311 0.0180
                         'International Tables Vol C Tables 4.2.6.8 and 6.1.1.4'
_computing_data_collection
;
APEX5 v2023.9-2 (Bruker, 2023)
;
_computing_cell_refinement
;
SAINT V8.40B (Bruker, 2020)
;
_computing_data_reduction
;
SAINT V8.40B (Bruker, 2020)
;
_computing_structure_solution
;
<i>SHELXT</i> (Sheldrick, 2015a)
;
_computing_structure_refinement
;
<i>SHELXL2019/2</i> (Sheldrick, 2015b),
<i>ShelXle</i> Rev1613 (H\"ubschle <i>et al.</i>,  2011)
;
_computing_molecular_graphics
                             '<i>CrystalMaker</i> (CrystalMaker Software, 2003)'
_computing_publication_material     ?
loop_
    _atom_site_type_symbol
    _atom_site_label
    _atom_site_fract_x
    _atom_site_fract_y
    _atom_site_fract_z
    _atom_site_U_iso_or_equiv
    _atom_site_adp_type
    _atom_site_calc_flag
    _atom_site_occupancy
    _atom_site_disorder_assembly
    _atom_site_disorder_group
    N N1 0.45388(5) 0.6148(2) 0.34503(8) 0.0242(2) Uani d 1 . .
    N N2 0.42688(6) 0.7374(2) 0.23732(8) 0.0244(2) Uani d 1 . .
    H H2 0.4576(9) 0.859(3) 0.2061(14) 0.037 Uiso d 1 . .
    N N3 0.39960(6) 0.2960(2) 0.47002(8) 0.0245(2) Uani d 1 . .
    H H3A 0.4465(10) 0.288(3) 0.5142(14) 0.037 Uiso d 1 . .
    H H3B 0.3739(9) 0.129(4) 0.4651(14) 0.037 Uiso d 1 . .
    N N4 0.32068(6) 0.7197(2) 0.08053(8) 0.0253(2) Uani d 1 . .
    H H4A 0.3421(9) 0.876(4) 0.0527(14) 0.038 Uiso d 1 . .
    H H4B 0.2685(10) 0.736(3) 0.0774(14) 0.038 Uiso d 1 . .
    C C1 0.39646(6) 0.4405(2) 0.36362(9) 0.0214(2) Uani d 1 . .
    C C2 0.33394(6) 0.4435(2) 0.27059(9) 0.0215(2) Uani d 1 . .
    C C3 0.35673(6) 0.6383(2) 0.19157(9) 0.0218(2) Uani d 1 . .
    C C4 0.26130(6) 0.2683(2) 0.25826(9) 0.0240(2) Uani d 1 . .
    H H4C 0.273491 0.083850 0.297498 0.029 Uiso calc 1 . .
    H H4D 0.244323 0.230743 0.173545 0.029 Uiso calc 1 . .
    C C5 0.19460(6) 0.4035(2) 0.30979(9) 0.0241(2) Uani d 1 . .
    C C6 0.18121(7) 0.3371(3) 0.42321(10) 0.0302(3) Uani d 1 . .
    H H6 0.213624 0.203060 0.468164 0.036 Uiso calc 1 . .
    C C7 0.12111(7) 0.4639(3) 0.47196(11) 0.0364(3) Uani d 1 . .
    H H7 0.112630 0.415162 0.549475 0.044 Uiso calc 1 . .
    C C8 0.07384(8) 0.6599(3) 0.40819(14) 0.0407(3) Uani d 1 . .
    H H8 0.033299 0.748953 0.441860 0.049 Uiso calc 1 . .
    C C9 0.08595(8) 0.7262(3) 0.29431(15) 0.0450(4) Uani d 1 . .
    H H9 0.053343 0.859940 0.249479 0.054 Uiso calc 1 . .
    C C10 0.14562(7) 0.5973(3) 0.24591(12) 0.0359(3) Uani d 1 . .
    H H10 0.153077 0.642532 0.167597 0.043 Uiso calc 1 . .
loop_
    _atom_site_aniso_label
    _atom_site_aniso_U_11
    _atom_site_aniso_U_22
    _atom_site_aniso_U_33
    _atom_site_aniso_U_12
    _atom_site_aniso_U_13
    _atom_site_aniso_U_23
    N1 0.0249(5) 0.0267(5) 0.0216(4) 0.0011(4) 0.0054(4) 0.0021(3)
    N2 0.0252(5) 0.0264(5) 0.0225(4) -0.0012(4) 0.0070(4) 0.0042(3)
    N3 0.0280(5) 0.0265(5) 0.0192(4) -0.0016(4) 0.0036(4) 0.0026(4)
    N4 0.0292(5) 0.0270(5) 0.0203(4) 0.0014(4) 0.0057(4) 0.0028(3)
    C1 0.0251(5) 0.0216(5) 0.0186(5) 0.0023(4) 0.0066(4) -0.0020(4)
    C2 0.0247(5) 0.0220(5) 0.0187(5) 0.0010(4) 0.0061(4) -0.0012(4)
    C3 0.0252(5) 0.0220(5) 0.0194(5) 0.0023(4) 0.0074(4) -0.0017(4)
    C4 0.0287(6) 0.0245(5) 0.0191(5) -0.0031(4) 0.0044(4) -0.0018(4)
    C5 0.0232(5) 0.0254(5) 0.0233(5) -0.0058(4) 0.0022(4) -0.0024(4)
    C6 0.0301(6) 0.0383(6) 0.0222(5) -0.0012(5) 0.0032(4) -0.0021(5)
    C7 0.0321(6) 0.0488(7) 0.0296(6) -0.0066(5) 0.0090(5) -0.0091(5)
    C8 0.0269(6) 0.0408(7) 0.0567(8) -0.0031(5) 0.0144(6) -0.0124(6)
    C9 0.0302(7) 0.0403(7) 0.0649(10) 0.0055(5) 0.0080(6) 0.0119(7)
    C10 0.0306(6) 0.0392(7) 0.0381(7) 0.0000(5) 0.0062(5) 0.0115(5)
_geom_special_details
;
 All esds (except the esd in the dihedral angle between two l.s. planes)
 are estimated using the full covariance matrix.  The cell esds are taken
 into account individually in the estimation of esds in distances, angles
 and torsion angles; correlations between esds in cell parameters are only
 used when they are defined by crystal symmetry.  An approximate (isotropic)
 treatment of cell esds is used for estimating esds involving l.s. planes.
;
loop_
    _geom_bond_atom_site_label_1
    _geom_bond_atom_site_label_2
    _geom_bond_site_symmetry_2
    _geom_bond_distance
    _geom_bond_publ_flag
    N1 C1 . 1.3360(14) ?
    N1 N2 . 1.3839(13) ?
    N2 C3 . 1.3425(15) ?
    N2 H2 . 0.894(16) ?
    N3 C1 . 1.3924(13) ?
    N3 H3A . 0.898(17) ?
    N3 H3B . 0.905(17) ?
    N4 C3 . 1.3906(14) ?
    N4 H4A . 0.905(17) ?
    N4 H4B . 0.907(17) ?
    C1 C2 . 1.4106(15) ?
    C2 C3 . 1.3892(14) ?
    C2 C4 . 1.5012(15) ?
    C4 C5 . 1.5174(15) ?
    C4 H4C . 0.9900 ?
    C4 H4D . 0.9900 ?
    C5 C10 . 1.3869(17) ?
    C5 C6 . 1.3896(15) ?
    C6 C7 . 1.3906(17) ?
    C6 H6 . 0.9500 ?
    C7 C8 . 1.378(2) ?
    C7 H7 . 0.9500 ?
    C8 C9 . 1.388(2) ?
    C8 H8 . 0.9500 ?
    C9 C10 . 1.3871(19) ?
    C9 H9 . 0.9500 ?
    C10 H10 . 0.9500 ?
loop_
    _geom_angle_atom_site_label_1
    _geom_angle_atom_site_label_2
    _geom_angle_atom_site_label_3
    _geom_angle_site_symmetry_1
    _geom_angle_site_symmetry_3
    _geom_angle
    _geom_angle_publ_flag
    C1 N1 N2 . . 103.56(9) ?
    C3 N2 N1 . . 112.10(9) ?
    C3 N2 H2 . . 129.1(10) ?
    N1 N2 H2 . . 118.7(10) ?
    C1 N3 H3A . . 115.6(10) ?
    C1 N3 H3B . . 114.6(10) ?
    H3A N3 H3B . . 113.7(14) ?
    C3 N4 H4A . . 113.2(10) ?
    C3 N4 H4B . . 112.2(10) ?
    H4A N4 H4B . . 112.1(14) ?
    N1 C1 N3 . . 120.41(10) ?
    N1 C1 C2 . . 112.78(9) ?
    N3 C1 C2 . . 126.62(10) ?
    C3 C2 C1 . . 103.77(9) ?
    C3 C2 C4 . . 128.31(10) ?
    C1 C2 C4 . . 127.88(10) ?
    N2 C3 C2 . . 107.78(9) ?
    N2 C3 N4 . . 121.81(10) ?
    C2 C3 N4 . . 130.32(10) ?
    C2 C4 C5 . . 114.35(9) ?
    C2 C4 H4C . . 108.7 ?
    C5 C4 H4C . . 108.7 ?
    C2 C4 H4D . . 108.7 ?
    C5 C4 H4D . . 108.7 ?
    H4C C4 H4D . . 107.6 ?
    C10 C5 C6 . . 118.05(11) ?
    C10 C5 C4 . . 121.30(10) ?
    C6 C5 C4 . . 120.66(10) ?
    C5 C6 C7 . . 121.06(12) ?
    C5 C6 H6 . . 119.5 ?
    C7 C6 H6 . . 119.5 ?
    C8 C7 C6 . . 120.20(12) ?
    C8 C7 H7 . . 119.9 ?
    C6 C7 H7 . . 119.9 ?
    C7 C8 C9 . . 119.43(12) ?
    C7 C8 H8 . . 120.3 ?
    C9 C8 H8 . . 120.3 ?
    C10 C9 C8 . . 120.05(13) ?
    C10 C9 H9 . . 120.0 ?
    C8 C9 H9 . . 120.0 ?
    C5 C10 C9 . . 121.20(12) ?
    C5 C10 H10 . . 119.4 ?
    C9 C10 H10 . . 119.4 ?
loop_
    _geom_torsion_atom_site_label_1
    _geom_torsion_atom_site_label_2
    _geom_torsion_atom_site_label_3
    _geom_torsion_atom_site_label_4
    _geom_torsion_site_symmetry_1
    _geom_torsion_site_symmetry_2
    _geom_torsion_site_symmetry_3
    _geom_torsion_site_symmetry_4
    _geom_torsion
    _geom_torsion_publ_flag
    C1 N1 N2 C3 . . . . -1.02(11) ?
    N2 N1 C1 N3 . . . . -174.26(9) ?
    N2 N1 C1 C2 . . . . 0.95(11) ?
    N1 C1 C2 C3 . . . . -0.55(12) ?
    N3 C1 C2 C3 . . . . 174.30(10) ?
    N1 C1 C2 C4 . . . . 177.35(10) ?
    N3 C1 C2 C4 . . . . -7.80(17) ?
    N1 N2 C3 C2 . . . . 0.72(12) ?
    N1 N2 C3 N4 . . . . -176.05(9) ?
    C1 C2 C3 N2 . . . . -0.11(11) ?
    C4 C2 C3 N2 . . . . -178.00(10) ?
    C1 C2 C3 N4 . . . . 176.29(10) ?
    C4 C2 C3 N4 . . . . -1.60(18) ?
    C3 C2 C4 C5 . . . . -92.03(13) ?
    C1 C2 C4 C5 . . . . 90.56(13) ?
    C2 C4 C5 C10 . . . . 83.88(13) ?
    C2 C4 C5 C6 . . . . -95.73(12) ?
    C10 C5 C6 C7 . . . . -0.83(18) ?
    C4 C5 C6 C7 . . . . 178.80(11) ?
    C5 C6 C7 C8 . . . . -0.36(19) ?
    C6 C7 C8 C9 . . . . 1.0(2) ?
    C7 C8 C9 C10 . . . . -0.5(2) ?
    C6 C5 C10 C9 . . . . 1.34(19) ?
    C4 C5 C10 C9 . . . . -178.28(12) ?
    C8 C9 C10 C5 . . . . -0.7(2) ?
loop_
    _geom_hbond_atom_site_label_D
    _geom_hbond_atom_site_label_H
    _geom_hbond_atom_site_label_A
    _geom_hbond_site_symmetry_A
    _geom_hbond_distance_DH
    _geom_hbond_distance_HA
    _geom_hbond_distance_DA
    _geom_hbond_angle_DHA
    _geom_hbond_publ_flag
    N2 H2 N1 2_655 0.894(16) 2.108(16) 2.9912(13) 169.7(14) yes
    N3 H3A N1 3_666 0.898(17) 2.240(17) 3.1032(14) 161.0(13) yes
    N3 H3B N4 4_566 0.905(17) 2.383(16) 3.1521(14) 142.8(13) yes
    N4 H4A N3 4_575 0.905(17) 2.140(18) 3.0388(14) 171.7(14) yes
_shelx_space_group_comment
;
The symmetry employed for this shelxl refinement is uniquely defined
by the following loop, which should always be used as a source of
symmetry information in preference to the above space-group names.
They are only intended as comments.
;
_shelx_estimated_absorpt_T_min     0.858
_shelx_estimated_absorpt_T_max     0.928
_shelx_hkl_file
;
  -2   0   0 348.860 28.0043   1
   2   0   0 331.963 28.8156   2
  -3   0   0 15.2879 1.62879   1
  -3   0   0 13.6866 1.51208   8
   3   0   0 8.31142 3.24135   2
   4   0   0 7436.00 608.106   2
   5   0   0 83.4587 11.5419   2
   5   0   0 87.9407 7.69669   8
  -5   0   0 89.7240 7.63592   1
  -5   0   0 84.4236 7.61672   8
   6   0   0 456.745 40.4947   2
   6   0   0 451.999 37.7644   8
   7   0   0 19.3767 2.70881   8
   7   0   0 35.6398 10.2290   2
  -7   0   0 27.2915 3.07484   1
  -7   0   0 18.1890 2.85608   8
   8   0   0 834.385 75.7117   2
  -9   0   0 101.127 9.23432   1
  -9   0   0 94.1243 9.00360   8
   9   0   0 87.5795 26.5954   2
  10   0   0 19.3318 1.69994   5
 -10   0   0 18.2053 1.72512   5
 -10   0   0 21.3461 3.12653   8
 -10   0   0 20.9864 4.88600   1
  10   0   0 9.55363 14.2293   2
 -11   0   0 54.1809 4.56117   4
 -11   0   0 63.3733 6.16662   8
 -11   0   0 44.4915 4.44070   5
  11   0   0 24.0658 19.9137   2
 -11   0   0 59.1739 6.90735   1
  12   0   0 164.489 37.3704   2
 -12   0   0 342.196 26.1552   4
 -12   0   0 340.348 27.9113   1
 -12   0   0 269.350 26.0316   5
 -12   0   0 365.578 27.8661   8
 -13   0   0 22.2037 5.06801   1
  13   0   0 -13.402 31.4631   2
  13   0   0 23.6041 2.17335   4
  13   0   0 23.0524 2.03328   5
 -13   0   0 22.6838 2.19850   4
 -14   0   0 114.278 9.00972   4
  14   0   0 109.332 8.87982   5
 -14   0   0 89.1161 12.6068   1
 -15   0   0 548.437 55.9679   1
  15   0   0 709.226 53.7067   4
 -15   0   0 700.139 53.7049   4
 -16   0   0 6.50022 7.47393   1
 -16   0   0 16.3042 1.86301   4
  16   0   0 18.7976 1.81656   4
  16   0   0 17.7395 1.61296   5
 -17   0   0 92.0275 7.17941   4
 -17   0   0 30.7347 15.0562   1
  17   0   0 89.2073 7.15234   4
 -18   0   0 25.3891 2.39263   4
 -19   0   0 129.395 10.7185   4
 -20   0   0 3.31544 0.61176   4
 -21   0   0 18.0378 1.75978   4
   0  -1   0 0.61232 0.46818   8
   0   1   0 0.34429 0.32016   6
  -1  -1   0 1.94060 0.62736   8
   1   1   0 0.66557 0.35237   6
   1   1   0 0.32260 2.11023   2
   1   1   0 1.95058 0.40030   1
  -1   1   0 0.50102 0.40426   6
  -2  -1   0 11.5449 1.57849   8
   2   1   0 11.7661 1.31558   6
   2   1   0 13.0143 1.52590   1
  -2   1   0 11.3973 1.24306   6
  -2   1   0 12.9294 1.27811   1
  -2   1   0 16.2886 3.52533   2
   2   1   0 19.4260 3.64359   2
  -3   1   0 4876.93 398.671   2
   3   1   0 4982.01 398.884   2
  -3   1   0 4764.93 397.626   1
  -4   1   0 2165.83 192.206   2
  -4   1   0 2381.69 189.836   1
   4   1   0 2418.23 191.519   2
   5  -1   0 145.572 12.6776   8
  -5  -1   0 145.659 12.9795   8
  -5   1   0 159.776 12.6764   1
   5   1   0 161.963 13.5300   8
  -5   1   0 134.151 12.4581   6
   5   1   0 166.690 15.9521   2
  -5   1   0 142.053 22.0933   2
  -6  -1   0 1454.88 116.667   1
   6  -1   0 1394.52 116.109   8
  -6   1   0 1446.25 116.054   1
   6   1   0 1366.53 118.514   2
   7  -1   0 1155.68 97.7640   8
  -7  -1   0 1140.28 98.0331   1
  -7   1   0 1264.19 97.7147   1
   7   1   0 1204.41 100.895   2
   8  -1   0 1021.76 86.8503   8
  -8  -1   0 1003.46 87.1404   1
   8  -1   0 978.915 86.0642   5
  -8  -1   0 1117.24 87.2394   8
  -8   1   0 1167.79 86.7991   1
   8   1   0 1034.51 90.5217   2
  -9  -1   0 28.3319 2.58375   5
  -9  -1   0 34.5349 4.05087   8
   9  -1   0 29.2850 2.57308   5
  -9  -1   0 31.7990 8.17015   1
   9   1   0 26.8082 10.8531   2
  -9   1   0 30.2090 3.90022   1
  10  -1   0 173.129 14.6326   5
 -10  -1   0 159.671 17.3717   1
 -10  -1   0 198.743 16.2978   8
 -10  -1   0 174.179 14.6377   5
  10   1   0 178.385 27.9223   2
 -10   1   0 168.849 14.9971   6
 -10   1   0 193.398 15.7746   1
 -11  -1   0 783.831 67.8328   1
 -11  -1   0 848.968 67.5475   8
 -11  -1   0 794.189 65.7808   5
  11   1   0 831.411 65.8405   4
 -11   1   0 792.444 65.8117   4
 -11   1   0 790.174 66.8567   1
 -11   1   0 795.326 66.1884   6
 -12  -1   0 7.16620 3.44614   8
  12  -1   0 6.69163 0.78426   5
 -12  -1   0 4.68408 8.63861   1
 -12  -1   0 3.96964 0.81052   4
 -12  -1   0 6.60824 0.85425   5
  12   1   0 6.44539 0.89772   4
 -12   1   0 5.09655 0.88834   4
  12   1   0 -0.0743 20.3135   2
 -12   1   0 4.71909 2.70392   1
 -12   1   0 6.80183 1.27564   6
 -13  -1   0 282.429 23.0539   4
  13  -1   0 292.455 22.9477   5
 -13  -1   0 284.024 22.9395   5
 -13   1   0 287.737 23.0195   4
  13   1   0 285.701 23.0311   4
  13   1   0 337.253 46.5064   2
 -13   1   0 268.197 24.5772   1
 -13   1   0 253.494 23.1374   7
 -13   1   0 277.729 23.4962   6
 -14  -1   0 523.344 40.8786   4
 -14  -1   0 511.493 40.7498   5
  14   1   0 514.875 40.8425   4
 -14   1   0 452.269 42.4466   1
  14   1   0 401.637 66.0740   2
 -14   1   0 501.154 40.8202   4
 -15  -1   0 274.669 21.6147   4
  15  -1   0 259.261 21.5878   4
 -15  -1   0 256.985 21.4647   5
  15   1   0 113.823 40.9047   2
 -15   1   0 261.086 23.9423   1
 -15   1   0 267.435 21.5583   4
  15   1   0 268.091 21.5723   4
 -16   1   0 -0.7543 4.71009   1
  16   1   0 83.1885 58.1536   2
 -17  -1   0 89.2828 7.29242   4
  17  -1   0 87.8243 7.14770   5
 -17   1   0 61.3179 12.7518   1
 -17   1   0 88.5965 7.24669   4
  17   1   0 85.9884 7.23861   4
 -18  -1   0 66.2738 5.89108   4
  18  -1   0 69.5063 5.76388   5
 -18   1   0 72.4288 5.86381   4
 -19  -1   0 0.26055 0.52303   4
 -19   1   0 -0.0004 0.58198   4
 -20  -1   0 2.80919 0.56457   4
  20   1   0 3.16322 0.44150  10
 -20   1   0 3.11974 0.51850   4
 -21  -1   0 52.6189 4.75359   4
 -21   1   0 60.0989 4.67920   4
   1  -2   0 190.774 16.7386   8
  -1   2   0 203.007 16.4751   6
  -2  -2   0 0.82636 0.86411   8
   2  -2   0 4.49857 1.16177   8
   2   2   0 -2.1556 3.13757   2
  -2   2   0 5.15154 0.95316   6
   2   2   0 0.44229 0.59246   6
   3  -2   0 256.702 21.5124  11
  -3  -2   0 256.343 21.9330   8
  -3   2   0 259.804 21.3775   6
   3   2   0 264.158 21.4855   6
   3   2   0 258.328 22.8678   2
   3   2   0 247.873 21.2990   1
   4  -2   0 137.487 12.3593   8
  -4  -2   0 157.322 12.9755   8
   4  -2   0 126.343 12.4175  11
  -4   2   0 157.424 12.2882   6
   4   2   0 147.417 12.4807   1
  -5  -2   0 3.95260 1.36506   8
   5  -2   0 4.16633 1.26329   8
   5   2   0 5.91945 6.17255   2
  -5   2   0 6.75808 1.30927   1
   5   2   0 5.33302 2.04125   1
  -5   2   0 5.06693 1.07825   6
  -5   2   0 3.84658 1.12796   1
   6  -2   0 887.269 79.0943   8
  -6  -2   0 999.773 79.9264   8
  -6  -2   0 808.946 78.6391   5
  -6   2   0 1048.02 79.1289   6
   6   2   0 991.410 79.4943   1
  -6   2   0 976.716 79.0237   1
   6   2   0 1059.27 82.4164   2
  -7  -2   0 11.9617 1.29907   5
   7  -2   0 17.1116 2.10723   8
  -7  -2   0 14.1745 2.71420   8
   7   2   0 17.7399 8.87251   2
  -7   2   0 12.8470 1.70576   6
  -7   2   0 15.0585 2.35108   1
  -8  -2   0 345.986 29.2794   5
   8  -2   0 317.564 29.2640   5
  -8  -2   0 361.229 30.8692   8
  -8   2   0 364.499 29.7191   6
  -8   2   0 390.319 29.9743   1
   8   2   0 391.341 36.0702   2
  -9  -2   0 40.5196 5.14951   8
  -9  -2   0 38.1186 3.37363   5
   9  -2   0 39.3187 3.31233   5
  -9   2   0 36.5458 3.32708   4
   9   2   0 35.5944 12.9600   2
  -9   2   0 43.1618 4.58337   1
  -9   2   0 39.4521 3.78365   6
 -10  -2   0 6.68090 2.37054   8
 -10  -2   0 8.51807 0.89945   5
  10  -2   0 8.88979 0.81071   5
 -10   2   0 4.50033 2.03744   1
 -10   2   0 5.80293 1.28625   6
 -10   2   0 4.55134 0.76558   3
 -10   2   0 5.12159 0.79674   4
  10   2   0 5.81516 0.85130   4
 -10   2   0 4.85976 0.82663   7
  10   2   0 18.6215 14.4979   2
 -11  -2   0 25.7644 2.28476   5
  11  -2   0 26.3527 2.23927   5
 -11   2   0 22.9399 2.31602   7
  11   2   0 25.7567 2.30283   4
  11   2   0 15.0668 16.1508   2
 -11   2   0 24.5859 2.24180   3
 -11   2   0 26.9327 2.98905   6
 -11   2   0 24.4196 2.26499   4
 -11   2   0 27.4132 4.16462   1
  12  -2   0 415.246 34.7114   5
 -12  -2   0 450.110 34.7336   5
 -12   2   0 395.431 34.8090   7
  12   2   0 328.980 48.1262   2
  12   2   0 434.983 34.7773   4
 -12   2   0 449.508 35.9703   1
 -12   2   0 426.105 34.7970   4
 -13  -2   0 3.59038 0.69316   5
  13  -2   0 5.61366 0.81615   5
 -13   2   0 2.22492 2.93950   1
 -13   2   0 4.01619 0.73174   7
 -13   2   0 4.91611 0.68794   3
  13   2   0 5.80161 0.81778   4
  13   2   0 5.65525 23.0872   2
 -13   2   0 4.73424 0.73250   4
 -14  -2   0 1.58785 1.40047   4
  14  -2   0 2.98828 0.56165   5
 -14  -2   0 2.60616 0.59879   5
 -14   2   0 4.31235 3.27062   1
 -14   2   0 2.30330 0.52539   3
 -14   2   0 2.68065 0.60348   4
  14   2   0 32.2712 30.4608   2
  14   2   0 2.78035 0.64427   4
 -15  -2   0 26.5601 2.15230   5
 -15  -2   0 21.4899 2.41836   4
  15   2   0 19.7161 2.50319   4
 -15   2   0 23.4377 2.06975   3
 -15   2   0 23.9569 4.70747   1
  15   2   0 44.9441 36.8586   2
 -16  -2   0 10.9175 1.48789   4
 -16   2   0 11.1892 7.42290   1
  16   2   0 36.3662 37.6434   2
 -16   2   0 13.1938 1.30840   4
  17  -2   0 57.8399 4.35761   5
 -17  -2   0 45.5856 4.44270   4
 -17  -2   0 49.3415 4.32999   5
 -17   2   0 52.6642 4.36856   4
  17   2   0 53.1233 4.42895  10
  18  -2   0 72.1665 5.39502   5
 -18  -2   0 49.3187 5.46342   4
 -18   2   0 67.4706 5.39531   4
  18   2   0 70.0534 5.46005  10
  19  -2   0 55.1089 4.25674   5
  19   2   0 49.1503 4.27208  10
 -19   2   0 48.7629 4.28026   4
  20   2   0 23.1250 2.04682  10
   0  -3   0 0.81444 1.09785   8
   0   3   0 0.60529 0.75259   6
   0   3   0 0.29232 0.37077   7
   0   3   0 0.28059 0.48534   9
  -1  -3   0 194.856 17.9649   8
   1  -3   0 199.715 17.8558   8
   1   3   0 203.644 16.8772  10
   1   3   0 209.704 17.3954   6
   1   3   0 201.434 16.7775   9
  -1   3   0 207.070 17.3339   6
   1   3   0 204.596 16.8542   7
  -1   3   0 207.292 16.7845   9
  -1   3   0 203.054 16.8419   7
  -2  -3   0 13.1106 3.95793   8
   2  -3   0 12.9849 2.28738  11
   2  -3   0 13.7378 2.53157   8
   2   3   0 12.5916 1.33868   9
   2   3   0 18.7152 2.16398   6
   2   3   0 11.9007 1.39971   7
  -2   3   0 12.3433 1.35451   9
  -2   3   0 14.3225 1.90636   6
  -2   3   0 12.6078 1.37177   7
  -2   3   0 12.0168 1.25295   3
   2   3   0 11.2986 1.30459  10
  -3  -3   0 68.0360 7.89059   8
   3  -3   0 68.7242 7.38554   8
  -3   3   0 79.6409 6.64227  10
  -3   3   0 81.4196 6.66208   7
   3   3   0 76.5519 6.59244  10
   3   3   0 98.9020 6.87326   9
   3   3   0 73.9422 6.94336   7
  -3   3   0 74.3648 6.52829   3
  -3   3   0 83.2674 7.16164   6
  -3   3   0 79.5376 6.60344   9
  -4  -3   0 76.9840 8.85388   8
  -4   3   0 95.6076 8.04710   6
   4   3   0 91.2897 7.58727   7
  -4   3   0 90.6382 7.48187   9
  -4   3   0 91.9760 7.59617   7
  -4   3   0 91.0167 7.45611  10
   4   3   0 85.8589 7.48334  10
  -4   3   0 89.5417 7.42689   3
  -5  -3   0 76.5025 8.83740   5
  -5  -3   0 95.5001 10.5258   8
  -5   3   0 108.763 8.90164   3
   5   3   0 105.749 8.95320   9
  -5   3   0 133.996 9.15059   9
  -5   3   0 109.709 9.49319   6
  -5   3   0 117.658 9.00904  10
   5   3   0 107.223 8.96183  10
  -5   3   0 108.092 9.03474   7
   5   3   0 112.750 9.09282   7
  -6  -3   0 55.5806 7.99648   8
  -6   3   0 60.8171 4.86306   3
   6   3   0 58.0766 4.92239  10
   6   3   0 48.0730 12.7953   2
  -6   3   0 60.3944 4.98088   7
  -6   3   0 57.5244 4.87700  10
   6   3   0 56.5480 4.90800   9
  -6   3   0 52.2901 5.02838   9
   6   3   0 56.6377 5.04422   7
  -6   3   0 59.5569 5.45406   6
   6   3   0 59.6826 10.1303   2
  -7  -3   0 42.9108 3.52160   5
  -7  -3   0 44.4354 6.01713   8
   7   3   0 19.1439 11.3779   2
  -7   3   0 40.3292 4.11558   6
   7   3   0 39.4710 3.59281   9
  -7   3   0 43.9121 3.54380   3
  -7   3   0 41.6805 3.64950   7
  -7   3   0 38.5528 3.55979   9
   7   3   0 71.3927 20.2534   2
  -7   3   0 38.4211 3.53954  10
   7   3   0 42.3945 3.61408  10
  -8  -3   0 48.7982 4.04754   5
   8  -3   0 44.2802 3.99310   5
  -8   3   0 45.8472 4.07247  10
   8   3   0 40.6988 4.09928   9
   8   3   0 64.9538 14.2363   2
  -8   3   0 49.8499 4.17094   7
  -8   3   0 50.9390 4.90560   6
  -8   3   0 56.5321 4.13494   3
   8   3   0 53.3481 4.20848  10
  -8   3   0 39.7508 4.08635   9
   8   3   0 6.47811 29.2205   2
  -9  -3   0 892.083 68.6015   5
   9  -3   0 881.034 68.5755   5
   9   3   0 904.394 75.0570   2
  -9   3   0 905.425 68.6152   3
  -9   3   0 867.708 68.8469   7
   9   3   0 884.114 68.7060  10
   9   3   0 567.881 68.6324   9
 -10  -3   0 226.553 17.9295   5
 -10   3   0 219.050 17.9205   3
 -10   3   0 206.710 18.0207   7
  10   3   0 227.874 31.3869   2
  10   3   0 217.816 18.0135  10
 -11  -3   0 25.5082 2.27391   5
  11  -3   0 24.3313 2.16375   5
  11   3   0 24.4300 2.29697  10
  11   3   0 29.7218 20.9031   2
 -11   3   0 23.8750 2.19088   3
 -11   3   0 22.4298 2.25728   7
 -12  -3   0 5.53618 0.77792   5
  12  -3   0 5.32220 0.69145   5
 -12   3   0 4.66961 0.72274   3
  12   3   0 25.9290 23.0612   2
  12   3   0 5.57394 0.89056  10
 -12   3   0 4.06588 0.81741   7
  13  -3   0 98.2329 8.04557   5
 -13  -3   0 103.755 8.08692   5
  13   3   0 96.2818 8.15266  10
 -13   3   0 96.2341 8.05924   3
 -13   3   0 90.3997 8.27066   7
  13   3   0 85.1063 28.9797   2
  14   3   0 48.7441 4.15029  10
 -14   3   0 46.9758 4.05893   3
  14   3   0 59.8993 31.2075   2
 -15  -3   0 6.52888 0.91634   5
  15   3   0 5.99283 0.82220  10
 -15   3   0 6.69294 0.99888   3
 -16  -3   0 0.66390 0.42272   5
  16  -3   0 0.45732 0.36383   5
 -16   3   0 0.90378 0.34585   3
  16   3   0 0.89003 0.41675  10
 -17  -3   0 28.4985 2.58751   5
  17  -3   0 34.8447 2.60768   5
  17   3   0 28.2679 2.62806  10
  18  -3   0 15.4216 1.42221   5
  18   3   0 14.5311 1.33410  10
   0  -4   0 0.00695 1.92025  11
   0   4   0 -0.1184 0.51841   7
   0   4   0 -0.0015 0.39481  10
   0   4   0 0.41541 0.57433   9
   0   4   0 0.40271 0.42815   3
  -1   4   0 8.02117 1.17217   7
  -1   4   0 7.80068 1.17640   9
   1   4   0 7.38803 0.96462   3
   1   4   0 9.31026 1.06141  10
  -1   4   0 7.77349 1.01468   3
   1   4   0 7.50176 1.17858   9
   1   4   0 8.30400 1.21117   7
  -1   4   0 8.13692 1.00961  10
  -2   4   0 3.11581 0.60778   3
  -2   4   0 1.57286 0.62040   7
   2   4   0 2.04833 0.69679   7
   2   4   0 2.58919 0.81981   9
  -2   4   0 1.53143 1.20384   6
  -2   4   0 2.46618 0.77316   9
   2   4   0 2.41524 0.62360  10
  -2   4   0 2.50861 0.56754  10
  -3   4   0 125.670 10.6732   9
  -3   4   0 127.414 10.5945   3
   3   4   0 134.395 10.6634  10
   3   4   0 133.303 10.8250   7
  -3   4   0 125.951 10.6197  10
  -3   4   0 120.128 11.5497   6
  -3   4   0 129.077 10.7608   7
   3   4   0 124.922 10.6759   9
  -4   4   0 2.58738 0.59416   3
  -4   4   0 3.69052 0.65369  10
  -4   4   0 3.62285 1.67956   6
  -4   4   0 2.87557 0.72474   9
   4   4   0 3.07851 0.60536  10
   4   4   0 2.68557 0.75084   7
   4   4   0 2.11194 0.71935   9
  -4   4   0 3.12207 0.74142   7
  -5  -4   0 45.1697 4.22432   5
  -5   4   0 53.0350 4.27015   3
  -5   4   0 51.6188 4.40832   7
  -5   4   0 44.7394 5.05985   6
  -5   4   0 50.0071 4.26381  10
   5   4   0 48.5199 4.36471   9
   5   4   0 52.3404 4.32796  10
  -5   4   0 50.1664 4.33486   9
  -6  -4   0 245.503 20.9946   5
  -6   4   0 258.901 21.1660   7
   6   4   0 270.259 21.1046  10
  -6   4   0 243.267 21.0582   9
  -6   4   0 251.666 21.0290  10
   6   4   0 256.427 21.1015   9
  -6   4   0 264.091 21.0264   3
  -7  -4   0 115.272 9.29657   5
   7   4   0 116.441 9.37164  10
  -7   4   0 114.865 9.42645   7
  -7   4   0 118.551 9.30006   3
  -7   4   0 102.919 9.28678  10
  -7   4   0 106.707 9.32682   9
   7   4   0 107.428 9.38024   9
  -8  -4   0 10.8955 1.34858   5
   8  -4   0 7.75378 1.27492   5
  -8   4   0 11.2961 1.31831   9
  -8   4   0 6.73182 1.23276   3
  -8   4   0 14.1237 1.51637   7
   9  -4   0 4.92600 0.69084   5
  -9  -4   0 3.89285 0.79201   5
  -9   4   0 4.33149 0.82167   7
  -9   4   0 5.30160 0.77948   3
   9   4   0 5.40571 0.81694  10
 -10  -4   0 87.3390 6.22236   5
  10  -4   0 69.7797 6.09649   5
  10   4   0 71.7767 6.21777  10
 -10   4   0 72.7951 6.14724   3
 -10   4   0 66.1113 6.20253   7
  11  -4   0 135.982 11.8645   5
 -11  -4   0 159.440 11.9371   5
  11   4   0 137.963 11.9723  10
 -11   4   0 142.730 12.0601   7
 -11   4   0 145.489 11.9051   3
 -12  -4   0 188.550 14.1561   5
 -12   4   0 158.899 14.1225   3
  12   4   0 168.070 14.2032  10
 -13  -4   0 29.0876 2.47065   5
  13   4   0 29.1567 2.48586  10
 -13   4   0 25.3933 2.40468   3
 -14  -4   0 28.6575 2.31555   5
  14  -4   0 26.5731 2.27180   5
  14   4   0 25.5472 2.31485  10
 -14   4   0 25.3723 2.27440   3
 -15  -4   0 0.80479 0.35149   5
  15  -4   0 0.45412 0.31545   5
 -15   4   0 0.63244 0.27524   3
  15   4   0 0.91310 0.26098  10
  16   4   0 0.69139 0.20117  10
   0   5   0 6.60752 1.02347   7
  -1   5   0 61.7977 5.57597  10
   1   5   0 67.5403 5.60245  10
   1   5   0 70.1073 5.79379   7
   1   5   0 73.4499 5.73793   9
  -1   5   0 60.9762 5.55848   3
  -1   5   0 65.9067 5.75562   7
  -1   5   0 66.2938 5.70709   9
   2   5   0 53.4653 4.81457  10
   2   5   0 54.7988 4.94681   9
  -2   5   0 56.7590 4.80193  10
  -2   5   0 55.0760 4.78406   3
  -2   5   0 57.2486 4.96910   7
  -2   5   0 64.2923 4.95830   9
  -3   5   0 15.8532 1.63136   9
   3   5   0 10.8019 1.32885  10
  -3   5   0 14.3314 1.37664   3
  -3   5   0 12.9435 1.49531   7
   3   5   0 12.4159 1.62971   9
  -3   5   0 16.1017 1.35431  10
   4   5   0 35.2068 2.94155  10
  -4   5   0 35.0282 2.96549  10
  -4   5   0 35.0538 3.07969   7
   4   5   0 30.3869 3.09124   9
  -4   5   0 33.5674 3.06448   9
  -4   5   0 32.4669 2.92377   3
   5   5   0 6.24849 0.84928  10
  -5   5   0 6.98243 1.07065   7
  -5   5   0 7.09221 0.93667   3
  -5   5   0 8.57888 0.87748  10
  -5   5   0 7.89635 1.75279   9
  -6  -5   0 5.45319 0.78821   5
   6   5   0 6.73108 0.82098  10
  -6   5   0 5.99485 0.98723   3
  -6   5   0 7.88634 0.92436   7
  -7  -5   0 25.2049 2.50115   5
  -7   5   0 28.8841 2.56386   7
   7   5   0 29.6329 2.51358  10
  -7   5   0 30.6469 2.50946   3
  -8  -5   0 8.82465 1.00308   5
   8   5   0 10.0666 0.95146  10
  -8   5   0 8.13410 0.96157   3
  -8   5   0 8.11615 1.03619   7
  -9   5   0 98.7931 8.36556   3
   9   5   0 103.928 8.39335  10
 -10   5   0 15.9701 1.43309   3
  10   5   0 15.7864 1.43543  10
 -11   5   0 0.44464 0.27444   3
  11   5   0 0.26325 0.21667  10
 -12   5   0 0.85691 0.27204   3
 -22   0   1 0.24078 0.45179   4
 -21   0   1 0.02762 0.45034   4
 -20   0   1 -0.1968 0.39139   4
 -19   0   1 -0.5449 0.48156   4
 -18   0   1 0.14930 0.54291   4
  18   0  -1 -0.0457 0.44105   4
 -17   0   1 0.34525 0.51637   4
  17   0  -1 0.15211 0.51269   4
 -17   0   1 13.2029 8.98121   1
  16   0  -1 -0.0452 0.37897   5
 -16   0   1 -0.2607 0.52673   4
  16   0  -1 0.29200 0.52141   4
 -16   0   1 1.58954 7.57588   1
 -15   0   1 0.10405 0.59842   4
 -15   0   1 -5.1103 6.10211   1
  15   0  -1 0.31978 0.50853   4
  14   0  -1 -0.0399 0.59764   4
 -14   0   1 -0.1320 4.85574   1
 -14   0   1 0.48038 0.63769   4
 -13   0   1 2.84634 4.29981   1
  13   0  -1 41.5512 30.7928   2
  12   0  -1 -6.8368 25.9781   2
  12   0  -1 0.19272 0.29780   5
  12   0  -1 0.78839 0.63622   4
 -12   0   1 2.67938 2.85078   1
 -12   0   1 0.60086 0.48721   4
 -12   0   1 0.27709 1.30860   8
 -12   0   1 0.09627 0.32288   5
  11   0  -1 4.80226 21.3341   2
 -11   0   1 1.25641 2.33555   1
 -11   0   1 0.48245 0.44845   4
  11   0  -1 0.05710 0.25818   5
 -11   0   1 -0.2423 0.30336   5
 -11   0   1 -0.3721 1.06606   8
  10   0  -1 -2.0475 13.0868   2
 -10   0   1 -0.7112 2.14052   1
 -10   0   1 -0.0556 0.32173   5
 -10   0   1 -0.1832 1.05621   8
  10   0  -1 -0.1034 0.25527   5
  -9   0   1 0.80131 1.05228   8
   9   0  -1 -0.1309 18.8062   2
  -9   0   1 0.21450 1.52964   1
   8   0  -1 11.4604 17.5883   2
  -7   0   1 1.12777 1.14996   1
   7   0  -1 0.32352 0.78743   8
  -7   0   1 0.13436 0.68511   8
   7   0  -1 -10.700 7.02594   2
   6   0  -1 0.92566 0.64085   8
   6   0  -1 8.84870 12.4484   2
  -6   0   1 -0.8735 0.88959   1
   6   0  -1 0.08240 0.52476  11
  -6   0   1 2.34207 0.78627   8
   5   0  -1 0.08449 0.42806  11
   5   0  -1 10.4956 5.91041   2
  -5   0   1 1.41794 0.87613   1
   5   0  -1 0.16088 0.50355   8
  -5   0   1 0.22762 0.39294   8
  -4   0   1 7.36025 1.06853   8
   4   0  -1 2.48617 3.63018   2
   3   0  -1 0.39619 0.37901  11
  -3   0   1 0.34252 0.36537   8
  -3   0   1 -0.2089 0.52534   1
   2   0  -1 0.53497 0.29219  11
  -2   0   1 0.33621 0.25063   8
  -2   0   1 -0.2350 0.39114   1
   2   0  -1 0.32780 0.15331   6
   2   0  -1 -1.1404 2.55667   2
  -1   0   1 7.35729 4.16958   2
   1   0  -1 2.87782 0.55802   1
   0   0  -1 0.11542 0.38856   1
   0   0   1 7.27507 4.09178   2
   1   0   1 0.06649 0.20604   8
  -1   0  -1 0.12503 0.39792   1
   1   0   1 -0.4066 2.54174   2
  -1   0  -1 0.20216 0.23134   8
  -2   0  -1 0.15010 0.35081   8
  -2   0  -1 -0.0922 0.60094   1
   2   0   1 1.27116 3.72714   2
   3   0   1 -5.5851 5.96946   2
   3   0   1 0.19725 0.47615   8
  -3   0  -1 -0.3101 0.73267   1
  -3   0  -1 -0.0213 0.49499   8
   4   0   1 3.86119 6.34886   2
  -4   0  -1 0.11219 0.58876   8
  -4   0  -1 1.99008 1.00907   1
  -5   0  -1 1.12256 1.18191   1
   5   0   1 1.21327 0.58286   8
   5   0   1 -12.284 7.57270   2
  -5   0  -1 -0.1122 0.63165   8
   6   0   1 8.37128 1.52737   8
  -6   0  -1 0.32587 1.39520   1
   6   0   1 3.83352 9.50926   2
  -7   0  -1 0.94445 1.59077   1
   7   0   1 9.04088 11.5616   2
  -8   0  -1 -0.3410 0.97413   8
   8   0   1 4.69601 13.3310   2
  -8   0  -1 0.86928 1.74280   1
  -9   0  -1 0.12393 0.42051   5
  -9   0  -1 -0.2293 1.12005   8
   9   0   1 1.32120 17.1795   2
  -9   0  -1 0.45743 2.19449   1
 -10   0  -1 -2.3734 2.59083   1
  10   0   1 7.97053 21.7815   2
  11   0   1 20.7228 27.8501   2
  11   0   1 0.55098 0.61745   4
 -11   0  -1 -0.2052 1.22461   8
 -11   0  -1 0.46361 0.44738   4
 -11   0  -1 1.28029 3.04655   1
  11   0   1 0.10850 0.26234   5
 -11   0  -1 -0.0235 0.28099   5
  12   0   1 0.48322 0.42209   4
 -12   0  -1 0.46071 0.32942   5
 -12   0  -1 -0.2308 3.61704   1
  12   0   1 0.07813 0.29921   5
  12   0   1 -5.3292 26.1562   2
 -12   0  -1 0.06963 0.49959   4
 -12   0  -1 0.14387 1.34218   8
 -13   0  -1 0.22305 0.55795   4
  13   0   1 0.22848 0.34788   5
 -13   0  -1 2.78385 5.28618   1
  13   0   1 24.2188 48.2427   2
  13   0   1 0.05809 0.42948   4
 -13   0  -1 0.92884 1.70536   8
 -14   0  -1 -0.3366 5.13235   1
 -14   0  -1 0.87172 0.66004   4
  14   0   1 0.26979 0.45121   4
  14   0   1 0.14641 0.36704   5
  15   0   1 0.06398 0.51043   4
 -15   0  -1 0.06056 0.64325   4
  15   0   1 0.16663 0.39373   5
 -15   0  -1 9.26530 6.65666   1
  16   0   1 0.30486 0.41952   5
 -16   0  -1 -6.3927 8.01366   1
 -16   0  -1 -0.4954 0.60047   4
  16   0   1 0.15689 0.69725   4
 -17   0  -1 0.24575 0.61405   4
 -17   0  -1 -16.919 11.4661   1
 -18   0  -1 0.10694 0.53259   4
 -19   0  -1 -0.2060 0.57214   4
 -20   0  -1 0.02860 0.39469   4
 -21   0  -1 0.06385 0.27552   4
 -21  -1   1 34.4013 3.17567   4
 -21   1   1 44.0120 3.18523   4
  21   1  -1 34.9114 3.17418  10
 -20  -1   1 18.0998 1.83144   4
 -20   1   1 22.0806 1.82231   4
  19  -1  -1 14.3906 1.42334   5
 -19  -1   1 11.4103 1.38190   4
 -19   1   1 13.8315 1.36019   4
 -18  -1   1 3.81942 0.78972   4
  18  -1  -1 4.52966 0.66137   5
  18   1  -1 4.37920 0.66986   4
 -18   1   1 3.77560 0.68373   4
  17  -1  -1 37.7058 3.14190   5
  17  -1  -1 34.1382 3.27521   4
 -17  -1   1 38.4237 3.33193   4
  17   1  -1 -34.788 69.9360   2
  17   1  -1 36.6986 3.24029   4
 -17   1   1 37.5229 3.26693   4
 -17   1   1 29.3315 8.19295   1
  16  -1  -1 109.494 8.14775   4
 -16  -1   1 113.696 8.01920   4
 -16  -1   1 84.5016 7.73766   5
 -16   1   1 58.4333 11.2175   1
  16   1  -1 86.0709 7.84413   4
 -16   1   1 95.3559 7.84989   4
  16   1  -1 76.9415 54.4772   2
 -15  -1   1 117.013 9.81853   5
  15  -1  -1 115.199 9.92592   4
 -15  -1   1 124.747 9.97477   4
  15   1  -1 123.357 9.92273   4
  15   1  -1 77.9525 36.3805   2
 -15   1   1 122.688 9.91321   4
 -15   1   1 106.427 12.5798   1
  14  -1  -1 8.62824 1.59625   4
 -14  -1   1 13.7752 1.55855   4
 -14  -1   1 12.8118 1.32710   5
  14   1  -1 -41.961 26.8575   2
 -14   1   1 8.35226 3.81238   1
  14   1  -1 12.4728 1.38348   4
 -14   1   1 13.1309 1.43374   4
 -13  -1   1 5.70797 0.90786   4
  13  -1  -1 6.38182 0.76832   5
 -13  -1   1 6.03572 0.87783   5
 -13   1   1 5.58205 0.92146   4
  13   1  -1 5.32035 0.89856   4
  13   1  -1 -15.954 25.1912   2
 -13   1   1 4.30308 2.81614   1
 -13   1   1 4.05122 0.68995   3
 -12  -1   1 21.7789 2.33112   4
  12  -1  -1 24.8803 2.17070   5
 -12  -1   1 25.6766 2.21234   5
 -12  -1   1 33.1649 4.99953   8
  12   1  -1 14.5030 21.1401   2
  12   1  -1 25.5138 2.26930   4
 -12   1   1 21.5131 2.14791   3
 -12   1   1 25.8580 2.26087   4
 -12   1   1 24.7829 4.50788   1
 -11  -1   1 84.6093 6.69007   5
  11  -1  -1 80.9017 6.52282   5
 -11  -1   1 72.9021 10.9719   1
 -11  -1   1 83.3696 8.22725   8
  11   1  -1 74.8506 16.8910   2
 -11   1   1 66.9379 6.72813   4
 -11   1   1 74.7444 7.78439   1
  11   1  -1 81.4735 6.84097   4
 -10  -1   1 94.8787 11.8072   1
  10  -1  -1 103.659 9.00908   5
 -10  -1   1 120.999 10.5492   8
 -10  -1   1 103.834 9.01074   5
  10   1  -1 134.054 20.1538   2
 -10   1   1 108.251 9.29301   6
 -10   1   1 119.919 10.1075   1
  -9  -1   1 0.23083 0.30855   5
   9  -1  -1 1.02856 0.32759   5
   9  -1  -1 0.20030 1.40985   8
  -9  -1   1 1.83590 3.44375   1
  -9  -1   1 2.83796 1.33578   8
  -9   1   1 0.01341 0.46581   6
  -9   1   1 0.62330 1.19185   1
   9   1  -1 1.93961 10.3369   2
   8  -1  -1 60.3301 6.26275   8
   8  -1  -1 61.9363 5.62503   5
  -8  -1   1 61.7591 7.61939   1
  -8  -1   1 76.8329 6.79187   8
  -8   1   1 81.7267 6.64504   1
  -8   1   1 68.3824 5.84646   6
   8   1  -1 57.8085 10.8208   2
  -7  -1   1 197.573 16.7672   8
  -7  -1   1 171.302 16.8455   1
   7  -1  -1 189.987 16.3475   8
   7  -1  -1 199.764 16.2929  11
  -7   1   1 228.112 16.4193   1
   7   1  -1 176.744 20.1909   2
  -7   1   1 179.737 16.0172   6
  -6  -1   1 334.888 27.3152   1
   6  -1  -1 330.328 26.8916  11
  -6  -1   1 323.364 27.2752   8
  -6   1   1 305.433 26.6513   6
   6   1  -1 317.438 29.7338   2
  -6   1   1 332.484 26.8979   1
   5   1  -1 1051.05 85.7225   2
  -5   1   1 1031.17 83.7109   1
  -5   1   1 977.833 87.7177   2
   4  -1  -1 45.6813 4.09531   8
  -4  -1   1 48.4388 4.61933   8
   4  -1  -1 49.5091 4.37156  11
  -4   1   1 61.7915 10.9121   2
   4   1  -1 50.8975 4.28798   6
   4   1  -1 54.7878 7.60001   2
  -4   1   1 48.1350 4.24851   1
  -4   1   1 46.2328 4.10229   6
  -3   1   1 3340.28 270.337   1
   3   1  -1 3526.10 271.581   2
   3   1  -1 3077.46 270.887   1
  -2   1   1 621.974 54.5516   1
   2   1  -1 738.230 55.9690   2
  -2   1   1 649.985 54.4830   1
  -1   1   1 4155.96 345.711   1
   1   1  -1 4528.39 346.297   2
   1   1  -1 4028.46 346.336   2
   0   1  -1 3546.32 291.010   2
   0   1   1 3529.52 290.593   1
   0   1   1 3609.27 291.262   2
  -1   1  -1 6087.78 476.074   2
   1   1   1 6079.39 475.732   1
   1   1   1 5541.19 476.452   2
  -1   1  -1 5613.31 475.608   1
  -2  -1  -1 3.56941 0.91802   8
   2   1   1 3.71019 0.94006   1
  -2   1  -1 3.34482 0.66000   6
   2   1   1 2.36414 0.66471   8
  -2   1  -1 2.50264 3.65621   2
   2   1   1 -0.1899 3.71698   2
  -3  -1  -1 39.3082 3.76641   8
   3  -1   1 36.1160 3.65806   8
   3   1   1 37.3884 3.80101   8
  -3   1  -1 43.4272 3.58260   1
   3   1   1 52.2884 7.62687   2
  -3   1  -1 48.0854 7.33155   2
  -3   1  -1 35.8910 3.41801   6
  -4   1  -1 1654.21 141.849   2
  -4   1  -1 1701.32 140.170   1
   4   1   1 1789.26 142.290   2
   5  -1   1 380.379 34.5172   8
  -5  -1  -1 404.961 34.7112   8
  -5  -1  -1 435.587 34.9339   1
   5   1   1 437.288 37.7467   2
  -5   1  -1 418.695 39.4720   2
  -5   1  -1 430.834 34.4579   1
   6  -1   1 89.9407 7.92942   8
  -6  -1  -1 79.0291 9.03020   1
  -6  -1  -1 85.2475 7.99457   8
  -6   1  -1 89.6850 7.78443   1
   6   1   1 73.1068 11.9400   2
  -7  -1  -1 404.713 35.6519   1
  -7  -1  -1 366.809 34.3362   5
  -7  -1  -1 445.817 35.4491   8
  -7   1  -1 459.656 35.0992   1
   7   1   1 433.099 40.0728   2
  -8  -1  -1 129.803 13.5688   1
  -8  -1  -1 142.546 12.4819   8
  -8  -1  -1 122.412 11.1776   5
   8   1   1 144.075 21.1401   2
  -8   1  -1 149.690 12.1765   1
  -9  -1  -1 -0.7742 4.16921   1
   9  -1   1 0.27149 0.27769   5
  -9  -1  -1 0.55509 1.38912   8
  -9  -1  -1 0.30081 0.33229   5
   9   1   1 -2.9675 13.1276   2
  -9   1  -1 -0.6743 1.50406   1
 -10  -1  -1 72.5539 11.4697   1
 -10  -1  -1 76.3758 7.81725   8
  10  -1   1 77.1328 6.16023   5
 -10  -1  -1 74.2716 6.16131   5
  10   1   1 74.0671 6.22915   4
  10   1   1 70.5859 17.6928   2
 -10   1  -1 69.7502 6.20310   4
 -10   1  -1 74.8856 7.65512   1
  11  -1   1 21.1062 1.81681   5
 -11  -1  -1 20.8142 1.84053   5
 -11  -1  -1 14.7691 7.35039   1
 -11  -1  -1 19.8112 3.72307   8
 -11  -1  -1 19.2845 2.01454   4
 -11   1  -1 18.8118 1.88299   4
 -11   1  -1 20.4764 2.34453   6
 -11   1  -1 21.5569 4.37914   1
  11   1   1 20.8344 1.91730   4
  11   1   1 -5.4852 16.9792   2
  12  -1   1 11.9988 1.18517   5
 -12  -1  -1 11.4110 1.21182   5
 -12  -1  -1 11.4313 1.45218   4
 -12  -1  -1 12.0097 3.31949   8
 -12   1  -1 9.59325 4.44114   1
  12   1   1 -1.3586 24.0406   2
  12   1   1 12.0158 1.31402   4
 -12   1  -1 10.9311 1.28279   4
 -13  -1  -1 0.53955 0.46153   5
 -13  -1  -1 -0.1842 0.68033   4
 -13   1  -1 0.38995 0.61289   4
  13   1   1 0.17197 0.78798   4
  13   1   1 1.03414 25.2542   2
 -13   1  -1 0.42255 0.83859   6
 -13   1  -1 0.00872 3.20661   1
 -14  -1  -1 233.661 17.5181   4
 -14  -1  -1 214.098 17.4241   5
  14  -1   1 180.209 17.5874   4
  14   1   1 223.766 17.4575   4
 -14   1  -1 224.876 17.4445   4
 -14   1  -1 202.053 17.4446   7
 -14   1  -1 207.730 18.0104   6
  14   1   1 230.331 49.9622   2
 -14   1  -1 199.511 19.6206   1
 -15  -1  -1 81.5705 7.19060   5
 -15  -1  -1 92.1574 7.39844   4
  15  -1   1 89.5329 7.21840   5
 -15   1  -1 89.0269 11.6564   1
 -15   1  -1 82.0602 7.28723   7
  15   1   1 87.3597 7.31854   4
  15   1   1 5.53153 52.3120   2
 -15   1  -1 88.1139 7.31173   4
 -16  -1  -1 258.439 19.7251   4
  16  -1   1 257.726 19.5910   5
 -16   1  -1 218.448 19.9407   4
 -16   1  -1 198.983 22.4847   1
  16   1   1 192.008 66.7861   2
 -16   1  -1 249.122 19.6789   7
 -17  -1  -1 2.27652 0.80743   4
  17  -1   1 2.77023 0.63404   5
 -17   1  -1 2.82327 0.67475   4
 -17   1  -1 -1.9359 6.36097   1
  18  -1   1 74.4643 6.29511   5
 -18  -1  -1 78.5387 6.46608   4
 -18   1  -1 75.3258 6.37965   4
 -19  -1  -1 200.497 16.0202   4
  19   1   1 171.660 15.9655  10
 -19   1  -1 211.760 16.0022   4
 -20  -1  -1 14.0953 1.42871   4
 -20   1  -1 15.2117 1.36919   4
 -21   1  -1 1.22128 0.27047   4
  20   2  -1 14.6146 1.30330  10
  19  -2  -1 10.7681 1.01013   5
  19   2  -1 11.3860 1.06452  10
 -19   2   1 9.92864 1.02259   4
  18  -2  -1 52.3552 3.77162   5
 -18  -2   1 38.9622 3.96930   4
  18   2  -1 39.9034 3.89407  10
 -18   2   1 46.1698 3.77743   4
 -17  -2   1 0.43278 0.62946   4
 -17  -2   1 0.33333 0.41372   5
 -17   2   1 0.39652 0.43698   4
  17   2  -1 0.14581 0.40194   4
  16   2  -1 36.3013 44.1633   2
 -15  -2   1 3.64271 1.11004   4
 -15  -2   1 2.48528 0.62416   5
  15  -2  -1 3.88428 0.58905   5
  15   2  -1 4.92656 0.82317   4
  15   2  -1 -11.968 31.8596   2
 -15   2   1 4.00215 0.58046   3
 -15   2   1 2.85717 3.63251   1
  14  -2  -1 716.658 56.4798   5
 -14  -2   1 709.828 56.4828   5
 -14   2   1 686.363 56.4991   4
  14   2  -1 518.190 83.0429   2
 -14   2   1 680.380 56.4671   3
  14   2  -1 697.942 56.5328   4
  13  -2  -1 11.6482 1.27223   5
 -13  -2   1 13.3515 1.39446   5
 -13   2   1 13.0430 1.35377   4
 -13   2   1 9.69329 3.31877   1
  13   2  -1 0.42140 22.2094   2
 -13   2   1 11.9953 1.27111   3
  13   2  -1 13.0444 1.39099   4
  12  -2  -1 17.7252 1.73505   5
 -12  -2   1 19.4451 1.81979   5
  12   2  -1 19.0338 1.81602   4
 -12   2   1 20.2422 4.26637   1
  12   2  -1 27.5504 19.7455   2
  11  -2  -1 14.6325 1.36180   5
 -11  -2   1 13.8121 1.40569   5
  11   2  -1 13.1138 1.39777   4
 -11   2   1 13.0077 1.33077   3
 -11   2   1 10.9361 2.65435   1
  11   2  -1 26.7093 16.4456   2
 -11   2   1 14.8358 1.38181   4
 -10  -2   1 823.667 67.2631   5
  10  -2  -1 813.835 67.2563   5
  10   2  -1 793.304 74.1694   2
 -10   2   1 782.086 67.2648   4
  10   2  -1 801.595 67.2907   4
 -10   2   1 839.730 67.2666   3
 -10   2   1 900.065 68.1499   1
  -9  -2   1 168.951 15.4290   8
   9  -2  -1 161.559 13.7016   5
  -9   2   1 148.990 16.0397   1
  -9   2   1 155.407 13.7105   4
   9   2  -1 199.041 23.6405   2
  -9   2   1 173.698 14.0486   6
  -9   2   1 185.305 14.5419   1
  -8  -2   1 86.4827 8.30539   8
  -8  -2   1 78.7577 6.73334   5
   8  -2  -1 74.7021 6.71206   5
   8   2  -1 72.4083 13.0317   2
  -8   2   1 69.3874 6.82235   3
  -8   2   1 95.1422 7.51398   1
  -8   2   1 87.9078 7.07761   6
  -8   2   1 81.2837 8.87848   1
  -7  -2   1 126.433 11.5989   5
   7  -2  -1 117.061 11.6091   5
  -7  -2   1 149.683 13.0707   8
  -7   2   1 152.321 11.9422   6
  -7   2   1 139.088 12.6516   1
  -7   2   1 163.286 12.1730   1
   7   2  -1 156.374 17.8412   2
  -6  -2   1 246.541 21.1528   8
   6  -2  -1 216.429 20.1979  11
  -6   2   1 257.633 20.2134   6
   6   2  -1 254.594 24.0158   2
  -6   2   1 267.587 20.2741   1
   6   2  -1 227.998 20.9618   1
  -6   2   1 236.308 20.4551   1
   5  -2  -1 29.9196 3.16078  11
  -5  -2   1 28.8456 3.81925   8
   5   2  -1 34.8742 3.29490   6
   5   2  -1 29.3689 6.85103   2
  -5   2   1 28.6694 3.41812   1
  -5   2   1 35.1038 3.03205   6
  -5   2   1 33.2385 3.09089   1
   4  -2  -1 16.5159 1.89127  11
  -4  -2   1 9.98105 2.19133   8
   4   2  -1 10.4729 1.57043   6
  -4   2   1 10.5771 1.60124   1
  -4   2   1 9.74117 1.40838   1
  -4   2   1 9.33085 1.34007   6
  -3  -2   1 1.46523 1.07563   8
   3  -2  -1 2.66782 0.72559   8
   3  -2  -1 2.09391 1.05436  11
   3   2  -1 1.47096 0.67299   6
   3   2  -1 9.43545 7.10921   2
  -3   2   1 1.72991 0.64946   6
   3   2  -1 8.61143 4.27752   2
   2   2  -1 762.629 61.9695   2
   2   2  -1 740.421 62.1671   2
   0  -2  -1 224.793 18.7321   8
   0  -2   1 215.698 18.9509   8
   0   2   1 220.436 18.4921   6
   0   2  -1 225.493 18.5276   6
  -1  -2  -1 498.532 39.7482   8
   1   2   1 455.412 39.6470   2
  -2  -2  -1 214.593 18.5403   8
   2   2   1 214.095 17.9533   1
  -2   2  -1 224.644 18.1925   6
   2   2   1 213.074 19.6544   2
   3  -2   1 20.8287 2.24709  11
  -3  -2  -1 25.0587 3.00737   8
   3   2   1 23.7618 6.06799   2
  -3   2  -1 22.5381 2.39056   6
   4  -2   1 517.923 44.7765   8
  -4  -2  -1 555.440 45.0682   8
  -4   2  -1 539.666 44.4338   6
   4   2   1 534.094 44.4880   1
   4   2   1 551.700 46.9039   2
   5  -2   1 2064.76 179.996   8
  -5   2  -1 2193.02 180.895   2
   5   2   1 2357.79 182.539   2
   5   2   1 2220.71 179.845   1
  -5   2  -1 2166.37 179.531   1
  -6  -2  -1 62.0329 6.50930   8
  -6   2  -1 61.7641 5.61214   6
   6   2   1 61.6036 7.69304   1
  -6   2  -1 57.8026 13.7485   2
   6   2   1 60.4846 11.5550   2
  -6   2  -1 62.0082 5.69935   1
  -7  -2  -1 10.2497 2.52095   8
  -7  -2  -1 10.5969 0.99131   5
  -7   2  -1 6.10483 1.56644   1
   7   2   1 2.59276 9.66653   2
  -7   2  -1 10.1744 1.49546   6
  -7   2  -1 -10.200 17.1802   2
   8  -2   1 309.520 25.9342   5
  -8  -2  -1 313.878 27.5778   8
  -8  -2  -1 313.916 25.9490   5
  -8   2  -1 326.251 26.4904   6
   8   2   1 308.366 25.9830   4
  -8   2  -1 343.882 26.7478   1
  -8   2  -1 315.695 25.9665   3
  -8   2  -1 267.911 38.5157   2
   8   2   1 315.010 34.0476   2
  -9  -2  -1 1.47027 1.57593   8
  -9  -2  -1 2.38080 0.54526   5
   9   2   1 3.09690 0.52995   4
  -9   2  -1 2.71852 0.98043   6
  -9   2  -1 2.85983 0.54210   7
  -9   2  -1 1.51990 1.55640   1
  -9   2  -1 -27.755 33.7959   2
  -9   2  -1 4.41511 0.64883   4
   9   2   1 14.9625 13.3482   2
 -10  -2  -1 293.692 27.8466   8
 -10  -2  -1 324.787 25.8891   5
  10  -2   1 319.729 25.8720   5
 -10   2  -1 304.211 25.9935   7
 -10   2  -1 299.880 25.8923   4
 -10   2  -1 359.776 27.1408   1
 -10   2  -1 318.133 25.8889   3
 -10   2  -1 310.881 26.4621   6
  10   2   1 315.149 25.9294   4
 -11  -2  -1 254.046 20.0963   5
  11  -2   1 247.038 20.0776   5
 -11   2  -1 241.086 20.6929   6
 -11   2  -1 245.151 20.0889   3
  11   2   1 183.922 31.8194   2
 -11   2  -1 262.370 21.3736   1
  11   2   1 248.377 20.1446   4
 -11   2  -1 235.204 20.1947   7
 -11   2  -1 237.451 20.1028   4
  12  -2   1 5.77115 0.80333   5
 -12  -2  -1 6.10209 0.92287   5
  12   2   1 3.68676 0.67418   4
 -12   2  -1 5.50377 0.82196   3
  12   2   1 19.3223 23.5141   2
 -12   2  -1 10.6868 2.99900   1
 -12   2  -1 7.05838 1.57311   6
 -12   2  -1 5.42044 0.76194   4
 -12   2  -1 4.62803 1.02799   7
  13  -2   1 542.636 41.8867   5
 -13  -2  -1 519.144 41.8851   5
 -13   2  -1 485.943 41.9775   7
  13   2   1 460.424 60.5518   2
 -13   2  -1 531.892 43.2989   1
 -13   2  -1 500.349 41.8730   3
  13   2   1 512.489 41.9437   4
 -13   2  -1 504.565 41.9037   4
 -14  -2  -1 29.3041 2.57171   5
 -14   2  -1 30.4502 2.60966   4
  14   2   1 33.9913 28.5946   2
 -14   2  -1 25.8984 4.80274   1
 -14   2  -1 28.1541 2.60403   7
 -14   2  -1 28.2977 2.53045   3
 -15  -2  -1 153.676 13.1874   4
  15  -2   1 172.798 13.0821   5
 -15  -2  -1 168.648 13.0808   5
 -15   2  -1 168.291 13.1117   4
 -15   2  -1 126.637 13.0493   3
 -15   2  -1 162.534 13.1424   7
 -15   2  -1 160.570 15.1642   1
  15   2   1 131.983 40.6783   2
  16  -2   1 48.8127 3.96107   5
 -16  -2  -1 43.2870 4.15474   4
 -16  -2  -1 44.9544 3.78214   5
 -16   2  -1 32.8789 7.90858   1
 -16   2  -1 46.1299 3.81489   4
  16   2   1 42.5981 3.84964  10
  17  -2   1 1.15350 0.38310   5
 -17  -2  -1 -0.0446 0.65485   4
 -17  -2  -1 0.55080 0.42642   5
 -17   2  -1 0.60178 0.40206   4
  17   2   1 0.70729 0.38102  10
  18  -2   1 7.50805 1.01123   5
 -18  -2  -1 5.58206 1.01969   4
  18   2   1 8.06789 0.83295  10
 -18   2  -1 8.15918 0.83575   4
  19  -2   1 1.26697 0.43560   5
  19   2   1 1.85168 0.32013  10
  19   3  -1 2.73177 0.34667  10
  18  -3  -1 6.75010 0.74938   5
  18   3  -1 5.84851 0.71636  10
 -17  -3   1 30.4160 2.36765   5
  17   3  -1 31.3749 2.41371  10
 -17   3   1 21.3645 2.32745   3
 -16  -3   1 3.61528 0.58314   5
 -16   3   1 4.04427 0.60793   3
  16   3  -1 5.34167 0.70659  10
 -15  -3   1 6.76400 0.88841   5
  15  -3  -1 5.74692 0.76804   5
  15   3  -1 4.97453 0.78148  10
 -15   3   1 4.76997 0.65826   3
 -14  -3   1 28.6690 2.42225   5
  14   3  -1 24.5989 2.38300  10
  14   3  -1 30.8309 29.2912   2
 -14   3   1 25.0742 2.30489   3
 -13  -3   1 94.5608 7.61638   5
  13  -3  -1 91.5534 7.57497   5
  13   3  -1 86.7256 7.67473  10
  13   3  -1 96.7662 26.5655   2
 -13   3   1 91.6459 7.58901   3
  12   3  -1 7.45955 20.7956   2
  11  -3  -1 205.659 16.5019   5
 -11  -3   1 204.944 16.5327   5
 -11   3   1 198.192 16.7307   7
  11   3  -1 202.077 16.6165  10
  11   3  -1 197.213 31.8919   2
 -11   3   1 205.694 16.5225   3
  11   3  -1 188.258 16.4924   4
 -10  -3   1 136.746 10.5854   5
  10   3  -1 118.835 10.4507   4
  10   3  -1 138.522 21.5337   2
 -10   3   1 117.545 10.5831   7
 -10   3   1 130.780 10.4907   3
  10   3  -1 129.091 10.5824  10
  -9  -3   1 100.278 7.40538   5
   9  -3  -1 95.1809 7.37245   5
   9   3  -1 105.551 17.7325   2
  -9   3   1 66.3552 7.67363  10
   9   3  -1 96.9556 7.49731  10
   9   3  -1 69.2528 7.39956   9
  -9   3   1 90.9091 7.50675   7
  -9   3   1 98.3735 7.40495   3
  -8  -3   1 34.2899 3.09384   5
   8  -3  -1 33.8059 3.04097   5
  -8   3   1 37.4367 3.11755   3
   8   3  -1 33.9132 3.02492   4
  -8   3   1 36.9111 3.14348  10
   8   3  -1 37.4434 3.18005  10
   8   3  -1 15.8597 28.0564   2
   8   3  -1 35.9755 12.4451   2
   8   3  -1 34.8669 3.12212   9
  -8   3   1 36.1274 3.20008   7
  -7  -3   1 57.6625 6.92879   8
  -7  -3   1 46.4721 4.12628   5
   7   3  -1 59.9518 11.0320   2
  -7   3   1 46.4904 4.16658  10
  -7   3   1 51.0326 4.14495   3
   7   3  -1 46.4412 4.07170   4
  -7   3   1 41.1965 4.17163   9
   7   3  -1 46.6790 4.17325   9
  -7   3   1 51.2925 4.26482   7
   7   3  -1 70.4992 18.5738   2
  -7   3   1 48.6770 4.65257   6
   7   3  -1 55.5549 4.23699  10
  -6   3   1 77.2051 6.46521  10
  -6   3   1 76.5944 6.94295   6
   6   3  -1 70.8924 11.8783   2
   6   3  -1 75.3878 6.48426  10
  -6   3   1 78.8288 6.42601   3
  -6   3   1 75.7683 6.54776   7
   6   3  -1 74.8992 6.46516   9
   6   3  -1 74.8529 11.3706   2
   6   3  -1 80.9509 6.61733   7
  -5  -3   1 43.2649 5.74623   8
  -5  -3   1 37.0164 4.03642   5
  -5   3   1 49.7073 4.63640   6
  -5   3   1 49.4492 4.12873  10
   5   3  -1 48.2574 4.13941  10
  -5   3   1 50.3718 4.30679   7
   5   3  -1 48.9650 4.24897   7
  -5   3   1 49.1440 4.08271   3
  -5   3   1 58.3480 4.34741   9
   5   3  -1 47.8257 4.12555   9
  -4  -3   1 29.7502 4.48272   8
   4  -3  -1 32.6908 3.85256  11
  -4   3   1 33.4486 3.09505   7
  -4   3   1 37.0633 3.23101  10
  -4   3   1 33.6928 3.52286   6
  -4   3   1 35.9070 3.08712   3
   4   3  -1 37.8297 3.83625   6
   4   3  -1 34.7571 3.14255   7
   4   3  -1 36.6060 3.16824   9
  -4   3   1 34.0736 3.06607   9
  -3  -3   1 265.427 24.6884   8
   3  -3  -1 297.546 24.2637  11
   3   3  -1 255.838 24.3527   6
  -3   3   1 286.217 23.2774   7
   3   3  -1 276.242 23.2973   9
  -3   3   1 285.852 23.1439   3
  -3   3   1 285.909 23.1969  10
  -3   3   1 291.620 23.7290   6
   3   3  -1 280.123 23.1977  10
  -3   3   1 295.028 23.2291   9
  -2  -3   1 23.7764 3.77923   8
   2  -3  -1 20.6617 3.17186   8
   2  -3  -1 27.2396 3.61875  11
   2   3  -1 30.6193 2.48012  10
  -2   3   1 26.3958 2.41451   9
  -2   3   1 24.4571 2.33944  10
   2   3  -1 28.2152 3.03523   6
  -2   3   1 27.9025 2.95878   6
   2   3  -1 27.6598 2.46063   7
   2   3  -1 25.8144 2.36107   9
  -2   3   1 25.9914 2.43618   7
   1  -3  -1 208.423 20.1936   8
   1   3  -1 247.993 20.0879   6
  -1   3   1 239.329 19.5289   7
  -1   3   1 242.140 20.0152   6
   1   3  -1 234.946 19.4431   9
   1   3  -1 240.344 19.5229   7
  -1   3   1 235.442 19.4445  10
  -1   3   1 242.208 19.4710   9
   0  -3   1 75.2411 7.87333   8
   0  -3  -1 73.6893 7.58526   8
   0   3   1 79.9917 7.17441   6
   0   3   1 79.2555 6.65084   7
   0   3  -1 82.0971 7.18997   6
   0   3   1 78.8195 6.58976   9
   0   3  -1 79.8510 6.63416   7
   0   3   1 77.6391 6.56037  10
   0   3  -1 76.4389 6.55781   9
   1  -3   1 321.215 27.0987   8
  -1  -3  -1 304.981 26.8983   8
  -1   3  -1 318.548 25.7831   7
   1   3   1 320.962 25.7347   9
   1   3   1 316.287 25.8041   7
  -1   3  -1 286.521 25.7379   3
   1   3   1 312.434 25.7173  10
  -1   3  -1 305.048 25.7044   9
  -1   3  -1 332.905 26.3370   6
  -2  -3  -1 89.1992 9.45635   8
   2  -3   1 104.163 9.61669   8
   2   3   1 96.0741 8.31695   7
  -2   3  -1 95.5113 8.15558   3
  -2   3  -1 97.2919 8.27410   7
  -2   3  -1 97.0803 8.20322   9
  -2   3  -1 100.237 8.79160   6
   2   3   1 99.2151 8.22725  10
   2   3   1 106.455 8.31528   9
   3  -3   1 6.88501 1.99389   8
  -3  -3  -1 4.38481 1.63306   8
  -3   3  -1 5.95344 0.85064   9
   3   3   1 6.46421 1.01918  10
   3   3   1 5.97704 1.09098   7
  -3   3  -1 3.19642 0.81070   7
  -3   3  -1 7.12902 1.52197   6
  -4  -3  -1 -0.4670 0.60841   5
   4  -3   1 0.57833 1.31926   8
  -4  -3  -1 0.71256 1.23958   8
   4   3   1 0.28918 0.49533   7
   4   3   1 1.23749 0.48237  10
  -4   3  -1 0.25683 0.54349   9
   4   3   1 1.50540 0.55289   9
  -4   3  -1 0.84894 0.39072   3
  -4   3  -1 0.03369 0.32125   7
  -4   3  -1 -0.2295 0.62931   6
  -5  -3  -1 159.639 15.7767   5
  -5  -3  -1 176.800 17.5752   8
  -5   3  -1 210.478 15.8450   3
  -5   3  -1 212.142 16.6386   6
  -5   3  -1 181.586 15.9167   9
  -5   3  -1 182.326 15.8354  10
   5   3   1 207.430 15.9146  10
   5   3   1 181.567 17.8148   2
  -5   3  -1 211.683 15.9739   7
   5   3   1 197.084 15.9000   9
  -6  -3  -1 58.6190 5.07428   5
  -6   3  -1 61.2717 5.22198   7
   6   3   1 57.9700 5.18039   9
   6   3   1 58.9897 5.17564  10
  -6   3  -1 64.0018 5.11753   3
   6   3   1 47.9375 13.6891   2
  -6   3  -1 63.8663 5.88098   6
  -6   3  -1 60.6520 5.14060   9
  -7  -3  -1 0.77155 0.49762   5
  -7  -3  -1 -0.2179 2.70829   8
  -7   3  -1 0.12212 0.35513   7
   7   3   1 1.15668 0.54604  10
  -7   3  -1 1.69408 0.54973   9
  -7   3  -1 0.65941 0.43457  10
   7   3   1 12.7802 11.4495   2
   7   3   1 0.92122 0.77913   9
  -7   3  -1 0.51203 0.89163   6
   8  -3   1 231.389 19.6033   5
  -8  -3  -1 244.061 19.6481   5
  -8   3  -1 232.221 20.2982   6
   8   3   1 222.951 29.0407   2
   8   3   1 246.648 19.8144  10
  -8   3  -1 281.632 19.8555   3
  -8   3  -1 207.619 19.6475   9
  -8   3  -1 236.999 19.7751   7
   9  -3   1 152.186 12.4607   5
  -9  -3  -1 156.470 12.5162   5
   9   3   1 153.953 12.6012  10
  -9   3  -1 155.177 12.5103   3
   9   3   1 168.269 24.1369   2
  -9   3  -1 147.762 12.6196   7
  -9   3  -1 139.731 13.1248   6
 -10  -3  -1 37.4892 3.38987   5
  10  -3   1 38.6149 3.31320   5
 -10   3  -1 39.4772 3.36525   3
  10   3   1 42.1898 19.5307   2
  10   3   1 39.7431 3.45688  10
 -10   3  -1 37.4719 3.44779   7
 -11  -3  -1 3.10834 0.69186   5
  11  -3   1 2.89463 0.55480   5
  11   3   1 2.49519 0.61811  10
  11   3   1 -4.5049 23.4679   2
 -11   3  -1 3.25067 0.62857   3
 -11   3  -1 2.68383 0.63445   7
  12  -3   1 91.8129 7.36333   5
 -12  -3  -1 99.7065 7.41419   5
  12   3   1 82.8673 27.1142   2
  12   3   1 105.510 7.59883  10
 -12   3  -1 58.2212 7.55370   7
 -13  -3  -1 1.77408 0.59456   5
  13   3   1 -1.3982 28.5818   2
 -13   3  -1 0.84396 0.42293   7
 -13   3  -1 0.71045 0.44925   3
  13   3   1 1.13463 0.52598  10
 -14  -3  -1 7.99602 0.99401   5
 -14   3  -1 6.70592 1.05606   7
  14   3   1 6.71709 0.91111  10
 -15  -3  -1 30.2014 2.39301   5
 -15   3  -1 24.2412 2.31687   3
  15   3   1 26.9869 2.41003  10
 -16  -3  -1 0.15540 0.59249   5
  16  -3   1 0.21096 0.34587   5
  16   3   1 0.10167 0.31336  10
 -16   3  -1 -0.0232 0.33280   3
 -17  -3  -1 52.6619 4.43717   5
  17  -3   1 55.4747 4.33090   5
  17   3   1 47.8515 4.35535  10
  18   3   1 0.00931 0.17447  10
  16   4  -1 1.45542 0.29296  10
 -15  -4   1 49.7821 3.97387   5
  15   4  -1 48.6029 4.00724  10
 -15   4   1 44.4366 3.94880   3
 -14  -4   1 2.91646 0.52488   5
 -14   4   1 2.82011 0.48402   3
  14   4  -1 3.72525 0.55057  10
 -13  -4   1 49.5953 3.99404   5
  13   4  -1 39.2918 4.08426  10
 -13   4   1 51.2019 3.97403   3
 -12  -4   1 29.6861 2.45967   5
  12  -4  -1 25.2716 2.35092   5
  12   4  -1 25.7232 2.43417  10
 -12   4   1 28.4018 2.39228   3
  11  -4  -1 1.57574 0.41699   5
 -11  -4   1 2.01271 0.60096   5
  11   4  -1 1.54827 0.46662  10
 -11   4   1 2.31645 0.55523   3
 -10  -4   1 33.5085 2.74675   5
  10  -4  -1 28.8909 2.49854   5
  10   4  -1 26.7462 2.57625  10
 -10   4   1 29.1448 2.53911   3
 -10   4   1 26.0225 2.57047   7
  -9  -4   1 59.4337 4.91367   5
   9   4  -1 58.0698 4.94744  10
  -9   4   1 58.3645 4.87840   3
  -9   4   1 54.3293 4.95645   7
  -8  -4   1 132.273 9.68880   5
   8  -4  -1 126.796 9.63638   5
  -8   4   1 126.388 9.95480   7
  -8   4   1 82.8641 9.84777  10
   8   4  -1 114.717 9.74398   9
   8   4  -1 106.592 9.86510  10
  -8   4   1 123.992 9.97709   3
  -7  -4   1 279.662 21.1804   5
   7   4  -1 266.704 21.2481  10
  -7   4   1 250.723 21.1969  10
  -7   4   1 261.602 21.1705   3
  -7   4   1 241.169 21.2153   9
   7   4  -1 244.110 21.2230   9
  -7   4   1 259.666 21.3095   7
  -6  -4   1 0.25288 0.50044   5
   6   4  -1 0.64489 0.61946   9
  -6   4   1 0.08340 0.76446   9
  -6   4   1 0.57747 0.45693   3
   6   4  -1 0.17481 0.44060  10
  -6   4   1 0.32228 0.52539   7
  -6   4   1 0.05933 0.42768  10
  -5  -4   1 4.01946 0.69944   5
   5   4  -1 5.56190 0.83254  10
  -5   4   1 5.06397 0.81384  10
  -5   4   1 3.52207 0.65786   3
  -5   4   1 5.71699 1.01813   9
   5   4  -1 3.78494 0.84483   7
  -5   4   1 5.00549 0.89606   7
   5   4  -1 4.98333 0.95375   9
   4   4  -1 31.5145 2.92719  10
  -4   4   1 31.5942 3.04443   7
  -4   4   1 33.8158 2.92695  10
   4   4  -1 32.3013 2.98604   9
   4   4  -1 33.5671 3.12527   7
  -4   4   1 32.8986 2.89035   3
  -4   4   1 33.2504 3.04340   9
   3   4  -1 228.386 18.0721   7
   3   4  -1 213.265 17.9210   9
  -3   4   1 215.695 18.0243   7
   3   4  -1 222.668 17.9070  10
  -3   4   1 214.817 17.8405   3
  -3   4   1 222.769 17.9036  10
   3   4  -1 204.861 17.7972   3
  -3   4   1 212.862 17.9451   9
  -2   4   1 111.701 9.61193   9
  -2   4   1 116.909 9.55213  10
   2   4  -1 116.119 9.58325   9
   2   4  -1 116.297 9.70339   7
  -2   4   1 111.907 9.67816   7
   2   4  -1 112.031 9.54032  10
  -2   4   1 112.913 9.48455   3
   2   4  -1 116.723 9.46611   3
   1  -4  -1 44.0783 7.18279  11
   1   4  -1 57.1509 4.86944   3
  -1   4   1 60.8296 4.95495  10
  -1   4   1 62.0637 5.05041   9
   1   4  -1 59.1519 4.98721   9
  -1   4   1 55.1290 4.86786   3
   1   4  -1 60.5761 5.09945   7
  -1   4   1 57.9815 5.09321   7
   1   4  -1 56.8166 4.92242  10
   1   4  -1 58.9347 6.18307   6
   0  -4  -1 141.998 16.6987  11
   0   4   1 179.166 14.9542   3
   0   4   1 187.953 15.2044   7
   0   4   1 183.809 15.1026   9
   0   4  -1 186.482 15.0738   9
   0   4  -1 188.179 15.0308  10
   0   4  -1 187.356 16.0993   6
   0   4  -1 197.774 15.1992   7
   0   4   1 184.702 15.0483  10
   0   4  -1 178.068 14.9806   3
  -1  -4  -1 1.59069 2.11105  11
  -1   4  -1 3.62193 0.79470   7
  -1   4  -1 5.31733 1.80985   6
   1   4   1 4.16743 0.89723   9
   1   4   1 4.06230 0.72434  10
  -1   4  -1 5.76225 0.95209   9
  -1   4  -1 3.74137 0.67816   3
   1   4   1 5.33299 0.77999   3
   1   4   1 5.57073 1.05441   7
  -2   4  -1 72.6418 8.57577   6
  -2   4  -1 89.7738 7.23002   9
   2   4   1 90.9144 7.22181  10
   2   4   1 85.1314 7.36331   7
   2   4   1 85.2432 7.27188   9
  -2   4  -1 84.9560 7.30571   7
  -2   4  -1 84.4159 7.16107  10
  -2   4  -1 85.1184 7.15310   3
   3   4   1 58.3721 4.76981  10
  -3   4  -1 54.6004 4.69554  10
  -3   4  -1 55.1671 4.76475   9
  -3   4  -1 54.9191 4.69376   3
   3   4   1 53.6097 4.82921   9
  -3   4  -1 56.1036 4.85026   7
  -3   4  -1 54.0476 5.93878   6
   3   4   1 52.8386 4.91092   7
  -4  -4  -1 174.039 14.8412   5
   4   4   1 192.475 14.9011  10
  -4   4  -1 179.607 14.8726   9
   4   4   1 175.161 14.9178   9
  -4   4  -1 184.298 14.8207   3
  -4   4  -1 169.687 15.6535   6
  -4   4  -1 176.069 14.8129  10
  -4   4  -1 183.758 14.9719   7
  -5  -4  -1 2.27889 0.62089   5
  -5   4  -1 1.21103 0.53325   7
  -5   4  -1 1.90834 0.58419   3
   5   4   1 2.45062 0.64053  10
  -5   4  -1 1.27522 1.19717   6
  -5   4  -1 1.86699 0.50222  10
  -5   4  -1 1.98907 0.67060   9
   5   4   1 2.14803 0.97441   9
  -6  -4  -1 4.07829 0.74643   5
   6   4   1 4.16053 0.70482  10
   6   4   1 5.81329 1.23645   9
  -6   4  -1 3.11088 1.43111   6
  -6   4  -1 3.86455 0.78931   7
  -6   4  -1 2.17558 0.55779   3
  -6   4  -1 3.50510 0.63128  10
  -6   4  -1 2.80582 0.68791   9
  -7  -4  -1 17.9173 1.91118   5
  -7   4  -1 17.4109 1.89310  10
  -7   4  -1 18.6890 1.81852   3
  -7   4  -1 18.5769 1.91130   7
  -7   4  -1 20.5651 1.94549   9
   7   4   1 19.4438 1.88615  10
  -8  -4  -1 22.5124 2.19908   5
  -8   4  -1 21.0324 2.19808   7
   8   4   1 24.8484 2.21468  10
  -8   4  -1 25.7460 2.16794   3
  -8   4  -1 21.2148 2.13353   9
  -9  -4  -1 4.76310 0.88036   5
  -9   4  -1 4.50326 0.82323   7
   9   4   1 5.62712 0.87864  10
  -9   4  -1 5.73416 0.80245   3
 -10  -4  -1 43.9280 3.69889   5
  10   4   1 42.3363 3.71396  10
 -10   4  -1 44.6557 3.65537   3
 -10   4  -1 38.8933 3.69970   7
 -11  -4  -1 4.55408 0.74721   5
 -11   4  -1 4.99227 0.78039   3
  11   4   1 5.15247 0.78261  10
 -11   4  -1 4.67555 0.80828   7
 -12  -4  -1 31.9207 2.62251   5
 -12   4  -1 31.0926 2.58581   3
 -12   4  -1 26.6045 2.55688   7
  12   4   1 28.2302 2.59700  10
  13  -4   1 11.8463 1.14462   5
 -13  -4  -1 13.0595 1.24132   5
 -13   4  -1 10.9391 1.16235   3
  13   4   1 11.8075 1.19508  10
 -14  -4  -1 0.85042 0.37576   5
  14  -4   1 1.01929 0.30241   5
  14   4   1 0.77711 0.30103  10
 -14   4  -1 0.79530 0.34201   3
 -15  -4  -1 2.70469 0.44165   5
  15   4   1 3.14083 0.40357  10
 -15   4  -1 1.94393 0.49326   3
  12   5  -1 6.31500 0.50895  10
 -12   5   1 4.08625 0.46306   3
 -11   5   1 7.24095 0.71804   3
  11   5  -1 6.90471 0.69948  10
 -10   5   1 3.52139 0.54919   3
  10   5  -1 3.52845 0.49481  10
  -9   5   1 2.27172 0.45064   3
   9   5  -1 2.59803 0.42359  10
  -8   5   1 6.71151 0.83685   3
   8   5  -1 7.28755 0.78631  10
  -7  -5   1 32.9753 3.05683   5
  -7   5   1 37.0938 3.04421   3
   7   5  -1 36.3102 3.05832  10
  -6  -5   1 12.7083 1.69900   5
  -6   5   1 15.7499 1.50831  10
   6   5  -1 18.8722 1.57447  10
  -6   5   1 15.8081 1.59899   7
  -5   5   1 2.88529 0.59623   3
  -5   5   1 5.07458 0.90065   7
   5   5  -1 2.42587 0.50417  10
   5   5  -1 2.15894 0.81441   9
  -4   5   1 150.028 12.5244   7
   4   5  -1 148.703 12.4738   9
  -4   5   1 152.542 12.3808   3
   4   5  -1 151.289 12.4089  10
  -4   5   1 148.782 12.4033  10
  -3   5   1 0.86974 0.42184  10
  -3   5   1 0.42250 0.50082   7
   3   5  -1 0.48590 0.37162  10
  -3   5   1 0.52492 0.43870   3
  -2   5   1 12.9618 1.25938  10
   2   5  -1 12.5092 1.47668   9
  -2   5   1 13.4789 1.48117   7
   2   5  -1 11.1745 1.43741   7
  -2   5   1 11.8521 1.31302   3
  -2   5   1 14.2342 1.65729   9
   2   5  -1 11.6158 1.23805  10
   1   5  -1 17.9411 1.73893   9
   1   5  -1 16.1059 1.71562   7
   1   5  -1 15.4168 1.51187  10
  -1   5   1 16.0440 1.53571  10
  -1   5   1 14.6209 1.85944   9
   0   5  -1 1.96352 0.72651   9
   0   5  -1 0.99001 0.37944  10
   0   5  -1 1.26602 0.60943   3
   0   5   1 -0.0891 0.82967   9
   0   5  -1 0.71753 0.49582   7
   0   5   1 0.28234 0.34817  10
  -1   5  -1 -0.2821 0.62623   9
  -1   5  -1 0.22334 0.32279  10
  -1   5  -1 0.11295 0.46593   3
   1   5   1 0.19142 0.36887  10
   1   5   1 -0.1391 0.90579   9
  -1   5  -1 0.22482 0.48834   7
  -2   5  -1 1.20836 0.63578   9
  -2   5  -1 1.09627 0.54424   7
   2   5   1 1.09788 0.42527  10
  -2   5  -1 0.86096 0.47318  10
  -2   5  -1 0.96671 0.50124   3
  -3   5  -1 1.52108 0.53801   3
  -3   5  -1 2.75058 0.79187   9
   3   5   1 1.35667 0.42561  10
  -3   5  -1 1.83177 0.43117  10
  -3   5  -1 2.02550 0.61107   7
   4   5   1 10.5776 1.14522  10
  -4   5  -1 12.1771 1.31184   7
  -4   5  -1 9.60248 1.09374  10
  -4   5  -1 12.0207 1.34969   9
  -4   5  -1 12.1223 1.20857   3
   5   5   1 77.4205 6.46767  10
  -5   5  -1 70.0155 6.44201   3
  -5   5  -1 80.2270 6.56708   9
  -5   5  -1 81.0415 6.57370   7
  -6  -5  -1 36.7889 3.27421   5
  -6   5  -1 37.3054 3.33189   9
  -6   5  -1 40.8773 3.38242   7
   6   5   1 37.3905 3.35569  10
  -7  -5  -1 36.4168 3.35847   5
   7   5   1 40.7059 3.38138  10
  -7   5  -1 38.8785 3.42568   7
  -7   5  -1 41.2726 3.36390   3
  -8  -5  -1 34.1880 3.71589   5
  -8   5  -1 47.1813 3.76418   7
  -8   5  -1 47.2736 3.70031   3
   8   5   1 45.9147 3.72320  10
  -9   5  -1 88.3888 6.96633   3
  -9   5  -1 76.3029 6.96786   7
   9   5   1 87.9840 6.99425  10
 -10   5  -1 6.81906 0.77562   3
  10   5   1 7.07596 0.73882  10
 -11   5  -1 15.1516 1.35750   3
  11   5   1 15.8156 1.37037  10
  12   5   1 0.73051 0.18861  10
 -22   0   2 33.1422 2.79345   4
 -21   0   2 157.144 12.9154   4
 -20   0   2 0.60073 0.50151   4
 -19   0   2 9.03832 1.19651   4
  19   0  -2 12.7638 1.35158   4
  18   0  -2 37.6207 3.35285   4
 -18   0   2 38.7954 3.38988   4
 -17   0   2 418.344 31.3615   4
 -17   0   2 291.719 35.2835   1
  17   0  -2 414.324 31.3604   4
  16   0  -2 118.348 9.69404   5
  16   0  -2 129.596 9.83578   4
 -16   0   2 92.9457 15.3946   1
 -16   0   2 114.029 9.82323   4
  15   0  -2 88.8614 7.08390   4
 -15   0   2 58.2917 11.6664   1
 -15   0   2 87.7351 7.09607   4
 -14   0   2 269.947 27.0612   1
 -14   0   2 333.779 25.0731   4
 -13   0   2 20.6656 3.68295   8
 -13   0   2 23.9498 2.13287   4
 -13   0   2 15.4389 4.15140   1
  13   0  -2 23.1534 2.12545   4
  13   0  -2 -14.136 33.8101   2
  13   0  -2 22.3698 1.95884   5
  12   0  -2 206.095 43.0745   2
  12   0  -2 207.398 17.5232   5
 -12   0   2 224.082 18.8543   8
 -12   0   2 196.322 17.4850   5
 -12   0   2 217.999 19.0901   1
 -12   0   2 224.233 17.5973   4
 -11   0   2 899.067 79.5312   5
 -11   0   2 966.533 79.6149   4
  11   0  -2 930.561 88.7332   2
 -11   0   2 1014.60 80.7086   8
 -11   0   2 1044.95 80.6813   1
  10   0  -2 4308.95 363.011   2
 -10   0   2 4455.91 358.737   1
  -9   0   2 163.918 13.2348   8
  -9   0   2 164.552 13.2857   1
  -9   0   2 124.684 12.3480   5
   9   0  -2 149.923 22.4768   2
   8   0  -2 83.3277 7.52870  11
  -8   0   2 80.0651 7.45860   1
  -8   0   2 83.8809 7.42119   8
   8   0  -2 43.8807 11.7984   2
   7   0  -2 13.0761 1.85290  11
  -7   0   2 12.3660 1.78291   8
  -7   0   2 11.8847 2.27622   1
   7   0  -2 19.5601 9.91942   2
  -6   0   2 168.137 14.6769   8
   6   0  -2 188.783 14.8762  11
  -6   0   2 167.566 15.5909   1
   6   0  -2 159.201 18.7870   2
  -5   0   2 1077.62 88.3291   1
  -4   0   2 1073.53 87.9430   1
   3   0  -2 2555.44 207.296   2
  -3   0   2 2484.40 205.759   1
  -1   0   2 325.332 28.9743   2
   1   0  -2 316.415 26.4292   1
   0   0  -2 3545.79 289.491   1
   1   0   2 3130.60 257.862   2
  -1   0  -2 3135.29 255.859   1
   2   0   2 2157.10 180.751   2
  -2   0  -2 2226.17 179.245   1
  -3   0  -2 3198.02 254.640   1
   3   0   2 3029.94 256.429   2
   4   0   2 3424.42 280.211   2
  -4   0  -2 3377.52 277.879   1
   5   0   2 1375.35 114.126   2
  -5   0  -2 1375.64 111.058   1
   5   0   2 1307.83 111.036   8
  -6   0  -2 348.774 30.7514   8
  -6   0  -2 384.420 30.8419   1
  -7   0  -2 84.4374 8.31595   8
  -7   0  -2 93.3560 8.66812   1
   7   0   2 81.7450 22.0040   2
  -8   0  -2 176.857 15.7987   1
  -8   0  -2 181.689 15.6681   8
   8   0   2 136.768 24.9607   2
  -9   0  -2 1002.18 80.3018   1
   9   0   2 1002.47 89.2033   2
  -9   0  -2 797.719 78.8164   5
  -9   0  -2 1082.96 80.2947   8
  10   0   2 37.8453 3.19916   5
  10   0   2 70.7272 25.3166   2
 -10   0  -2 46.6438 6.25805   1
 -10   0  -2 45.3905 4.95479   8
 -10   0  -2 29.9256 3.18822   5
 -10   0  -2 39.9954 3.37164   4
 -11   0  -2 53.4013 7.30402   1
  11   0   2 51.2197 4.13453   4
  11   0   2 -14.603 38.2380   2
 -11   0  -2 47.2897 4.03996   4
 -11   0  -2 36.4123 3.86408   5
 -11   0  -2 52.3448 5.82320   8
  11   0   2 47.6232 3.96037   5
  12   0   2 150.480 12.6401   4
  12   0   2 38.6354 61.4318   2
 -12   0  -2 170.134 14.9691   8
 -12   0  -2 153.392 15.3675   1
  12   0   2 141.093 12.5216   5
 -12   0  -2 152.398 12.6428   4
  13   0   2 223.157 15.2286   4
 -13   0  -2 182.136 18.3326   1
  13   0   2 199.229 15.0574   5
 -13   0  -2 125.352 15.3545   4
 -14   0  -2 446.635 32.2756   4
  14   0   2 363.508 32.1350   5
 -14   0  -2 362.585 35.3244   1
 -15   0  -2 35.5223 9.38058   1
  15   0   2 42.8421 3.62938   5
 -15   0  -2 43.9161 3.82600   4
 -16   0  -2 438.210 30.9302   4
 -16   0  -2 293.160 35.0126   1
 -17   0  -2 85.0238 7.17043   4
 -18   0  -2 570.397 49.7331   7
 -18   0  -2 643.541 49.6712   4
 -19   0  -2 62.5214 5.27236   4
 -20   0  -2 125.778 10.3679   4
 -21   0  -2 48.2300 4.01560   4
 -21  -1   2 1.33176 0.40126   4
  21   1  -2 2.48507 0.36539  10
 -21   1   2 2.78099 0.45835   4
 -20  -1   2 18.7711 1.87055   4
 -20   1   2 22.6066 1.87543   4
 -19  -1   2 0.66596 0.56273   4
 -19   1   2 1.43151 0.48045   4
  19   1  -2 1.91976 0.57892   4
  18  -1  -2 40.7646 3.38545   5
 -18  -1   2 39.6972 3.53601   4
  18  -1  -2 36.7937 3.50008   4
 -18   1   2 41.8524 3.49835   4
  18   1  -2 40.9979 3.48704   4
  17  -1  -2 2.09048 0.62196   4
 -17  -1   2 1.40811 0.64944   4
 -17   1   2 2.14644 0.60262   4
  17   1  -2 -73.387 70.1262   2
  17   1  -2 4.01555 0.68468   4
 -17   1   2 3.58031 6.01589   1
  16  -1  -2 31.3727 3.14549   4
 -16  -1   2 37.2867 3.26892   4
 -16  -1   2 30.5559 2.76235   5
 -16   1   2 35.4807 2.89726   4
  16   1  -2 30.1112 2.85885   4
  16   1  -2 -69.366 44.9416   2
 -16   1   2 20.3112 5.63664   1
  15  -1  -2 192.732 16.2401   4
  15  -1  -2 200.619 16.1524   5
 -15  -1   2 202.452 16.2696   4
 -15  -1   2 196.300 16.1387   5
  15   1  -2 95.2289 36.9893   2
  15   1  -2 197.511 16.2262   4
 -15   1   2 185.750 18.3696   1
 -15   1   2 204.314 16.2264   4
  14  -1  -2 5.38824 0.76348   5
 -14  -1   2 3.91587 0.69113   5
 -14  -1   2 4.35632 0.88541   4
 -14   1   2 2.24464 3.48236   1
 -14   1   2 5.62702 0.84912   4
  14   1  -2 8.19892 29.3832   2
  14   1  -2 5.13962 0.81190   4
 -13  -1   2 437.053 34.5830   4
 -13  -1   2 439.428 34.4817   5
  13  -1  -2 433.560 34.4815   5
 -13   1   2 430.556 34.5428   4
 -13   1   2 439.005 35.9097   1
 -13   1   2 342.204 34.4436   3
  13   1  -2 451.330 53.4501   2
  13   1  -2 424.923 34.5467   4
  12  -1  -2 19.7464 1.72895   5
 -12  -1   2 20.6904 3.61966   8
 -12  -1   2 20.4701 1.77542   5
 -12  -1   2 15.3264 1.88002   4
  12   1  -2 0.84241 19.8465   2
  12   1  -2 19.4890 1.82300   4
 -12   1   2 17.7097 1.67589   3
 -12   1   2 19.2895 4.06180   1
 -12   1   2 19.5025 1.81618   4
 -11  -1   2 167.382 13.7939   5
 -11  -1   2 156.388 16.6155   1
 -11  -1   2 183.206 15.4902   8
  11  -1  -2 165.518 13.7869   5
 -11   1   2 162.314 13.8296   4
  11   1  -2 200.814 27.4634   2
 -11   1   2 169.578 14.8590   1
  11   1  -2 164.755 13.8532   4
 -10  -1   2 225.329 18.1607   5
 -10  -1   2 202.801 20.0569   1
 -10  -1   2 253.698 19.7041   8
  10  -1  -2 226.421 18.1637   5
 -10   1   2 185.733 18.2817   4
 -10   1   2 237.260 19.0490   1
  10   1  -2 215.636 18.3190   4
  10   1  -2 237.366 27.7459   2
   9  -1  -2 252.812 23.4092   5
  -9  -1   2 253.341 23.4089   5
  -9  -1   2 279.039 24.5540   8
  -9  -1   2 213.966 25.0330   1
   9  -1  -2 373.060 25.4140  11
  -9   1   2 339.800 23.6525   6
   9   1  -2 280.321 29.9316   2
  -9   1   2 290.941 24.1127   1
  -8  -1   2 76.0974 7.29243   8
  -8  -1   2 67.0781 8.20388   1
  -8  -1   2 69.6847 6.26012   5
   8  -1  -2 78.6948 6.91816  11
  -8   1   2 75.6936 6.27824   6
  -8   1   2 82.4019 6.95388   1
   8   1  -2 81.7122 13.4302   2
  -7  -1   2 44.6247 4.71896   8
  -7  -1   2 34.0420 5.77227   1
   7  -1  -2 46.6241 4.40550  11
  -7   1   2 47.2564 3.80258   6
  -7   1   2 47.7197 4.36075   1
   7   1  -2 42.1136 8.68991   2
  -6  -1   2 1278.59 103.212   1
   6   1  -2 1226.52 105.238   2
  -6   1   2 1259.11 102.888   1
   5  -1  -2 564.602 48.2219  11
  -5   1   2 589.637 48.0932   1
   5   1  -2 606.194 50.4014   2
  -4   1   2 5473.53 441.746   1
   4   1  -2 5330.77 442.564   2
   3   1  -2 9999.99 786.725   2
  -3   1   2 9257.07 785.428   1
   2   1  -2 2681.25 229.401   2
  -2   1   2 2719.55 227.882   1
   2   1  -2 2969.75 229.070   2
   1  -1  -2 237.016 19.0364  11
   1  -1  -2 214.714 18.5949   8
  -1   1   2 224.719 18.5908   8
   1   1  -2 234.259 21.6746   2
  -1   1   2 215.862 18.8155   1
  -1   1   2 235.938 20.4320   2
   0   1  -2 1203.39 96.2358   1
   0   1   2 1131.63 96.3075   1
   0   1   2 1196.34 97.6771   2
  -1   1  -2 1683.90 137.957   1
   1   1   2 1692.22 139.489   2
   2   1   2 1541.77 126.983   2
  -2   1  -2 1460.20 126.752   2
  -2   1  -2 1586.54 125.248   1
  -3   1  -2 3669.05 306.886   2
  -3   1  -2 3664.26 305.487   1
   3   1   2 3894.27 307.582   2
   4  -1   2 743.570 65.3878   8
  -4  -1  -2 766.773 65.5490   1
   4   1   2 852.183 68.0748   2
  -4   1  -2 802.080 65.1864   1
   4   1   2 841.514 66.9443   8
  -4   1  -2 756.688 68.0720   2
  -5  -1  -2 1326.30 89.5111   1
  -5   1  -2 924.188 87.2122   1
   5   1   2 925.957 90.1464   2
  -6  -1  -2 850.691 74.5537   1
  -6   1  -2 892.823 74.0950   1
   6   1   2 977.431 78.4602   2
   7  -1   2 266.113 23.7515   5
  -7  -1  -2 351.817 25.5987   8
  -7  -1  -2 247.277 25.4178   1
  -7   1  -2 301.890 24.6474   1
   7   1   2 272.116 31.0654   2
  -8  -1  -2 123.888 10.7691   8
  -8  -1  -2 111.612 16.5890   1
  -8  -1  -2 96.0146 8.81735   5
   8  -1   2 102.026 8.81791   5
  -8   1  -2 107.557 9.93452   1
   8   1   2 138.241 21.0895   2
  -9  -1  -2 27.0691 2.38324   5
   9  -1   2 27.4608 2.37598   5
  -9  -1  -2 28.5111 4.07143   8
  -9  -1  -2 23.2354 5.99759   1
  -9   1  -2 29.1912 4.10840   1
   9   1   2 60.9934 26.7379   2
 -10  -1  -2 60.1090 11.2193   1
 -10  -1  -2 69.7852 6.96941   8
 -10   1  -2 64.9594 6.80457   1
 -10   1  -2 48.8055 5.22421   4
  10   1   2 47.3919 30.8314   2
 -11  -1  -2 93.5040 7.57224   5
 -11  -1  -2 88.0289 14.0662   1
 -11  -1  -2 83.5592 7.69509   4
 -11  -1  -2 91.5852 10.7886   8
 -11   1  -2 93.1233 7.64740   4
  11   1   2 98.7319 27.9600   2
  11   1   2 94.5442 7.66800   4
 -11   1  -2 94.1488 8.83615   6
 -11   1  -2 89.9433 9.52806   1
 -12  -1  -2 10.1333 1.12586   5
 -12  -1  -2 11.0014 1.46435   4
 -12   1  -2 10.0358 1.73853   6
  12   1   2 11.5561 1.26352   4
 -12   1  -2 6.63237 3.36150   1
 -12   1  -2 10.0187 1.24951   4
 -13  -1  -2 40.4745 3.59035   4
 -13  -1  -2 39.4975 3.36361   5
  13  -1   2 38.8802 3.36212   5
  13   1   2 40.1272 3.48294   4
 -13   1  -2 36.1228 6.89790   1
 -13   1  -2 39.2300 4.08734   6
  13   1   2 -4.5512 29.3396   2
 -13   1  -2 38.1757 3.48411   4
 -14  -1  -2 296.154 26.1937   5
  14  -1   2 321.573 26.2179   5
 -14  -1  -2 340.516 26.3636   4
 -14   1  -2 304.206 28.5719   1
  14   1   2 252.933 58.4598   2
 -14   1  -2 335.344 27.6908   6
 -14   1  -2 326.868 26.2966   4
 -15  -1  -2 62.7344 4.85956   4
 -15  -1  -2 49.2182 4.59001   5
  15  -1   2 58.1678 4.63536   5
 -15   1  -2 60.0479 4.75420   4
 -15   1  -2 32.9613 7.23844   1
 -15   1  -2 54.8464 4.72220   7
  15   1   2 48.9538 46.5161   2
  16  -1   2 145.973 11.8288   5
 -16  -1  -2 150.487 11.9736   4
 -16   1  -2 143.346 11.9120   7
 -16   1  -2 149.645 11.9215   4
 -16   1  -2 119.773 15.4659   1
  16   1   2 2.31965 58.1559   2
 -17  -1  -2 6.78010 1.16543   4
  17  -1   2 8.42086 0.90614   5
  17   1   2 7.61192 0.90596  10
 -17   1  -2 8.32073 1.08077   4
 -17   1  -2 6.72527 1.02399   7
  18  -1   2 21.0548 2.25092   5
 -18  -1  -2 26.5178 2.37446   4
  18   1   2 25.0461 2.21151  10
 -18   1  -2 29.4240 2.32945   4
 -19  -1  -2 48.1957 4.20403   4
 -19   1  -2 50.4976 4.17379   4
 -20  -1  -2 21.9633 2.07002   4
 -20   1  -2 25.6822 2.11380   4
  20   2  -2 50.7602 4.24546  10
  19  -2  -2 35.3610 2.89071   5
 -19   2   2 32.1774 2.87896   4
  19   2  -2 35.8029 2.95935  10
 -18  -2   2 10.8111 1.81195   4
  18  -2  -2 16.6014 1.45584   5
 -18   2   2 15.5360 1.48353   4
  18   2  -2 18.2039 1.54688   4
 -17  -2   2 2.95644 0.82296   4
 -17  -2   2 4.54998 0.61370   5
 -17   2   2 3.79555 0.56279   3
 -17   2   2 4.42187 0.75680   4
  17   2  -2 5.90627 0.78392   4
  16  -2  -2 23.6719 1.96619   5
 -16  -2   2 18.2034 2.27139   4
 -16  -2   2 20.0866 2.01794   5
  16   2  -2 65.0399 40.9390   2
 -16   2   2 21.2427 1.93102   3
 -16   2   2 22.7913 2.01484   4
  16   2  -2 22.3023 2.02533   4
 -15  -2   2 15.2032 1.52127   5
  15  -2  -2 15.5596 1.44620   5
 -15  -2   2 13.7200 2.09992   4
  15   2  -2 14.7296 1.63779   4
  15   2  -2 44.1218 34.6050   2
 -15   2   2 14.0009 1.42203   3
 -15   2   2 15.2044 1.79746   4
 -15   2   2 11.6537 3.98475   1
  14  -2  -2 231.838 18.9695   5
 -14  -2   2 235.356 18.9813   5
  14   2  -2 230.350 19.0182   4
 -14   2   2 225.476 18.9899   4
 -14   2   2 231.469 18.9647   3
  14   2  -2 239.008 43.3836   2
 -13  -2   2 187.731 14.8055   5
  13  -2  -2 184.185 14.7924   5
 -13   2   2 178.071 14.8075   4
  13   2  -2 123.035 27.8437   2
 -13   2   2 180.854 14.7840   3
 -13   2   2 171.927 16.1480   1
  13   2  -2 180.162 14.8316   4
 -12  -2   2 19.1705 1.81309   5
  12  -2  -2 17.1720 1.75517   5
 -12   2   2 19.1892 1.80563   3
  12   2  -2 19.3583 1.81842   4
 -12   2   2 20.0858 1.94589   4
  12   2  -2 32.2618 18.5628   2
 -12   2   2 19.4764 4.07565   1
 -11  -2   2 75.8348 6.34118   5
  11  -2  -2 75.1086 6.33291   5
  11   2  -2 75.8361 6.37373   4
 -11   2   2 74.2085 6.34455   4
 -11   2   2 77.4564 6.33417   3
 -11   2   2 76.5967 7.60433   1
  11   2  -2 99.5325 20.2706   2
  10  -2  -2 395.809 33.9699   5
 -10  -2   2 464.192 36.8032   8
 -10  -2   2 389.685 33.9742   5
 -10   2   2 391.633 33.9789   4
  10   2  -2 404.682 34.0077   4
 -10   2   2 408.754 33.9758   3
 -10   2   2 470.932 35.2138   1
  10   2  -2 390.508 41.7044   2
   9  -2  -2 23.0675 2.08084   5
  -9  -2   2 26.8492 3.78653   8
  -9  -2   2 22.2782 2.07986   5
  -9   2   2 22.6239 2.07003   4
  -9   2   2 23.3294 2.09606   3
  -9   2   2 27.7221 3.32998   1
   9   2  -2 21.9814 2.35917   4
   9   2  -2 24.6607 11.8105   2
  -9   2   2 19.2792 6.94999   1
   8  -2  -2 123.527 11.4224  11
  -8  -2   2 126.571 10.8944   5
   8  -2  -2 122.018 10.8768   5
  -8  -2   2 132.707 12.4328   8
  -8   2   2 121.923 13.0993   1
  -8   2   2 133.981 11.0158  10
  -8   2   2 129.934 10.8965   3
  -8   2   2 165.456 11.6177   1
   8   2  -2 154.959 18.1934   2
  -7  -2   2 30.2330 3.98443   8
  -7  -2   2 26.1725 2.61171   5
   7  -2  -2 28.9214 3.20043  11
  -7   2   2 38.9368 3.23265   6
  -7   2   2 30.6118 3.22491   1
  -7   2   2 35.4087 5.41953   1
   7   2  -2 27.6268 8.33173   2
   6  -2  -2 726.217 60.5730  11
  -6  -2   2 654.784 59.9391   5
  -6  -2   2 776.091 61.4132   8
   6   2  -2 778.016 63.1678   2
   6   2  -2 632.446 71.5451   2
  -6   2   2 749.607 60.1566   6
  -6   2   2 783.057 60.2905   1
  -6   2   2 727.291 60.5837   1
   5  -2  -2 9.61542 1.76253  11
  -5  -2   2 9.81412 2.31835   8
   5   2  -2 13.8103 17.1260   2
  -5   2   2 12.8284 2.80793   1
   5   2  -2 10.2678 1.55683   6
  -5   2   2 9.07360 1.45302   1
  -5   2   2 10.1539 1.24911   6
   5   2  -2 15.2313 5.58694   2
  -4  -2   2 56.6566 6.10138   8
   4  -2  -2 64.5353 5.78033  11
  -4   2   2 54.7466 5.50751   1
  -4   2   2 59.0463 5.16263   6
   4   2  -2 56.4212 8.73426   2
   4   2  -2 58.4902 5.37642   6
  -4   2   2 59.8688 5.13266   1
  -3  -2   2 140.497 12.6487   8
   3  -2  -2 142.327 12.3858  11
  -3   2   2 131.027 11.7911   1
   3   2  -2 125.114 17.9886   2
  -3   2   2 144.208 11.8113   6
   3   2  -2 145.216 11.9837   6
  -3   2   2 140.709 11.6409   1
   3   2  -2 141.251 13.7919   2
   2  -2  -2 921.618 99.7880   8
  -2   2   2 1319.87 99.7999   1
  -2   2   2 1309.98 99.8647   1
   2   2  -2 1249.17 101.244   2
   2   2  -2 1316.58 100.747   2
   1  -2  -2 5.22808 1.28337   8
  -1   2   2 3.21883 0.67075   1
   1   2  -2 6.97929 3.46379   2
   1   2  -2 7.24845 1.54985   6
   1   2  -2 4.72100 2.69538   2
  -1   2   2 4.45335 0.94904   1
   0  -2  -2 0.89170 0.79293   8
   0   2   2 3.57851 0.94033   1
   0   2  -2 0.68255 0.49524   6
   0   2   2 1.84937 4.24767   2
  -1  -2  -2 696.079 60.4620   8
   1   2   2 740.480 61.5916   2
   1   2   2 761.713 60.0437   1
  -2  -2  -2 263.827 22.0555   8
   2   2   2 240.958 24.3475   2
  -2   2  -2 263.261 21.6402   6
  -3  -2  -2 376.988 31.8987   8
  -3   2  -2 373.994 31.0696   1
  -3   2  -2 370.633 32.1844   2
   3   2   2 383.542 34.2353   2
   3   2   2 392.053 31.4173   1
  -3   2  -2 374.073 31.3777   6
  -4  -2  -2 79.7684 7.83038   8
   4   2   2 87.7325 13.4945   2
   4   2   2 83.2778 7.79080   1
  -4   2  -2 81.5272 7.17553   6
  -4   2  -2 74.9082 12.1342   2
  -4   2  -2 79.6558 7.03221   1
  -5  -2  -2 450.196 40.2780   5
  -5  -2  -2 494.120 41.5498   8
  -5   2  -2 501.061 40.7965   6
  -5   2  -2 522.786 40.7405   1
   5   2   2 521.646 45.0457   2
  -5   2  -2 495.798 44.0643   2
   5   2   2 479.792 41.1307   1
  -6  -2  -2 1325.84 108.943   5
   6  -2   2 1069.50 108.940   5
  -6   2  -2 1472.58 109.574   1
   6   2   2 1432.76 113.993   2
  -6   2  -2 1413.93 112.879   2
   7  -2   2 245.445 23.1219   5
  -7  -2  -2 276.465 23.1478   5
  -7  -2  -2 304.072 24.8992   8
  -7   2  -2 296.659 23.9116   1
  -7   2  -2 294.651 23.7508   6
  -7   2  -2 308.281 37.4878   2
   7   2   2 267.761 31.0120   2
  -8  -2  -2 100.078 10.1424   8
   8  -2   2 101.314 8.31178   5
  -8  -2  -2 102.540 8.37708   5
  -8   2  -2 102.023 8.94747   6
  -8   2  -2 99.5844 8.35586   3
  -8   2  -2 132.269 30.0908   2
  -8   2  -2 109.079 9.39810   1
   8   2   2 121.504 20.0788   2
  -8   2  -2 98.3975 8.44563   7
  -8   2  -2 92.7541 8.33386   4
  -9  -2  -2 44.9240 3.81786   5
   9  -2   2 45.1176 3.78687   5
   9   2   2 35.6435 15.8223   2
  -9   2  -2 51.0455 5.19570   6
  -9   2  -2 43.8621 3.81516   3
  -9   2  -2 46.1410 5.28212   1
  -9   2  -2 43.6237 3.91164   7
  -9   2  -2 43.2844 3.81602   4
 -10  -2  -2 46.0144 3.91028   5
  10  -2   2 47.6017 3.88176   5
 -10   2  -2 44.3366 3.89424   3
 -10   2  -2 46.1769 3.91644   4
 -10   2  -2 43.0578 3.99625   7
  10   2   2 46.4043 20.0777   2
 -10   2  -2 47.0653 4.61366   6
 -10   2  -2 47.4658 5.69401   1
  11  -2   2 206.229 17.1296   5
 -11  -2  -2 218.457 17.1473   5
 -11   2  -2 202.551 17.1503   3
 -11   2  -2 213.202 18.5482   1
 -11   2  -2 206.896 17.8600   6
 -11   2  -2 206.254 17.2768   7
  11   2   2 192.604 33.1958   2
 -12  -2  -2 6.56039 0.94896   5
 -12   2  -2 4.19399 2.80835   1
 -12   2  -2 6.27760 0.86648   3
 -12   2  -2 5.64727 0.90812   7
 -12   2  -2 6.79548 1.62742   6
 -12   2  -2 6.26145 0.98540   4
  12   2   2 20.3472 23.4499   2
 -13  -2  -2 63.0098 5.07348   5
 -13  -2  -2 56.0605 5.55474   4
 -13   2  -2 59.5535 6.63296   6
 -13   2  -2 57.3994 5.04350   3
 -13   2  -2 68.4104 10.8185   1
 -13   2  -2 58.5087 5.15629   7
 -13   2  -2 60.6371 5.09559   4
  13   2   2 79.3633 53.8777   2
  13   2   2 62.1912 5.16441  10
 -14  -2  -2 33.5729 2.72950   5
  14  -2   2 33.2960 2.72132   5
 -14  -2  -2 29.0017 2.94351   4
 -14   2  -2 29.8438 3.06410   7
 -14   2  -2 26.5012 2.66944   3
  14   2   2 63.4485 35.2830   2
 -14   2  -2 36.2660 6.51026   1
 -14   2  -2 32.0687 2.80702   4
  15  -2   2 301.003 22.9446   5
 -15  -2  -2 256.810 23.0382   4
 -15  -2  -2 280.356 22.9302   5
 -15   2  -2 288.530 22.9637   4
  15   2   2 189.791 65.4181   2
 -15   2  -2 287.670 23.0234   7
  15   2   2 283.371 23.0241  10
 -15   2  -2 261.585 24.5784   1
  16  -2   2 71.0562 5.53399   5
 -16  -2  -2 58.7522 5.62980   4
 -16  -2  -2 62.6512 5.50553   5
  16   2   2 67.0446 5.58451  10
 -16   2  -2 70.4182 5.62361   7
 -16   2  -2 66.8193 5.54511   4
 -17  -2  -2 3.54403 0.83299   4
  17  -2   2 5.79860 0.73712   5
  17   2   2 6.30596 0.68985  10
 -17   2  -2 5.21212 0.89865   4
 -18  -2  -2 47.0713 4.92679   4
  18  -2   2 66.1427 4.75667   5
 -18   2  -2 60.8379 4.73996   4
  18   2   2 53.1477 4.75838  10
  19   3  -2 51.3459 4.26918  10
  18  -3  -2 22.4933 1.85749   5
  18   3  -2 20.0951 1.85924  10
 -17  -3   2 5.50563 0.70820   5
 -17   3   2 4.22437 0.59615   3
  17   3  -2 5.66956 0.66572  10
 -16  -3   2 0.73907 0.44075   5
  16   3  -2 1.13890 0.44441  10
 -16   3   2 0.61004 0.37056   3
  15  -3  -2 14.0006 1.32646   5
 -15  -3   2 13.5526 1.40147   5
  15   3  -2 13.4328 1.39353  10
 -15   3   2 13.3427 1.30642   3
 -14  -3   2 38.0563 3.00289   5
  14   3  -2 27.0989 2.65070  10
  14   3  -2 -9.8446 27.4671   2
 -14   3   2 27.2461 2.56353   3
  13  -3  -2 159.724 13.1813   5
 -13  -3   2 169.754 13.2135   5
  13   3  -2 157.224 13.2803  10
  13   3  -2 172.865 29.1762   2
 -13   3   2 157.051 13.1870   3
  13   3  -2 155.479 13.1792   4
 -12  -3   2 8.18553 1.10767   5
  12  -3  -2 7.18545 0.95019   5
  12   3  -2 7.92751 0.89854   4
  12   3  -2 7.44038 1.04600  10
  12   3  -2 12.5729 20.3828   2
 -12   3   2 6.72846 0.96563   3
 -11  -3   2 4.68455 0.74353   5
  11  -3  -2 4.31611 0.66320   5
  11   3  -2 4.21596 0.70748   4
 -11   3   2 4.83917 0.70274   3
  11   3  -2 25.8117 17.9768   2
  11   3  -2 6.33057 0.89289  10
  10  -3  -2 23.6853 2.42347   5
 -10  -3   2 23.3705 2.14366   5
  10   3  -2 22.7988 2.05378   4
 -10   3   2 23.8107 2.10365   3
  10   3  -2 14.9940 15.3214   2
  10   3  -2 21.6554 2.18892  10
   9  -3  -2 329.888 27.0382   5
  -9  -3   2 333.775 27.0656   5
   9   3  -2 344.892 34.7774   2
  -9   3   2 351.539 27.0707   3
   9   3  -2 283.181 27.2414   9
  -9   3   2 335.185 27.1355  10
   9   3  -2 342.185 27.1549  10
   8  -3  -2 142.684 11.7619   5
  -8  -3   2 145.647 11.7938   5
  -8   3   2 145.571 11.9212   7
   8   3  -2 140.636 11.7479   4
   8   3  -2 147.463 11.8819  10
  -8   3   2 153.110 11.8693  10
   8   3  -2 165.531 20.5982   2
   8   3  -2 122.256 11.8047   9
   8   3  -2 149.466 30.9850   2
  -7  -3   2 118.333 9.70858   5
   7  -3  -2 91.3620 9.67951   5
   7   3  -2 110.823 16.5056   2
   7   3  -2 113.205 9.65354   4
  -7   3   2 126.685 9.71819   3
  -7   3   2 126.329 9.78319  10
   7   3  -2 118.804 9.75417   9
  -7   3   2 110.667 9.78061   9
   7   3  -2 126.601 9.92120   7
   7   3  -2 117.883 21.5209   2
  -7   3   2 121.320 9.84938   7
   7   3  -2 122.236 9.78908  10
  -6  -3   2 268.758 22.9971   8
   6   3  -2 274.522 20.9581   7
   6   3  -2 216.683 20.7008   4
   6   3  -2 259.811 20.8311  10
   6   3  -2 256.709 20.8144   9
  -6   3   2 265.832 20.7679   3
   6   3  -2 245.133 24.5539   2
  -6   3   2 229.094 20.8283   9
  -6   3   2 265.270 20.8300  10
   6   3  -2 243.425 22.9679   2
  -5  -3   2 16.6376 1.90785   5
  -5  -3   2 21.2652 3.73869   8
   5  -3  -2 21.5336 2.96487  11
   5   3  -2 22.5757 2.82340   6
   5   3  -2 21.6568 1.99739   9
   5   3  -2 23.6776 2.15055   7
   5   3  -2 22.3254 2.01169  10
  -5   3   2 21.8902 2.10275   7
  -5   3   2 21.8776 2.01431  10
  -5   3   2 24.6002 1.97361   3
  -4  -3   2 1.33085 1.37020   8
   4  -3  -2 3.78424 1.59047  11
   4   3  -2 2.58960 0.61112   7
  -4   3   2 3.77402 0.55872   3
   4   3  -2 2.78626 0.82848  10
  -4   3   2 4.36357 0.67440  10
   4   3  -2 3.73070 1.31085   6
   4   3  -2 4.44954 0.71277   9
  -4   3   2 3.34826 0.67593   7
   3  -3  -2 285.589 24.4032  11
  -3  -3   2 260.984 24.7372   8
  -3   3   2 255.491 23.1387  10
   3   3  -2 293.046 23.2532   7
  -3   3   2 270.080 23.0923   3
  -3   3   2 270.150 23.2149   7
   3   3  -2 289.861 23.1882   9
   3   3  -2 287.764 23.8390   6
   3   3  -2 262.598 23.1214  10
  -3   3   2 341.142 23.3720   9
  -2  -3   2 62.0227 6.90044   8
   2  -3  -2 64.4609 6.68362  11
  -2   3   2 60.8207 5.33735   7
  -2   3   2 70.5133 5.39623   9
  -2   3   2 61.0607 5.18573   3
   2   3  -2 47.1159 6.75386   6
  -1  -3   2 108.862 10.9615   8
   1  -3  -2 107.246 10.8740  11
   1   3  -2 121.334 9.75848   7
   1   3  -2 103.977 9.43283   3
  -1   3   2 105.364 9.48466   7
   1   3  -2 124.237 10.3582   6
  -1   3   2 117.136 9.66708  10
  -1   3   2 118.521 9.51175   9
   0  -3   2 20.8663 3.45410   8
   0  -3  -2 18.5115 2.96107   8
   0   3  -2 22.0540 2.62718   6
   0   3   2 20.4808 2.03984  10
   0   3   2 21.4778 2.03726   7
   0   3  -2 21.8569 2.23792   7
   0   3  -2 19.4778 1.86487   3
  -1  -3  -2 81.6713 8.47604   8
   1  -3   2 88.6363 8.84289   8
   1   3   2 86.2232 7.43697   7
   1   3   2 76.3789 7.51515  10
  -1   3  -2 97.6920 8.06704   6
  -1   3  -2 94.0134 7.76908   7
   1   3   2 91.6933 7.74784   9
  -1   3  -2 84.5912 7.26947   3
   2  -3   2 365.776 30.6401   8
  -2  -3  -2 312.965 30.1665   8
   2   3   2 351.635 28.9589   9
  -2   3  -2 356.858 29.9149   6
  -2   3  -2 396.702 29.0740   3
  -2   3  -2 353.137 28.9823   7
   2   3   2 331.046 29.1129   7
   2   3   2 351.625 28.9298  10
   3  -3   2 208.630 17.3288   8
  -3  -3  -2 166.649 15.2318   5
  -3  -3  -2 174.371 16.7986   8
  -3   3  -2 189.793 15.3357   7
  -3   3  -2 184.134 15.2200   3
   3   3   2 195.096 15.2946  10
  -3   3  -2 189.489 15.2664   9
   3   3   2 173.360 15.3740   7
   3   3   2 184.103 15.3011   9
  -4  -3  -2 280.581 28.1433   5
  -4  -3  -2 313.286 29.8892   8
  -4   3  -2 365.957 28.3292   7
  -4   3  -2 354.551 28.2385   9
   4   3   2 342.779 28.2783   9
   4   3   2 371.339 28.2852  10
  -4   3  -2 355.388 28.2077   3
  -4   3  -2 369.249 28.9304   6
  -5  -3  -2 264.029 22.0701   5
  -5  -3  -2 236.301 23.8288   8
   5   3   2 271.740 26.1550   2
  -5   3  -2 276.490 22.7678   6
   5   3   2 260.169 22.4284   1
   5   3   2 262.110 22.1339   9
  -5   3  -2 275.008 22.1777   7
  -5   3  -2 279.651 22.0919   9
   5   3   2 287.009 22.1447  10
  -5   3  -2 273.657 22.0645   3
  -6  -3  -2 179.075 14.5690   5
  -6  -3  -2 147.965 16.5880   8
   6   3   2 165.489 15.4758   1
  -6   3  -2 182.897 14.6159   9
  -6   3  -2 185.468 14.6022   3
  -6   3  -2 183.286 15.3280   6
   6   3   2 162.690 22.1540   2
  -6   3  -2 181.651 14.7115   7
   6   3   2 174.949 14.6842   9
   6   3   2 190.417 14.6821  10
  -7  -3  -2 71.2656 5.79599   5
   7  -3   2 62.7428 5.71670   5
  -7   3  -2 71.7266 6.56464   6
   7   3   2 70.9233 15.9652   2
  -7   3  -2 70.2065 5.80586   9
  -7   3  -2 71.1068 5.91791   7
   7   3   2 78.2836 5.98360  10
   7   3   2 62.7278 8.50881   1
  -7   3  -2 60.7493 5.84427   3
   8  -3   2 7.09248 1.29268   5
  -8  -3  -2 14.2996 1.45425   5
   8   3   2 14.6054 1.45939  10
  -8   3  -2 13.9452 1.41339   3
  -8   3  -2 13.6176 2.13591   6
  -8   3  -2 15.9619 1.50413   7
   8   3   2 14.2157 16.0064   2
  -8   3  -2 12.4594 1.34375   9
  -9  -3  -2 1352.04 99.4888   5
  -9   3  -2 1246.51 99.4480   3
   9   3   2 1233.58 106.872   2
  -9   3  -2 1161.25 99.5600   7
  -9   3  -2 1098.99 100.117   6
 -10  -3  -2 137.463 10.7369   5
 -10   3  -2 129.634 10.7218   3
  10   3   2 134.454 10.8262  10
  10   3   2 153.683 26.9507   2
 -10   3  -2 125.636 10.8307   7
 -10   3  -2 117.077 11.4211   6
 -11  -3  -2 3.87022 0.70642   5
 -11   3  -2 5.26993 0.75234   3
  11   3   2 33.9652 24.1481   2
 -11   3  -2 4.07366 0.78647   7
  11   3   2 5.16972 0.84953  10
 -12  -3  -2 17.0729 1.61186   5
  12   3   2 15.0054 1.58668  10
 -12   3  -2 14.8118 1.57312   7
  12   3   2 -0.1664 27.8318   2
 -12   3  -2 15.5534 1.52605   3
 -13  -3  -2 1.82231 0.58701   5
 -13   3  -2 1.32336 0.43481   7
 -13   3  -2 1.40431 0.47772   3
  13   3   2 0.76718 0.40983  10
  13   3   2 -14.510 37.1161   2
  14  -3   2 0.08976 0.37791   5
 -14  -3  -2 0.60214 0.47919   5
 -14   3  -2 0.25778 0.38485   7
 -14   3  -2 0.21187 0.41261   3
  14   3   2 0.01226 0.34951  10
 -15  -3  -2 58.8801 4.55162   5
  15  -3   2 60.2705 4.54565   5
 -15   3  -2 50.5238 4.55408   7
 -15   3  -2 41.2419 4.48617   3
  15   3   2 61.5399 4.64758  10
  16  -3   2 14.4017 1.54478   5
 -16  -3  -2 15.4134 1.39450   5
  16   3   2 15.2213 1.39583  10
  17  -3   2 1.13176 0.30039   5
  17   3   2 0.91573 0.25623  10
  16   4  -2 19.2540 1.66393  10
 -15  -4   2 18.6096 1.65247   5
  15   4  -2 18.0726 1.65280  10
 -15   4   2 19.1973 1.66049   3
 -14  -4   2 -0.0307 0.38378   5
  14   4  -2 -0.0532 0.28639  10
 -14   4   2 0.06907 0.28697   3
 -13  -4   2 13.3841 1.41963   5
 -13   4   2 14.8835 1.36534   3
  13   4  -2 14.0556 1.39333  10
 -12  -4   2 177.449 13.8283   5
  12  -4  -2 159.436 13.7844   5
  12   4  -2 163.857 13.8680  10
 -12   4   2 170.788 13.8097   3
 -11  -4   2 18.1347 1.73084   5
  11  -4  -2 16.7831 1.60689   5
  11   4  -2 16.6159 1.67505  10
 -11   4   2 18.3989 1.64892   3
  10  -4  -2 0.29598 0.38213   5
 -10  -4   2 2.45260 0.59782   5
  10   4  -2 0.78496 0.45294  10
 -10   4   2 0.32428 0.39986   3
  -9  -4   2 12.8517 1.37313   5
   9  -4  -2 13.0424 1.51784   5
  -9   4   2 12.8262 1.29925   3
   9   4  -2 12.4302 1.32991  10
   9   4  -2 11.3109 1.43605   9
  -8  -4   2 1.41283 0.55808   5
   8  -4  -2 0.91679 0.51043   5
  -8   4   2 0.94251 0.57703   3
   8   4  -2 1.27794 0.56684  10
  -8   4   2 0.59916 0.54081  10
   8   4  -2 1.08799 0.67848   9
  -8   4   2 0.97362 0.55356   7
   7  -4  -2 108.598 8.42702   5
  -7  -4   2 107.329 8.31462   5
   7   4  -2 90.9717 8.41009   9
  -7   4   2 95.0556 8.44068   7
  -7   4   2 98.2720 8.34579  10
   7   4  -2 98.5190 8.35662  10
  -6  -4   2 95.8804 8.53972   5
  -6   4   2 103.736 8.71660   7
  -6   4   2 109.027 8.55963   3
   6   4  -2 107.831 8.62639  10
   6   4  -2 102.322 8.77086   7
   6   4  -2 103.814 8.62697   9
  -6   4   2 100.236 8.60009  10
  -6   4   2 99.8208 8.69316   9
  -5  -4   2 61.8717 5.75617   5
   5   4  -2 69.7451 5.83033  10
  -5   4   2 68.6400 5.94755   9
  -5   4   2 70.8683 5.77130   3
   5   4  -2 68.0080 5.84228   9
   5   4  -2 70.3714 5.99344   7
  -5   4   2 67.9807 5.94541   7
  -5   4   2 70.7840 5.83465  10
   4   4  -2 219.111 18.1474   7
  -4   4   2 211.029 18.1178   7
   4   4  -2 220.798 17.9952  10
  -4   4   2 220.784 18.0014  10
  -4   4   2 214.233 18.0670   9
  -4   4   2 221.765 17.9371   3
   4   4  -2 218.612 18.0129   9
  -3   4   2 8.80150 1.46946   9
  -3   4   2 8.77489 1.01673   3
   3   4  -2 9.91503 1.26029   7
   3   4  -2 8.30804 1.12971   9
  -3   4   2 7.52306 1.18794   7
  -3   4   2 8.42643 1.08471  10
   3   4  -2 7.48678 1.01232  10
  -2   4   2 3.92086 0.99463   9
  -2   4   2 2.20698 0.52029   3
   2   4  -2 2.13285 0.56231   3
   2   4  -2 2.26488 0.57484  10
  -2   4   2 2.11598 0.73315   7
   2   4  -2 3.73975 0.80298   9
  -2   4   2 2.35087 0.59802  10
   2   4  -2 2.45184 1.44899   6
   2   4  -2 2.17571 0.67894   7
   1  -4  -2 17.0432 4.19894  11
   1   4  -2 24.4968 2.24555   7
  -1   4   2 22.2592 2.08967  10
   1   4  -2 22.7142 2.11992   9
   1   4  -2 22.1204 2.03779  10
  -1   4   2 21.7812 2.33993   9
   1   4  -2 21.5496 2.03994   3
  -1   4   2 20.6243 1.97399   3
   1   4  -2 22.6625 3.14624   6
  -1   4   2 21.7059 2.24804   7
   0  -4  -2 3.92748 4.00567  11
   0   4   2 8.96981 1.47838   9
   0   4  -2 7.34617 0.96969   3
   0   4  -2 6.82727 1.08400   7
   0   4   2 6.68017 1.14799   7
   0   4  -2 7.56733 1.04095   9
   0   4   2 6.61546 0.88190   3
   0   4   2 6.89447 0.95668  10
   0   4  -2 8.55380 2.14225   6
   0   4  -2 6.67471 0.91181  10
  -1  -4  -2 30.9440 6.27481  11
   1   4   2 35.1004 3.32292   9
  -1   4  -2 35.9877 3.22182   7
   1   4   2 32.3121 3.27119   7
  -1   4  -2 35.1217 4.06813   6
   1   4   2 35.8705 3.12422  10
  -1   4  -2 35.2848 3.07824   3
   1   4   2 33.6882 3.11766   3
  -1   4  -2 35.2060 3.06285  10
  -1   4  -2 35.9845 3.13257   9
  -2  -4  -2 2.88373 2.46510  11
   2   4   2 7.95284 1.38505   9
   2   4   2 5.94277 0.90119  10
  -2   4  -2 4.18087 1.56533   6
  -2   4  -2 5.64208 0.93711   9
  -2   4  -2 5.59429 0.80911  10
  -2   4  -2 5.51541 0.80980   3
  -2   4  -2 5.11028 0.95905   7
  -3  -4  -2 -0.3973 0.53425   5
  -3  -4  -2 0.18599 1.78737  11
  -3   4  -2 0.25512 0.50195   7
   3   4   2 0.54479 1.02495   9
  -3   4  -2 0.46075 0.58477   9
   3   4   2 0.30810 0.48307  10
  -3   4  -2 0.84405 1.07155   6
  -3   4  -2 0.20636 0.41462  10
  -3   4  -2 0.46090 0.55968   3
  -4  -4  -2 0.96692 0.57699   5
   4   4   2 0.30237 0.47494  10
  -4   4  -2 0.29798 0.48645   7
  -4   4  -2 0.63082 0.52641   3
  -4   4  -2 -0.0652 1.07546   6
   4   4   2 0.41095 0.95735   9
  -4   4  -2 0.45331 0.55329   9
  -4   4  -2 0.17229 0.40134  10
  -5  -4  -2 23.5991 2.18992   5
   5   4   2 23.5102 2.20679  10
  -5   4  -2 22.9560 2.16766   9
  -5   4  -2 21.7895 2.16884   3
  -5   4  -2 23.2108 2.25320   7
  -5   4  -2 22.0117 3.05615   6
  -6  -4  -2 355.018 27.5676   5
  -6   4  -2 320.472 27.5734   3
   6   4   2 351.248 27.6590  10
  -6   4  -2 350.564 27.7155   7
  -6   4  -2 333.825 27.5895   9
  -6   4  -2 302.718 28.3562   6
  -7  -4  -2 241.530 15.6390   5
  -7   4  -2 222.534 15.6976   9
   7   4   2 134.798 15.7368  10
  -7   4  -2 194.390 16.6735   6
  -7   4  -2 149.965 15.9206   7
  -8  -4  -2 32.2909 2.94135   5
   8   4   2 35.3385 2.96175  10
  -8   4  -2 32.6561 2.90089   3
  -8   4  -2 32.4650 2.97157   7
  -8   4  -2 30.0697 2.84850   9
   9   4   2 76.2713 6.56485  10
  -9   4  -2 80.2510 6.50607   3
  -9   4  -2 75.9049 6.58538   7
  10  -4   2 0.06742 0.38384   5
 -10  -4  -2 0.20842 0.58070   5
 -10   4  -2 -0.0540 0.36301   7
 -10   4  -2 0.77941 0.47111   3
  10   4   2 0.18670 0.41979  10
 -11  -4  -2 18.0235 1.49008   5
  11  -4   2 12.5126 1.32982   5
  11   4   2 14.3892 1.39248  10
 -11   4  -2 15.8141 1.38348   3
 -11   4  -2 9.23807 1.46207   7
 -12  -4  -2 106.990 8.47632   5
 -12   4  -2 92.0261 8.44201   3
  12   4   2 116.050 8.60278  10
 -12   4  -2 95.0305 8.48434   7
  13  -4   2 14.2620 1.27337   5
 -13  -4  -2 17.5275 1.50294   5
 -13   4  -2 11.8800 1.24605   7
 -13   4  -2 13.8901 1.27181   3
  13   4   2 12.7703 1.28463  10
 -14  -4  -2 3.60115 0.48363   5
 -14   4  -2 2.50388 0.41838   3
  14   4   2 3.84589 0.51626  10
  15   4   2 75.6707 6.24162  10
 -12   5   2 2.18649 0.32693   3
 -11   5   2 10.0446 0.90467   3
  11   5  -2 9.18028 0.87139  10
  10   5  -2 31.6642 2.73948  10
 -10   5   2 33.0999 2.73942   3
  -9   5   2 46.9624 3.95912   3
   9   5  -2 47.5878 3.96698  10
   8   5  -2 1.02085 0.33449  10
  -8   5   2 0.66182 0.37509   3
  -7   5   2 7.93464 0.86355   3
   7   5  -2 6.88418 0.79974  10
  -6   5   2 67.9131 5.97350  10
   6   5  -2 67.2399 6.02854   9
  -6   5   2 76.6640 5.96009   3
   6   5  -2 74.0156 5.96687  10
  -5   5   2 27.3693 2.54064   3
   5   5  -2 24.5975 2.29794  10
   5   5  -2 27.3496 2.45468   9
  -5   5   2 26.3840 2.43804  10
   4   5  -2 44.4384 3.85421  10
  -4   5   2 48.1061 3.86985  10
   4   5  -2 42.8334 3.92659   9
   3   5  -2 133.312 11.8399   7
   3   5  -2 146.175 11.7647   9
  -3   5   2 150.548 11.7529   3
   3   5  -2 136.440 11.7200  10
  -3   5   2 141.586 11.7112  10
  -2   5   2 119.960 10.3223   3
   2   5  -2 132.430 10.4320   9
   2   5  -2 124.451 10.5145   7
  -2   5   2 123.385 10.3741  10
   2   5  -2 125.502 10.4011  10
   1   5  -2 138.601 10.9181   7
  -1   5   2 133.357 10.7635  10
   1   5  -2 118.478 10.7216  10
  -1   5   2 116.780 10.7742   3
   1   5  -2 141.784 10.8146   9
   0   5  -2 51.6725 4.63864   7
   0   5  -2 51.8902 4.44860  10
   0   5  -2 60.0970 4.59198   9
   0   5   2 46.3650 4.49787  10
   0   5  -2 55.3280 4.52246   3
   1   5   2 8.17525 1.10080  10
  -1   5  -2 12.1637 1.15781   3
  -1   5  -2 11.9342 1.09338  10
  -1   5  -2 11.8794 1.27036   9
  -1   5  -2 8.68473 1.22605   7
  -2   5  -2 21.4308 2.04729   7
   2   5   2 20.1936 1.91061  10
  -2   5  -2 20.3545 1.92420   3
  -2   5  -2 20.7199 1.98555   9
   3   5   2 45.6380 3.83687  10
  -3   5  -2 43.2988 3.86160   9
  -3   5  -2 42.0552 3.81756   3
  -3   5  -2 47.3574 3.95205   7
  -4   5  -2 16.4571 1.59383   9
  -4   5  -2 12.5855 1.40514   7
   4   5   2 11.7536 1.29119  10
  -4   5  -2 12.0351 1.36105   3
  -5  -5  -2 43.9950 3.98224   5
   5   5   2 51.9690 4.03607  10
  -5   5  -2 43.8416 4.26375   7
  -5   5  -2 49.4009 4.03425   9
  -5   5  -2 45.0550 4.08505   3
  -6  -5  -2 0.56943 0.43318   5
   6   5   2 0.65206 0.35459  10
  -6   5  -2 0.75521 0.38617   7
  -6   5  -2 0.62774 0.58217   9
  -6   5  -2 -0.3133 0.48165   3
  -7  -5  -2 69.8257 6.49145   5
  -7   5  -2 82.2477 6.58638   7
  -7   5  -2 80.0061 6.50969   3
   7   5   2 80.8444 6.53201  10
  -8   5  -2 25.8625 2.20726   3
  -8   5  -2 23.6638 2.22723   7
   8   5   2 25.9780 2.20649  10
  -9  -5  -2 32.1733 2.99583   5
  -9   5  -2 35.7420 2.97961   7
   9   5   2 36.7015 2.98006  10
  -9   5  -2 34.8347 2.95978   3
 -10   5  -2 3.14167 0.49906   3
  10   5   2 2.98144 0.44271  10
 -11   5  -2 54.7284 4.79651   3
  11   5   2 61.8680 4.82456  10
 -22   0   3 0.14151 0.25223   4
 -21   0   3 0.17827 0.37720   4
 -20   0   3 0.17854 0.44312   4
  20   0  -3 -0.0402 0.32627   4
 -19   0   3 0.16869 0.46085   4
  19   0  -3 0.21855 0.43678   4
  18   0  -3 0.25945 0.44614   4
 -18   0   3 0.35489 0.55383   4
 -17   0   3 9.76697 11.6574   1
  16   0  -3 0.19405 0.43256   5
  16   0  -3 0.05311 0.46448   4
 -16   0   3 0.60153 7.28090   1
 -16   0   3 0.05225 0.58200   4
 -15   0   3 0.22790 0.61021   4
 -15   0   3 2.71090 5.22067   1
  15   0  -3 -0.0178 0.50257   4
 -14   0   3 0.32165 0.54557   4
 -14   0   3 1.20131 4.95054   1
  14   0  -3 0.90863 0.55829   4
  13   0  -3 29.0821 38.3091   2
 -13   0   3 0.96351 2.08939   8
 -13   0   3 3.85638 3.09558   1
 -12   0   3 -1.8845 2.95327   1
  12   0  -3 0.16036 0.40798   4
 -12   0   3 -0.2861 0.35262   5
  12   0  -3 -23.311 24.8034   2
 -12   0   3 1.39347 0.44463   4
  12   0  -3 0.04666 0.28157   5
 -12   0   3 0.00204 1.15746   8
 -11   0   3 -0.1289 2.36734   1
  11   0  -3 0.61223 0.30431   5
 -11   0   3 0.07515 1.03091   8
 -11   0   3 -0.1315 0.34063   5
  11   0  -3 0.07879 0.48513   4
  11   0  -3 17.5500 15.7247   2
 -11   0   3 0.38718 0.45294   4
 -10   0   3 -0.1867 0.32199   5
 -10   0   3 0.28044 0.91259   8
  10   0  -3 0.40232 0.27061   5
  10   0  -3 -5.4802 13.0348   2
 -10   0   3 0.31783 2.17046   1
   9   0  -3 -0.0240 0.27218   5
   9   0  -3 -1.6507 10.1293   2
   9   0  -3 0.83378 0.89882  11
  -9   0   3 -2.5038 1.62524   1
  -9   0   3 0.00691 0.76261   8
  -9   0   3 0.08125 0.28520   5
   8   0  -3 12.5616 11.4373   2
   7   0  -3 7.39845 7.94742   2
  -6   0   3 1.49556 0.68806   8
   6   0  -3 0.08274 0.61553  11
  -6   0   3 -0.0391 0.93095   1
   6   0  -3 -3.4709 7.78109   2
   5   0  -3 -11.615 7.84547   2
   5   0  -3 0.58706 0.58190  11
  -5   0   3 0.16480 0.93216   1
  -5   0   3 3.64500 0.83863   8
   4   0  -3 8.09785 7.30548   2
   3   0  -3 4.09385 5.73910   2
   2   0  -3 0.39822 0.46432  11
   2   0  -3 0.88063 0.30241   6
  -2   0   3 -5.9800 6.39268   2
   2   0  -3 0.51628 0.97056   1
  -1   0   3 -2.1294 7.32889   2
   1   0  -3 0.24472 0.87605   1
   1   0  -3 0.14786 0.44950  11
   0   0  -3 0.42083 0.53162  11
   0   0  -3 2.05998 0.99335   1
   0   0   3 10.6793 7.66312   2
   1   0   3 3.31516 8.37034   2
  -1   0  -3 0.00385 0.86983   1
   2   0   3 2.41535 8.88520   2
  -2   0  -3 0.33691 0.99419   1
   2   0   3 0.11146 0.50018   8
  -2   0  -3 0.76710 0.64773  11
   3   0   3 0.12168 0.65155   8
  -3   0  -3 2.75547 1.22226   1
  -3   0  -3 0.29198 0.69543  11
  -3   0  -3 0.03656 0.66276   8
   3   0   3 -5.2194 8.38479   2
   4   0   3 -3.8582 9.87532   2
  -4   0  -3 0.16310 0.71474  11
  -4   0  -3 -0.5052 1.17865   1
  -4   0  -3 -0.1820 0.66999   8
  -5   0  -3 1.94377 1.49762   1
   5   0   3 2.16073 8.42429   2
  -5   0  -3 0.26825 0.90718   8
  -6   0  -3 -0.1951 1.00501   8
   6   0   3 -5.6270 13.9373   2
  -6   0  -3 -0.2104 1.61919   1
   7   0   3 -19.309 17.5296   2
  -7   0  -3 0.14448 1.91133   1
  -7   0  -3 -0.3025 1.02892   8
   8   0   3 7.67281 16.1017   2
  -8   0  -3 -0.3367 2.25000   1
   9   0   3 0.14899 0.27311   5
  -9   0  -3 -0.3392 2.69717   1
   9   0   3 -2.0641 37.3632   2
  -9   0  -3 0.11966 1.29245   8
 -10   0  -3 0.27030 0.25248   5
 -10   0  -3 -0.4438 1.19547   8
 -10   0  -3 0.04106 0.69552   4
  10   0   3 -19.251 29.4536   2
 -10   0  -3 1.61675 3.23464   1
 -11   0  -3 -1.9513 3.84929   1
  11   0   3 66.3257 35.5024   2
  12   0   3 0.33103 0.32724   5
 -12   0  -3 -0.0149 0.54754   4
 -12   0  -3 -3.4051 7.73218   1
 -13   0  -3 0.01146 5.98096   1
 -13   0  -3 0.51911 0.65311   4
  13   0   3 0.10806 0.36533   5
  14   0   3 0.09030 0.39578   5
 -14   0  -3 -2.1954 6.89147   1
 -14   0  -3 0.21289 0.68686   4
 -15   0  -3 -4.4307 8.07162   1
  15   0   3 0.09772 0.38956   5
 -15   0  -3 -0.1900 0.63651   4
 -16   0  -3 0.10303 0.62867   4
 -16   0  -3 -2.0273 9.81982   1
 -17   0  -3 0.17868 0.55572   4
 -18   0  -3 -0.1592 0.33486   7
 -18   0  -3 0.25876 0.64233   4
 -19   0  -3 0.00433 0.41699   4
 -20   0  -3 0.01207 0.41196   4
 -21  -1   3 0.31203 0.32838   4
 -21   1   3 0.40146 0.31018   4
 -20  -1   3 74.1409 7.34948   4
  20   1  -3 97.1809 7.36591   4
 -20   1   3 94.7799 7.35377   4
  19  -1  -3 0.62891 0.68192   4
 -19  -1   3 1.35169 0.55342   4
 -19   1   3 1.59140 0.50620   4
  18  -1  -3 112.492 9.13684   5
  18  -1  -3 106.370 9.23146   4
 -18  -1   3 105.242 9.23843   4
  18   1  -3 112.872 9.22571   4
 -18   1   3 117.478 9.22694   4
 -17  -1   3 60.2791 5.09026   4
  17  -1  -3 58.3253 5.06474   4
 -17   1   3 61.5206 5.04590   4
  17   1  -3 47.9968 52.7869   2
 -17   1   3 36.0275 11.7629   1
  17   1  -3 60.3211 5.04405   4
  16  -1  -3 12.9861 1.25326   5
  16  -1  -3 12.2301 1.45567   4
 -16  -1   3 11.4404 1.29563   5
  16   1  -3 18.4304 51.9910   2
 -16   1   3 7.98978 4.95592   1
  16   1  -3 12.2631 1.42965   4
 -16   1   3 13.1712 1.43831   4
 -16   1   3 11.8805 1.39273   3
  15  -1  -3 0.50086 0.38933   5
 -15  -1   3 0.57383 0.51269   5
  15  -1  -3 0.56773 0.57258   4
 -15  -1   3 0.12573 0.65365   4
  15   1  -3 14.7968 37.2690   2
 -15   1   3 0.45554 0.59755   4
  15   1  -3 1.17281 0.53131   4
 -15   1   3 0.17951 0.34323   3
 -15   1   3 -2.5109 3.63655   1
  14  -1  -3 41.8873 3.91207   4
 -14  -1   3 45.1547 3.90144   4
 -14  -1   3 44.4136 3.74437   5
  14   1  -3 43.3026 3.81906   4
 -14   1   3 43.6719 3.69487   3
 -14   1   3 41.5145 6.64688   1
  14   1  -3 27.2987 26.9894   2
 -14   1   3 44.2238 3.81634   4
  13  -1  -3 135.804 12.6569   4
  13  -1  -3 150.531 12.5462   5
 -13  -1   3 159.383 12.6589   4
 -13  -1   3 156.969 12.5530   5
  13   1  -3 215.399 32.4859   2
  13   1  -3 170.988 12.9228   4
 -13   1   3 144.536 14.1375   1
 -13   1   3 144.833 12.5202   3
 -12  -1   3 22.5758 2.05044   5
  12  -1  -3 22.9530 2.02548   5
 -12  -1   3 20.3130 2.16010   4
 -12  -1   3 24.5717 5.92578   8
 -12   1   3 27.1987 5.07341   1
  12   1  -3 30.8439 21.1911   2
 -12   1   3 22.3799 2.09977   4
  12   1  -3 25.8474 2.14323   4
 -12   1   3 20.6400 1.98090   3
 -11  -1   3 308.903 29.4400   1
 -11  -1   3 327.234 26.5794   5
 -11  -1   3 348.600 28.2431   8
  11  -1  -3 326.265 26.5830   5
 -11  -1   3 304.432 26.6608   4
 -11   1   3 326.648 27.5481   1
  11   1  -3 330.190 26.6450   4
 -11   1   3 327.077 26.6201   4
  11   1  -3 305.575 38.0894   2
  10  -1  -3 31.3689 3.75516  11
  10  -1  -3 33.9396 2.87543   5
 -10  -1   3 33.7872 2.87358   5
 -10  -1   3 33.6150 7.74171   1
 -10  -1   3 36.5308 4.32237   8
 -10   1   3 32.2439 2.90581   4
 -10   1   3 35.4396 4.06848   1
  10   1  -3 32.6559 2.93357   4
  10   1  -3 27.2784 14.0109   2
   9  -1  -3 187.379 16.2549  11
  -9  -1   3 179.495 15.3728   5
  -9  -1   3 179.114 18.6936   1
   9  -1  -3 175.882 15.3678   5
  -9  -1   3 197.372 16.6429   8
  -9   1   3 204.210 16.1724   1
   9   1  -3 188.851 23.6442   2
  -8  -1   3 246.157 19.9838   8
   8  -1  -3 238.530 19.6787  11
  -8  -1   3 202.832 20.1310   1
   8  -1  -3 217.293 18.8297   5
  -8  -1   3 219.063 18.8361   5
   8   1  -3 233.927 25.2851   2
  -8   1   3 253.975 19.5244   1
   7  -1  -3 266.481 23.8804   5
  -7  -1   3 306.497 24.9145   8
  -7  -1   3 276.741 23.8924   5
   7  -1  -3 325.818 24.7468  11
  -7  -1   3 261.730 24.9111   1
  -7   1   3 315.604 24.8219   1
   7   1  -3 293.023 28.6918   2
  -6  -1   3 -1.3721 2.83328   1
   6  -1  -3 0.85227 0.75523  11
  -6  -1   3 0.66924 0.95411   8
   6   1  -3 -4.4523 6.16825   2
  -6   1   3 2.66357 0.98772   1
   6   1  -3 1.24164 0.61065   6
   6   1  -3 2.60809 0.96744  11
  -5  -1   3 1709.53 139.241   1
  -5   1   3 1699.40 139.018   1
   5   1  -3 1685.17 141.419   2
  -4  -1   3 155.313 13.8644   8
   4  -1  -3 145.752 13.7092  11
   4   1  -3 162.335 13.3780   6
   4   1  -3 172.818 17.0168   2
  -4   1   3 159.991 13.5490   1
   4   1  -3 172.707 13.8679  11
   3  -1  -3 58.9782 5.59088  11
   3   1  -3 59.5188 5.15850   6
   3   1  -3 61.6410 5.53976  11
  -3   1   3 56.9260 5.32683   1
   3   1  -3 60.2417 9.52514   2
   2  -1  -3 167.466 14.2763  11
  -2   1   3 154.864 13.6816   8
   2   1  -3 173.921 16.7436   2
   2   1  -3 167.187 13.8299   6
  -2   1   3 165.320 17.0664   2
   2   1  -3 170.350 14.1142  11
   1   1  -3 999.360 81.0639   1
  -1   1   3 975.098 82.9951   2
   0  -1  -3 254.206 20.2873  11
   0  -1  -3 218.014 19.8239   8
   0   1   3 236.624 23.0299   2
   0   1   3 231.456 19.8265   8
   0   1  -3 238.868 19.7449   6
   0   1  -3 250.081 19.8792  11
   0   1  -3 246.812 19.9220   1
   0   1  -3 203.907 25.8424   2
  -1  -1  -3 194.658 16.8677   8
   1   1   3 191.969 16.8237   8
  -1   1  -3 209.255 16.6991  11
  -1   1  -3 196.314 22.9216   2
  -1   1  -3 200.314 16.6390   6
  -1   1  -3 205.273 16.8368   1
   1   1   3 195.359 20.1454   2
  -2   1  -3 13.9992 12.9605   2
   2   1   3 10.4517 6.45510   2
  -3  -1  -3 400.414 33.3133   1
   3   1   3 381.813 36.3690   2
  -3   1  -3 374.365 32.5377   6
  -3   1  -3 410.301 32.8373   1
  -3   1  -3 399.759 32.3565  11
  -4  -1  -3 477.468 42.7541   1
  -4  -1  -3 518.695 42.4562   8
   4   1   3 539.852 46.2753   2
  -4   1  -3 510.507 42.2139   1
  -5  -1  -3 21.8594 3.07670   8
  -5  -1  -3 17.7095 3.79049   1
  -5  -1  -3 18.8753 1.90840   5
  -5   1  -3 18.2601 2.83763   1
   5   1   3 31.3473 10.6687   2
  -6  -1  -3 12.8724 2.74919   8
  -6  -1  -3 7.99941 4.21804   1
   6   1   3 23.8880 10.1385   2
  -6   1  -3 14.4423 2.69716   1
  -7  -1  -3 22.6403 2.02486   5
  -7  -1  -3 16.7922 5.83996   1
  -7  -1  -3 25.1333 3.65525   8
   7   1   3 41.3731 13.6586   2
  -7   1  -3 23.5635 3.61919   1
  -8  -1  -3 739.476 62.4099   5
  -8  -1  -3 827.754 64.0916   8
  -8  -1  -3 660.839 64.3613   1
  -8   1  -3 803.216 63.6607   1
   8   1   3 811.047 72.0473   2
  -9  -1  -3 116.144 9.54993   5
  -9  -1  -3 110.713 14.4339   1
  -9  -1  -3 118.999 11.3243   8
   9   1   3 52.7674 19.4845   2
  -9   1  -3 122.643 11.1325   1
  -9   1  -3 111.967 9.64474   4
 -10  -1  -3 199.926 17.1813   8
 -10  -1  -3 101.881 17.2887   1
 -10  -1  -3 148.818 12.3425   5
  10  -1   3 145.509 12.3409   5
 -10   1  -3 153.296 14.1334   1
 -10   1  -3 143.819 12.4075   4
  10   1   3 160.057 30.4772   2
 -11  -1  -3 17.0723 1.59019   5
  11  -1   3 16.3577 1.57563   5
 -11  -1  -3 16.9440 1.84723   4
 -11   1  -3 16.6708 4.09246   1
 -11   1  -3 17.7867 2.32353   6
 -11   1  -3 16.5119 1.71484   4
  11   1   3 27.0672 28.1436   2
 -12  -1  -3 9.04770 1.03756   5
 -12  -1  -3 12.6803 2.04079   4
  12  -1   3 9.73101 1.03775   5
 -12   1  -3 8.38795 1.21606   4
 -12   1  -3 5.99996 3.50721   1
 -12   1  -3 8.49112 1.71317   6
  12   1   3 -1.0554 24.6785   2
 -13  -1  -3 11.9394 1.60955   4
 -13   1  -3 11.2665 4.64968   1
 -13   1  -3 11.3606 1.43895   4
 -13   1  -3 15.5811 2.83672   6
  13   1   3 -41.841 40.5074   2
 -14  -1  -3 83.6009 7.58991   5
  14  -1   3 94.5219 7.63085   5
 -14  -1  -3 97.9050 7.81095   4
  14   1   3 79.3883 50.1460   2
 -14   1  -3 94.2160 7.73314   4
 -14   1  -3 86.9421 8.44508   6
 -14   1  -3 96.2898 11.5302   1
  15  -1   3 272.307 21.0120   5
 -15  -1  -3 275.792 21.1537   4
  15   1   3 252.446 114.230   2
 -15   1  -3 244.446 22.0489   6
 -15   1  -3 285.806 21.1792   7
  15   1   3 251.931 21.0599  10
 -15   1  -3 215.613 23.7366   1
 -15   1  -3 234.884 21.3514   4
 -16  -1  -3 0.81424 0.69193   4
 -16   1  -3 1.86057 0.51206   7
 -16   1  -3 1.08197 0.58949   4
 -16   1  -3 2.84448 6.62305   1
  16   1   3 0.98868 0.41008  10
  17  -1   3 53.9850 4.43676   5
 -17  -1  -3 50.8223 4.57179   4
 -17   1  -3 54.4515 4.52984   4
 -17   1  -3 52.6521 4.52984   7
 -18  -1  -3 28.7310 2.66461   4
 -18   1  -3 33.3500 2.68436   4
 -18   1  -3 27.9790 2.60018   7
 -19  -1  -3 63.8335 5.88039   4
 -19   1  -3 73.5986 5.74580   4
 -20  -1  -3 0.87687 0.38639   4
 -20   1  -3 2.35771 0.38667   4
  20   2  -3 51.6063 4.31441  10
  19  -2  -3 2.35812 0.38575   5
  19   2  -3 2.50320 0.46828  10
 -19   2   3 2.22775 0.38516   4
 -18  -2   3 2.00114 0.87931   4
  18   2  -3 4.12128 0.83415   4
 -18   2   3 3.35593 0.52241   4
 -17  -2   3 1.36911 0.46691   5
 -17  -2   3 1.41593 0.86202   4
 -17   2   3 1.68303 0.48492   4
 -17   2   3 1.40250 0.38683   3
  17   2  -3 1.88752 0.49490   4
  16  -2  -3 1.15667 0.43092   5
 -16  -2   3 0.13426 0.86271   4
 -16   2   3 0.61088 0.46408   4
 -16   2   3 0.84684 0.39305   3
  16   2  -3 1.10208 0.48061   4
 -16   2   3 1.75133 5.27151   1
  16   2  -3 15.0026 37.1059   2
 -15  -2   3 180.095 14.5967   5
  15  -2  -3 186.885 14.5944   5
 -15  -2   3 161.517 14.9447   4
  15   2  -3 171.307 14.7087   4
 -15   2   3 207.592 14.7162   4
 -15   2   3 178.170 14.5791   3
 -15   2   3 152.095 16.2396   1
  15   2  -3 121.996 37.1836   2
  14  -2  -3 97.4533 7.87521   5
 -14  -2   3 96.9422 7.89239   5
  14   2  -3 93.3623 7.91265   4
 -14   2   3 85.7424 9.73362   1
 -14   2   3 94.4124 7.89768   4
  14   2  -3 92.4867 29.1500   2
 -14   2   3 96.9525 7.86517   3
  13  -2  -3 5.84876 0.87077   5
 -13  -2   3 5.52335 0.79324   5
  13   2  -3 -0.0969 22.1274   2
 -13   2   3 5.17221 2.71661   1
 -13   2   3 6.54416 0.94275   4
 -13   2   3 7.26780 0.86318   3
  13   2  -3 5.94679 0.91837   4
 -12  -2   3 64.4310 5.31054   5
  12  -2  -3 59.2309 5.29034   5
  12   2  -3 63.6059 5.34328   4
 -12   2   3 64.6014 5.29292   3
 -12   2   3 64.9315 6.92982   1
 -12   2   3 62.5657 5.31694   4
  12   2  -3 43.3373 19.2569   2
 -11  -2   3 2.86993 0.51953   5
  11  -2  -3 0.87596 0.41821   5
 -11   2   3 -0.5018 1.88834   1
 -11   2   3 1.76837 0.45767   3
 -11   2   3 1.38832 0.46464   4
  11   2  -3 7.04345 14.8909   2
  11   2  -3 0.63218 0.41792   4
 -10  -2   3 4.48037 0.66290   5
  10  -2  -3 4.29734 0.65122   5
 -10  -2   3 4.76070 1.87444   8
 -10   2   3 4.02075 1.77174   1
 -10   2   3 4.65537 0.71668   3
  10   2  -3 8.48234 0.84280   4
 -10   2   3 4.39717 0.75661   4
  10   2  -3 11.7798 13.3978   2
  -9  -2   3 113.261 9.61071   5
  -9  -2   3 115.540 11.3229   8
   9  -2  -3 116.890 9.60792   5
   9  -2  -3 104.479 10.3599  11
  -9   2   3 117.166 9.60323   3
  -9   2   3 129.659 10.4065   1
  -9   2   3 112.886 9.63307   4
   9   2  -3 117.041 9.64347   4
  -9   2   3 122.851 9.70498  10
   9   2  -3 107.481 16.9918   2
   8  -2  -3 207.508 19.2489  11
  -8  -2   3 226.771 20.1339   8
   8  -2  -3 212.819 18.4766   5
  -8  -2   3 235.460 18.5166   5
  -8   2   3 250.146 19.1084   1
  -8   2   3 245.452 18.5707   3
   8   2  -3 213.489 18.5210   4
  -8   2   3 214.554 20.9443   1
   8   2  -3 256.721 25.1495   2
  -8   2   3 210.208 18.5329   4
  -8   2   3 229.441 18.5849  10
  -7  -2   3 216.259 19.0048   5
   7  -2  -3 236.091 19.8712  11
   7  -2  -3 216.754 18.9932   5
  -7  -2   3 242.332 20.6038   8
   7   2  -3 250.683 24.3267   2
  -7   2   3 230.268 20.6450   1
  -7   2   3 218.545 19.0885   3
  -7   2   3 259.799 19.5431   1
  -6  -2   3 455.692 42.5978   5
   6  -2  -3 527.223 43.5056  11
  -6  -2   3 553.648 44.1575   8
   6   2  -3 523.184 43.1796   6
   6   2  -3 463.754 63.2703   2
   6   2  -3 540.196 46.1778   2
  -6   2   3 519.205 43.5602   1
  -6   2   3 552.394 43.0285   1
  -5  -2   3 1542.38 155.770   5
   5   2  -3 2047.58 158.490   2
  -5   2   3 1966.65 156.457   1
   5   2  -3 1898.54 162.258   2
  -5   2   3 2104.33 156.152   1
  -4  -2   3 648.617 52.2485   8
   4  -2  -3 609.870 51.8376  11
   4   2  -3 571.758 61.6699   2
  -4   2   3 644.600 51.2057   1
  -4   2   3 600.686 51.4663   1
   4   2  -3 634.750 53.3080   2
  -3  -2   3 4.99819 1.65464   8
   3  -2  -3 4.70052 1.53891  11
  -3   2   3 3.40917 1.67177   1
   3   2  -3 2.38612 12.6459   2
  -3   2   3 3.67332 0.83588   1
   3   2  -3 4.82307 4.80661   2
   3   2  -3 4.15959 0.98757   6
   2  -2  -3 4.24824 1.49900  11
  -2   2   3 4.40753 0.96725   1
  -2   2   3 4.66026 1.63950   1
   2   2  -3 -0.5234 4.42482   2
   2   2  -3 4.72331 9.57990   2
   2   2  -3 5.27299 1.17558   6
   1  -2  -3 120.572 10.8559   8
   1  -2  -3 130.067 11.7288  11
  -1   2   3 133.326 11.1697   1
   1   2  -3 135.660 15.3419   2
   1   2  -3 120.272 13.6233   2
   1   2  -3 130.417 11.0103   6
   0  -2  -3 13.5893 2.09366   8
   0  -2  -3 14.2121 2.64297  11
   0   2   3 18.1815 6.23409   2
   0   2  -3 8.43249 6.46312   2
   0   2  -3 13.7656 1.76853   6
  -1  -2  -3 175.179 13.9773   8
   1   2   3 132.751 16.1423   2
  -1   2  -3 136.583 14.1766   2
  -1   2  -3 137.900 12.4222   6
   1   2   3 134.231 12.6203   1
  -1   2  -3 147.203 15.2645   2
  -2  -2  -3 48.8294 5.18407   8
   2   2   3 57.2335 10.0447   2
  -2   2  -3 52.6306 4.70733   6
   2   2   3 45.9885 5.45598   1
  -2   2  -3 53.7058 8.54085   2
  -3  -2  -3 967.987 77.9528   8
   3   2   3 913.969 77.4948   1
  -3   2  -3 892.696 78.9536   2
   3   2   3 984.223 80.7630   2
  -3   2  -3 953.142 77.2402   1
  -4  -2  -3 166.571 15.0021   8
  -4   2  -3 169.349 14.3209   6
  -4   2  -3 164.866 20.1124   2
   4   2   3 169.333 20.9068   2
   4   2   3 162.593 15.0833   1
  -4   2  -3 171.486 14.2777   1
  -5  -2  -3 26.4307 2.34177   5
  -5  -2  -3 26.7608 3.99675   8
   5  -2   3 24.6720 2.29859   5
  -5   2  -3 27.3074 2.95968   6
   5   2   3 33.5286 11.1696   2
  -5   2  -3 19.4036 13.4926   2
  -5   2  -3 32.2244 3.38796   1
   6  -2   3 855.572 75.5847   5
  -6  -2  -3 909.722 75.6035   5
  -6  -2  -3 971.542 77.2273   8
   6   2   3 994.489 82.3048   2
  -6   2  -3 978.909 76.3622   1
  -6   2  -3 875.403 81.3682   2
  -6   2  -3 890.469 75.7187   7
  -6   2  -3 943.193 76.2408   6
  -7  -2  -3 165.491 15.1859   8
   7  -2   3 166.488 13.3633   5
   7   2   3 162.600 13.4650  10
  -7   2  -3 179.315 14.4512   1
  -7   2  -3 150.808 28.6115   2
  -7   2  -3 160.694 13.3966   3
   7   2   3 170.583 24.3900   2
  -7   2  -3 162.010 14.0349   6
  -7   2  -3 144.947 13.3810   4
  -8  -2  -3 128.118 13.8312   8
  -8  -2  -3 144.603 11.8486   5
   8   2   3 184.818 27.8418   2
  -8   2  -3 140.877 11.8613   3
  -8   2  -3 150.077 12.5850   6
  -8   2  -3 140.284 11.9650   7
  -8   2  -3 160.302 13.1600   1
  -8   2  -3 133.481 11.8549   4
   8   2   3 151.658 11.9500  10
  -9  -2  -3 181.749 14.8996   5
  -9  -2  -3 199.345 18.0689   8
  -9   2  -3 184.358 14.9127   3
  -9   2  -3 180.533 15.6418   6
  -9   2  -3 173.863 15.0165   7
  -9   2  -3 164.962 14.9050   4
  -9   2  -3 186.344 16.2480   1
   9   2   3 181.117 14.9933  10
   9   2   3 203.373 30.9425   2
 -10  -2  -3 -0.0135 0.42027   5
 -10   2  -3 -0.2338 0.37808   3
 -10   2  -3 0.31981 0.44481   4
 -10   2  -3 3.37649 0.68392   7
 -10   2  -3 0.29770 0.89154   6
 -10   2  -3 1.33927 2.49604   1
  10   2   3 2.29012 0.56300  10
  10   2   3 3.65254 21.7989   2
 -11  -2  -3 0.97225 0.77311   5
 -11   2  -3 0.58469 0.97324   6
 -11   2  -3 1.23030 2.78406   1
  11   2   3 50.4502 23.9612   2
  12  -2   3 12.2619 1.25075   5
 -12  -2  -3 12.2949 1.27889   5
 -12   2  -3 11.5798 2.00954   6
  12   2   3 -12.486 29.1716   2
 -12   2  -3 12.4145 1.31649   4
 -12   2  -3 11.5365 1.33265   7
 -12   2  -3 11.0000 1.24245   3
 -12   2  -3 10.8116 3.50919   1
  12   2   3 11.6405 1.30072  10
 -13  -2  -3 1.18438 0.51263   5
  13  -2   3 1.52293 0.49597   5
 -13   2  -3 1.12681 0.71417   3
 -13   2  -3 2.02763 1.26543   6
 -13   2  -3 0.97747 0.50253   4
 -13   2  -3 1.80055 0.53914   7
 -13   2  -3 -4.3716 3.32518   1
  13   2   3 1.22447 0.50939  10
  13   2   3 2.03948 33.5266   2
 -14  -2  -3 33.3485 3.06481   4
 -14  -2  -3 32.8502 2.86267   5
  14  -2   3 34.2063 2.85761   5
 -14   2  -3 33.7079 2.94289   7
  14   2   3 13.5707 40.3945   2
  14   2   3 32.4234 2.90992  10
 -14   2  -3 33.2261 2.90252   4
 -14   2  -3 23.6258 5.09138   1
 -15  -2  -3 0.60113 0.41273   5
 -15  -2  -3 0.21393 0.85504   4
  15   2   3 1.28839 0.43228  10
 -15   2  -3 0.77442 0.39529   7
 -15   2  -3 0.60576 0.42820   4
 -15   2  -3 2.10847 4.31539   1
 -16  -2  -3 53.6967 4.47455   5
 -16  -2  -3 48.8470 4.51081   4
  16  -2   3 56.3827 4.39810   5
  16   2   3 49.0519 4.41787  10
 -16   2  -3 52.1538 4.40647   4
 -16   2  -3 53.4533 4.44004   7
  17  -2   3 110.377 7.51111   5
 -17  -2  -3 78.4880 7.50957   4
 -17   2  -3 93.1031 7.44327   4
 -17   2  -3 92.4503 7.48955   7
  17   2   3 77.1206 7.43583  10
  19   3  -3 25.0142 2.14545  10
  18   3  -3 27.8440 2.40133  10
 -17  -3   3 13.7544 1.27079   5
 -17   3   3 12.7918 1.23198   3
  17   3  -3 13.7457 1.27545  10
 -16  -3   3 106.772 8.99958   5
  16  -3  -3 114.796 9.00381   5
 -16   3   3 105.645 8.98502   3
 -15  -3   3 20.4505 1.90118   5
  15  -3  -3 21.6767 1.83936   5
  15   3  -3 21.0917 1.90767  10
 -15   3   3 18.4877 1.81663   3
  15   3  -3 19.9662 1.80182   4
  14  -3  -3 1.63759 0.47694   5
  14   3  -3 8.84714 27.4715   2
 -14   3   3 0.78322 0.39836   3
  14   3  -3 2.04945 0.56347  10
  14   3  -3 1.36802 0.39078   4
  13  -3  -3 112.738 9.18011   5
 -13  -3   3 113.458 9.20173   5
 -13   3   3 111.336 9.17801   3
  13   3  -3 88.9663 26.4036   2
  13   3  -3 107.143 9.15551   4
  13   3  -3 110.090 9.26570  10
  12  -3  -3 141.472 11.7869   5
 -12  -3   3 151.974 11.8104   5
  12   3  -3 145.237 25.1765   2
  12   3  -3 140.904 11.7783   4
  12   3  -3 135.713 11.8714  10
 -12   3   3 143.623 11.7977   3
  11   3  -3 23.1568 26.5297   2
 -10  -3   3 43.1469 3.70839   5
  10  -3  -3 41.4171 3.67793   5
  10   3  -3 41.9592 3.63548   4
  10   3  -3 44.8536 16.2237   2
 -10   3   3 45.0773 3.68390   3
   9  -3  -3 11.8237 1.17148   5
  -9  -3   3 12.7948 1.33933   5
   9   3  -3 7.81749 1.14574   9
   9   3  -3 10.2843 1.06311   4
  -9   3   3 10.2736 1.25534  10
   9   3  -3 10.5276 1.23293  10
   9   3  -3 -0.0078 13.0616   2
  -9   3   3 12.0486 1.16648   3
  -8  -3   3 54.7301 4.71435   5
   8  -3  -3 57.7593 4.68744   5
   8   3  -3 53.8759 4.64915   4
  -8   3   3 57.3822 4.80698  10
   8   3  -3 53.0680 4.72451   9
  -8   3   3 57.8388 4.70460   3
   8   3  -3 51.8941 12.9115   2
   8   3  -3 24.0493 31.5769   2
  -7  -3   3 294.334 24.8497   5
   7  -3  -3 306.826 24.8260   5
   7   3  -3 297.257 24.8992   9
   7   3  -3 321.753 25.0513   7
   7   3  -3 265.016 37.0864   2
   7   3  -3 298.836 24.9186  10
   7   3  -3 293.801 29.1784   2
   7   3  -3 288.537 24.8079   4
  -7   3   3 316.090 24.9358  10
  -7   3   3 314.683 24.8611   3
   6  -3  -3 3.91568 0.69007   5
  -6  -3   3 3.82563 2.11717   8
  -6  -3   3 7.89967 0.80426   5
   6  -3  -3 4.79356 1.63027  11
   6   3  -3 4.37032 0.66763   4
  -6   3   3 5.64593 0.76137   3
   6   3  -3 5.14772 1.57642   6
   6   3  -3 5.15295 0.92378   7
   6   3  -3 8.04822 10.3385   2
   6   3  -3 4.97007 0.78645  10
   6   3  -3 4.91646 0.75193   9
  -6   3   3 5.30177 0.84745  10
   6   3  -3 10.0614 7.49817   2
  -6   3   3 6.01896 1.05300   7
  -5  -3   3 225.242 19.5958   8
   5  -3  -3 220.951 18.6997  11
   5  -3  -3 171.715 17.2970   5
   5   3  -3 230.256 17.5233   7
  -5   3   3 213.293 17.3419   3
  -5   3   3 208.595 17.4631   9
   5   3  -3 228.134 18.2605   6
  -5   3   3 217.385 17.4201  10
   5   3  -3 202.528 17.3896  10
  -5   3   3 202.781 17.4925   7
   5   3  -3 207.251 17.3915   9
  -4  -3   3 242.119 20.6502   8
  -4  -3   3 176.046 17.7977   5
   4  -3  -3 232.189 19.3287  11
  -4   3   3 224.429 17.8519   3
   4   3  -3 226.550 18.6895   6
  -4   3   3 221.449 17.9290  10
   4   3  -3 231.301 18.0170   7
  -4   3   3 217.656 17.9788   9
   4   3  -3 195.333 17.8535   3
   4   3  -3 217.437 17.9049   9
  -4   3   3 214.196 18.0117   7
   3  -3  -3 174.301 15.4574  11
  -3  -3   3 163.169 15.8326   8
  -3   3   3 167.508 13.9139   3
  -3   3   3 164.922 14.0206   9
   3   3  -3 150.354 13.8982   3
   3   3  -3 180.591 14.0477   7
   3   3  -3 167.329 13.9357  10
   3   3  -3 175.460 13.9483   9
   3   3  -3 170.906 14.6795   6
  -3   3   3 178.742 13.9712  10
  -3   3   3 163.397 14.0465   7
  -2  -3   3 6.93810 2.30800   8
   2  -3  -3 6.26013 2.17565  11
   2   3  -3 7.96815 1.11752   3
   2   3  -3 8.00826 0.88500   9
   2   3  -3 6.35081 0.95718   7
  -2   3   3 5.39166 0.79972   3
  -2   3   3 5.68997 0.99547   7
   2   3  -3 9.43105 1.64046   6
  -2   3   3 7.97330 1.28962   9
  -2   3   3 5.93788 0.86757  10
  -1  -3   3 323.572 29.9896   8
   1  -3  -3 351.275 30.1693  11
   1   3  -3 363.151 29.0331   6
   1   3  -3 356.801 28.3858   7
  -1   3   3 355.532 28.3769   9
  -1   3   3 329.407 28.2848   3
  -1   3   3 330.600 28.4093   7
  -1   3   3 348.860 28.3161  10
   0  -3   3 8.22049 2.54360   8
   0   3  -3 6.31671 1.51482   6
   0   3  -3 6.62795 0.97209   7
   0   3   3 8.34677 0.97411  10
   0   3  -3 6.17837 0.94785   3
   0   3   3 7.04301 1.29918   9
   0   3  -3 8.17387 0.91926   9
  -1  -3  -3 31.6150 4.40889   8
   1  -3   3 34.7518 4.86625   8
  -1  -3  -3 37.0711 5.23078  11
  -1   3  -3 37.6015 3.30934   7
   1   3   3 35.3842 3.37333   7
   1   3   3 41.0307 3.28157  10
  -1   3  -3 36.7173 3.21383   3
  -1   3  -3 37.0921 3.22837   9
   1   3   3 37.9496 3.41725   9
  -1   3  -3 40.3522 3.95087   6
  -2  -3  -3 6.42830 2.80280   8
  -2  -3  -3 8.02645 1.06455   5
   2   3   3 12.2313 1.16305  10
  -2   3  -3 9.82310 1.09490   9
   2   3   3 9.45709 1.51362   9
  -2   3  -3 10.2037 1.13573   3
  -2   3  -3 9.88919 1.75545   6
  -2   3  -3 10.4169 1.17833   7
  -3  -3  -3 180.609 18.0460   5
  -3  -3  -3 210.974 19.7112   8
  -3   3  -3 229.921 18.2227   7
  -3   3  -3 229.905 18.8604   6
  -3   3  -3 222.723 18.1061   3
  -3   3  -3 227.792 18.1355   9
   3   3   3 236.450 18.1841  10
   3   3   3 223.352 18.2158   9
  -4  -3  -3 43.2477 3.75876   5
  -4  -3  -3 39.4403 5.80986   8
   4   3   3 40.9959 4.65722   1
  -4   3  -3 45.7503 3.79179   3
  -4   3  -3 43.9196 3.87772   7
  -4   3  -3 44.4230 4.51731   6
   4   3   3 46.2096 3.85297  10
  -4   3  -3 44.6783 3.79166   9
  -5  -3  -3 119.151 9.46397   5
  -5  -3  -3 74.5402 13.2325   8
  -5   3  -3 117.060 10.2749   6
   5   3   3 124.155 9.57358  10
   5   3   3 111.539 10.4761   1
  -5   3  -3 112.824 9.48412   3
  -5   3  -3 116.813 9.59149   7
   5   3   3 140.730 17.5584   2
  -5   3  -3 119.708 9.50208   9
  -6  -3  -3 34.6590 3.11011   5
   6   3   3 36.7775 14.0434   2
  -6   3  -3 36.6367 3.37495   3
   6   3   3 38.1626 3.20336  10
  -6   3  -3 34.9628 3.89415   6
   6   3   3 25.9621 6.31836   1
  -6   3  -3 36.2045 3.21833   7
  -6   3  -3 34.2507 3.09353   9
  -7  -3  -3 130.966 10.8372   5
   7   3   3 140.141 21.9987   2
   7   3   3 135.127 10.9407  10
  -7   3  -3 129.714 10.9615   7
  -7   3  -3 128.447 10.8567   9
  -7   3  -3 125.603 11.6457   6
  -7   3  -3 133.908 10.8569   3
  -8   3  -3 9.87192 1.13267   9
  -8   3  -3 9.70978 1.96848   6
  -8   3  -3 10.2666 1.23036   3
   8   3   3 10.0747 1.23495  10
   8   3   3 17.6077 18.1465   2
  -8   3  -3 10.2448 1.24920   7
  -9  -3  -3 366.953 28.8874   5
  -9   3  -3 337.912 29.7168   6
  -9   3  -3 352.318 29.0156   7
  -9   3  -3 356.367 28.8921   3
  -9   3  -3 330.529 28.9130   9
   9   3   3 367.069 43.8138   2
   9   3   3 366.452 28.9946  10
 -10  -3  -3 1.06541 0.61213   5
  10  -3   3 1.14095 0.46894   5
  10   3   3 2.86122 0.55833  10
 -10   3  -3 1.45728 1.20265   6
 -10   3  -3 1.13803 0.57683   3
 -10   3  -3 1.06958 0.49013   7
  10   3   3 -8.1129 23.6068   2
  11  -3   3 43.9395 3.95303   5
 -11  -3  -3 48.8269 4.01403   5
 -11   3  -3 54.4493 4.15101   3
  11   3   3 3.86771 27.1383   2
  11   3   3 43.0803 4.08760  10
 -11   3  -3 41.3836 5.43465   6
  12  -3   3 1.04813 0.46147   5
 -12  -3  -3 1.47117 0.54514   5
 -12   3  -3 1.19125 0.50012   3
 -12   3  -3 1.08529 0.44808   7
  12   3   3 -10.355 30.6643   2
  12   3   3 0.64038 0.44233  10
 -13  -3  -3 26.8887 2.17788   5
  13  -3   3 24.0194 2.11902   5
 -13   3  -3 22.1982 2.09308   3
  13   3   3 20.5128 2.14513  10
 -13   3  -3 24.9025 2.18998   7
  14  -3   3 0.16575 0.36012   5
 -14  -3  -3 0.29791 0.41908   5
 -14   3  -3 0.07613 0.31593   7
  14   3   3 1.09474 0.45110  10
 -14   3  -3 0.13077 0.37222   3
  15  -3   3 29.6259 2.30876   5
 -15  -3  -3 24.4750 2.35114   5
 -15   3  -3 25.9250 2.30807   7
  15   3   3 25.7228 2.31262  10
 -16  -3  -3 1.14274 0.57109   5
  16  -3   3 1.93265 0.37253   5
  16   3   3 1.02267 0.26589  10
  16   4  -3 24.2070 2.06655  10
 -15  -4   3 4.25815 0.67072   5
  15   4  -3 3.50351 0.58474  10
 -15   4   3 5.32695 0.58586   3
  14  -4  -3 24.5100 2.16363   5
 -14  -4   3 25.9561 2.20819   5
  14   4  -3 24.4408 2.19983  10
 -14   4   3 25.9581 2.17708   3
  13  -4  -3 0.30402 0.35891   5
 -13  -4   3 0.48063 0.46809   5
  13   4  -3 0.47164 0.35671  10
 -13   4   3 0.47602 0.32237   3
 -12  -4   3 17.5964 1.60594   5
  12  -4  -3 15.1370 1.50589   5
  12   4  -3 16.4658 1.55578  10
 -12   4   3 16.5099 1.52975   3
 -11  -4   3 79.8338 6.51482   5
  11  -4  -3 76.6604 6.47227   5
 -11   4   3 80.0573 6.48069   3
  11   4  -3 74.5571 6.52927  10
  10  -4  -3 1.28972 0.41009   5
 -10  -4   3 0.88366 0.50332   5
 -10   4   3 1.42461 0.44665   3
  10   4  -3 1.21883 0.46485  10
   9  -4  -3 45.4662 3.94896   5
   9   4  -3 50.0528 4.01694  10
   9   4  -3 42.6487 3.98279   9
  -9   4   3 50.0306 3.95531   3
  -9   4   3 43.5508 4.01090  10
  -8  -4   3 0.42013 0.51541   5
  -8   4   3 0.81089 0.53703  10
  -8   4   3 0.08215 0.36850   3
   8   4  -3 0.57731 0.46040  10
   8   4  -3 0.73288 0.55560   9
  -7  -4   3 45.9096 4.14151   5
  -7   4   3 52.3976 4.25301  10
  -7   4   3 43.9368 4.30570   7
   7   4  -3 45.1043 4.33795  10
  -7   4   3 53.1639 4.19211   3
   6  -4  -3 194.295 17.2995   5
  -6  -4   3 205.748 17.3598   5
   6   4  -3 223.097 17.3997  10
   6   4  -3 206.911 17.5325   7
  -6   4   3 219.507 17.3355   3
  -6   4   3 198.011 17.4801   7
  -6   4   3 218.232 17.4123  10
   6   4  -3 220.052 17.4061   9
  -5  -4   3 49.0756 4.11237   5
   5   4  -3 47.9623 4.14083  10
  -5   4   3 48.8304 4.17034  10
  -5   4   3 49.4639 4.09541   3
   5   4  -3 50.0821 4.32399   7
   5   4  -3 46.5276 4.16252   9
  -5   4   3 43.6984 4.26217   7
  -4  -4   3 31.6336 2.96360   5
  -4   4   3 31.8416 3.14167   7
   4   4  -3 33.9511 3.02012   9
  -4   4   3 33.1998 2.92520   3
   4   4  -3 32.5524 2.97148  10
   4   4  -3 37.5176 3.17902   7
  -4   4   3 34.4650 3.01984  10
   3   4  -3 16.1961 1.65441  10
  -3   4   3 18.3373 1.73307  10
  -3   4   3 16.3566 1.85737   7
   3   4  -3 18.4278 1.64460   3
   3   4  -3 15.2046 2.65666   6
   3   4  -3 18.2664 1.85999   7
   3   4  -3 16.8288 1.72596   9
  -3   4   3 15.7460 1.59968   3
   2  -4  -3 24.7792 4.56910  11
   2   4  -3 31.5700 2.75593   3
  -2   4   3 28.7235 2.94653   7
   2   4  -3 32.8861 2.93679   7
   2   4  -3 31.7153 3.81351   6
   2   4  -3 30.8224 2.74132  10
   2   4  -3 33.1526 2.82597   9
  -2   4   3 33.3653 2.82581  10
  -2   4   3 29.4352 2.69443   3
   1  -4  -3 7.35872 2.78325  11
   1   4  -3 10.4359 1.30423   7
   1   4  -3 10.1766 1.10891  10
   1   4  -3 10.1181 2.11275   6
  -1   4   3 8.19981 1.04545   3
   1   4  -3 10.7385 1.22870   9
   1   4  -3 12.1861 1.19186   3
  -1   4   3 11.7247 1.76572   9
  -1   4   3 9.22561 1.17590  10
   0  -4  -3 0.04932 1.87603  11
   0   4  -3 0.31888 0.43894   9
   0   4  -3 1.20752 0.57733   3
   0   4  -3 0.33617 1.07800   6
   0   4   3 0.59089 0.38337   3
   0   4  -3 0.16008 0.41353  10
   0   4   3 0.46542 0.48215  10
   0   4  -3 0.38918 0.50164   7
  -1  -4  -3 121.445 10.6435   5
  -1  -4  -3 101.594 12.7723  11
  -1   4  -3 124.933 11.6036   6
   1   4   3 139.033 10.7185  10
  -1   4  -3 129.517 10.6513   3
  -1   4  -3 137.700 10.7020   9
  -1   4  -3 138.115 10.8105   7
  -2  -4  -3 25.2090 5.45526  11
  -2  -4  -3 34.9630 3.27501   5
  -2   4  -3 39.4895 3.32279   3
  -2   4  -3 41.0976 3.45252   7
   2   4   3 40.3877 3.36206  10
  -2   4  -3 37.9538 4.27643   6
  -2   4  -3 38.9044 3.33927   9
  -3  -4  -3 45.9874 4.19450   5
  -3  -4  -3 37.7684 6.54853  11
  -3   4  -3 48.8747 5.14639   6
   3   4   3 53.7284 4.29056  10
  -3   4  -3 51.8930 4.24746   9
  -3   4  -3 49.0401 4.33315   7
  -3   4  -3 50.4450 4.22871   3
  -4  -4  -3 3.19088 0.66437   5
  -4  -4  -3 0.10172 2.08062  11
  -4   4  -3 1.54144 0.61632   9
   4   4   3 1.28150 0.57459  10
  -4   4  -3 1.46774 0.62246   7
  -4   4  -3 2.17062 1.29256   6
  -4   4  -3 1.12733 0.59021   3
  -5  -4  -3 51.9775 9.06047  11
  -5  -4  -3 84.8584 6.80450   5
   5   4   3 91.2541 6.89651  10
  -5   4  -3 82.4274 6.91944   7
  -5   4  -3 75.4207 7.67516   6
  -5   4  -3 85.1438 6.81497   3
  -5   4  -3 86.3341 6.82093   9
  -6  -4  -3 25.8180 1.88684   5
   6  -4   3 15.2755 1.76643   5
  -6  -4  -3 8.90460 3.65031  11
   6   4   3 14.5178 1.98969  10
  -6   4  -3 27.0409 3.37246   6
  -7  -4  -3 1.01266 2.51066  11
  -7  -4  -3 3.56942 0.77934   5
   7  -4   3 2.95520 0.65618   5
  -7   4  -3 4.06068 0.78522   7
  -7   4  -3 4.48795 0.75940   9
   7   4   3 4.26522 0.75668  10
  -7   4  -3 4.03027 0.73718   3
   8  -4   3 117.690 10.1739   5
  -8   4  -3 127.453 10.2311   3
   8   4   3 132.877 10.3112  10
  -8   4  -3 113.182 10.1917   9
  -8   4  -3 125.884 10.3364   7
  -9  -4  -3 164.712 13.2298   5
   9  -4   3 151.108 13.1718   5
  -9   4  -3 155.493 13.3022   7
   9   4   3 163.419 13.2842  10
  -9   4  -3 165.996 13.2139   3
  10  -4   3 25.7266 2.37721   5
 -10  -4  -3 30.1939 2.49525   5
  10   4   3 27.1200 2.45180  10
 -10   4  -3 26.8277 2.41407   3
 -10   4  -3 26.2602 2.45885   7
 -11  -4  -3 7.32035 0.91092   5
  11  -4   3 5.18449 0.72490   5
  11   4   3 3.37557 0.74177  10
 -11   4  -3 6.25219 0.76134   7
 -11   4  -3 3.58814 0.75940   3
  12  -4   3 76.6157 6.62041   5
 -12  -4  -3 96.2440 6.69295   5
 -12   4  -3 75.1081 6.61402   3
 -12   4  -3 77.7511 6.66833   7
  12   4   3 74.9261 6.66050  10
  13  -4   3 203.598 15.7239   5
  13   4   3 185.272 15.7556  10
 -13   4  -3 186.748 15.7431   7
 -14  -4  -3 4.32306 0.56754   5
  14   4   3 3.38830 0.43301  10
 -12   5   3 0.12924 0.17970   3
 -11   5   3 1.84048 0.30600   3
  10   5  -3 1.39797 0.30891  10
 -10   5   3 1.16246 0.37225   3
  -9   5   3 6.42081 0.69619   3
   9   5  -3 5.57298 0.61275  10
  -8  -5   3 9.79394 1.28431   5
  -8   5   3 13.9146 1.19625   3
   8   5  -3 13.3492 1.18208  10
   7   5  -3 7.58511 0.76480  10
  -7   5   3 6.73362 0.79906   3
   7   5  -3 6.15167 0.97773   9
   6   5  -3 9.48924 1.03815  10
   6   5  -3 9.96708 1.24976   9
  -6   5   3 13.0312 1.17723  10
  -6   5   3 11.9538 1.11956   3
  -5   5   3 297.076 24.5643   3
   5   5  -3 296.556 24.5679  10
   5   5  -3 350.440 24.7451   9
  -5   5   3 256.228 24.6843  10
  -4   5   3 2.95227 0.52499   3
   4   5  -3 3.08573 0.49370  10
   4   5  -3 3.49052 0.74027   9
  -3   5   3 31.5620 2.80477   3
   3   5  -3 31.7564 2.82009  10
  -3   5   3 34.8690 2.88032  10
   3   5  -3 33.6507 2.92942   9
   3   5  -3 32.5612 3.01012   7
  -2   5   3 1.72415 0.61050   3
   2   5  -3 2.57614 0.69164   9
   2   5  -3 4.55092 0.79940   7
   1   5  -3 168.740 14.3348   7
   1   5  -3 165.802 14.2396   9
  -1   5   3 182.583 14.2371  10
   0   5  -3 102.763 7.89067   9
   0   5  -3 90.8428 7.95262   7
   0   5   3 88.5610 7.84798  10
   1   5   3 -0.0170 0.34729  10
   2   5   3 8.36437 0.95279  10
  -2   5  -3 7.94372 1.13761   3
  -2   5  -3 7.64110 1.04385   7
  -2   5  -3 8.07852 1.02257   9
  -3  -5  -3 10.1401 1.59843   5
  -3   5  -3 21.7682 1.80977   9
  -3   5  -3 17.0691 1.68326   7
  -3   5  -3 16.3785 1.72477   3
   3   5   3 18.0319 1.60777  10
  -4  -5  -3 -0.4134 0.39686   5
   4   5   3 0.26907 0.45718  10
  -4   5  -3 0.02156 0.71079   3
  -4   5  -3 0.08626 0.48927   9
  -4   5  -3 -0.2049 0.46976   7
  -5  -5  -3 3.80285 0.60943   5
   5   5   3 4.82280 0.67896  10
  -5   5  -3 4.42934 0.74344   9
  -5   5  -3 5.14404 0.70123   3
  -5   5  -3 4.89887 0.75752   7
  -6   5  -3 0.79578 0.46994   9
  -6   5  -3 0.12563 0.36302   7
   6   5   3 0.28851 0.34155  10
  -6   5  -3 0.51979 0.45093   3
   7   5   3 67.4743 5.29223  10
  -7   5  -3 64.6484 5.32834   7
  -7   5  -3 57.1452 5.25868   3
  -8  -5  -3 5.30408 0.88064   5
  -8   5  -3 9.54984 0.91735   7
   8   5   3 7.81239 0.80658  10
  -8   5  -3 7.39886 0.84565   3
  -9   5  -3 2.68730 0.43192   7
   9   5   3 2.81767 0.44437  10
 -10   5  -3 38.3847 3.17551   3
  10   5   3 37.8565 3.18570  10
 -21   0   4 45.2125 3.88135   4
 -20   0   4 51.3503 4.22179   4
  20   0  -4 48.2124 4.19531   4
 -19   0   4 22.1316 1.99710   4
  19   0  -4 19.9485 1.92523   4
  18   0  -4 268.703 22.2417   4
 -18   0   4 272.659 22.2502   4
 -17   0   4 135.367 11.5212   4
  17   0  -4 142.055 11.5215   4
 -16   0   4 341.837 27.0919   4
  16   0  -4 369.944 27.2018   4
 -16   0   4 262.487 30.2701   1
 -15   0   4 48.4643 8.63923   1
  15   0  -4 59.4534 5.03770   4
 -15   0   4 60.6807 5.04210   4
  14   0  -4 202.785 16.3517   4
  14   0  -4 200.346 16.2328   5
 -14   0   4 174.008 18.8058   1
 -14   0   4 207.470 16.3525   4
  13   0  -4 182.904 14.6683   4
 -13   0   4 196.356 14.6744   4
 -13   0   4 120.741 19.3315   1
  13   0  -4 182.902 14.5506   5
  13   0  -4 168.952 43.8384   2
  12   0  -4 94.4201 7.77084   4
 -12   0   4 97.0241 9.88196   1
 -12   0   4 96.8179 7.75292   4
  12   0  -4 95.6209 33.0898   2
 -12   0   4 83.5860 8.93847   8
  12   0  -4 95.7736 7.65212   5
 -12   0   4 88.3870 7.64539   5
  11   0  -4 84.8771 9.63835  11
 -11   0   4 104.837 9.21318   8
 -11   0   4 88.0288 8.14935   4
 -11   0   4 98.6996 9.86601   1
  11   0  -4 127.403 8.60413   4
  11   0  -4 118.004 27.8737   2
 -11   0   4 88.8671 8.06503   5
  10   0  -4 10.9544 1.07429   5
 -10   0   4 10.8764 1.23894   4
 -10   0   4 10.5256 1.07950   5
 -10   0   4 17.2607 3.75234   1
 -10   0   4 11.5729 2.08590   8
  10   0  -4 48.3329 32.0148   2
  10   0  -4 11.2048 2.17595  11
   9   0  -4 27.5120 3.46016  11
  -9   0   4 27.9965 3.23634   8
   9   0  -4 44.7858 17.4374   2
  -9   0   4 27.8501 2.40918   5
  -9   0   4 33.8761 4.19509   1
   9   0  -4 25.6150 2.37493   5
   8   0  -4 10.8460 2.01705  11
  -8   0   4 11.9634 1.89377   8
   8   0  -4 20.1650 13.3396   2
  -8   0   4 13.0639 2.48407   1
   8   0  -4 9.46973 1.05575   5
  -8   0   4 10.0515 1.03499   5
   7   0  -4 2499.51 213.485   2
  -7   0   4 2618.89 209.818   1
  -6   0   4 1441.98 117.638   1
   6   0  -4 1422.63 121.342   2
  -5   0   4 140.878 11.2957   1
   5   0  -4 128.564 11.2528  11
   5   0  -4 117.244 18.4572   2
  -5   0   4 116.718 11.0048   8
   4   0  -4 6.14362 1.35642  11
   4   0  -4 7.34823 10.0143   2
  -4   0   4 6.66673 1.86591   1
   4   0  -4 6.80440 0.73027   6
   2   0  -4 816.791 67.0708   1
  -2   0   4 808.526 70.3322   2
   1   0  -4 54.4970 5.51694   1
  -1   0   4 54.5940 5.20343   8
  -1   0   4 84.3226 13.2507   2
   1   0  -4 54.6915 5.18205  11
   0   0   4 2422.82 202.815   2
   0   0  -4 2458.26 199.846   1
   1   0   4 19.5050 11.2101   2
  -1   0  -4 6.97360 1.39581  11
   1   0   4 6.80718 1.43984   8
  -2   0  -4 26.6999 3.65887   1
  -2   0  -4 27.7382 3.03222  11
   2   0   4 49.9199 13.2385   2
   3   0   4 570.506 53.7587   2
  -3   0  -4 582.787 48.1372   1
  -4   0  -4 1434.86 118.044   1
   5   0   4 182.768 28.5140   2
   5   0   4 164.179 15.7248   5
  -5   0  -4 221.316 16.6662  11
  -5   0  -4 194.042 17.0131   1
   6   0   4 79.2095 7.37878   5
   6   0   4 63.3802 19.1368   2
  -6   0  -4 93.3264 9.13391   1
  -6   0  -4 99.4075 8.33556  11
   7   0   4 5.48906 0.60944   5
  -7   0  -4 3.49893 0.49702   5
  -7   0  -4 7.11581 1.69094  11
   7   0   4 18.6472 20.5177   2
  -7   0  -4 3.78416 2.05035   1
  -8   0  -4 1311.35 95.7531  11
   8   0   4 1287.09 108.384   2
  -8   0  -4 830.898 94.1926   5
  -8   0  -4 1259.73 95.9996   1
  -9   0  -4 326.184 26.1233   1
  -9   0  -4 220.489 23.7192   5
  -9   0  -4 331.710 25.3357  11
   9   0   4 338.434 63.6142   2
  10   0   4 211.097 17.2319   5
 -10   0  -4 226.649 19.9578   1
 -10   0  -4 220.927 17.3538   4
 -10   0  -4 183.206 17.2791   5
  10   0   4 292.553 51.7599   2
 -11   0  -4 129.453 10.4111   4
  11   0   4 121.826 10.2654   5
  11   0   4 97.3750 46.9527   2
 -11   0  -4 121.119 14.5094   1
 -12   0  -4 107.876 8.55368   4
 -12   0  -4 86.3592 13.1942   1
  12   0   4 100.699 8.38842   5
 -13   0  -4 492.528 46.6226   1
 -13   0  -4 558.613 43.3359   4
  13   0   4 528.378 43.2351   5
 -14   0  -4 43.6110 3.88721   4
 -14   0  -4 34.1654 9.43130   1
  14   0   4 44.7957 3.69364   5
 -15   0  -4 71.2666 5.81695   4
 -15   0  -4 44.9797 14.2965   1
 -16   0  -4 339.836 27.9140   4
 -17   0  -4 -0.1115 0.51419   4
 -18   0  -4 38.9351 3.27784   7
 -18   0  -4 37.8380 3.32208   4
 -19   0  -4 86.6463 7.18741   4
 -20   0  -4 0.61623 0.27516   4
 -21  -1   4 0.19630 0.32854   4
 -21   1   4 0.12833 0.28096   4
 -20  -1   4 28.9829 3.15855   4
  20   1  -4 40.2112 3.10627   4
 -20   1   4 39.4165 3.10752   4
 -19  -1   4 14.1514 1.38500   4
  19  -1  -4 11.6320 1.42941   4
  19   1  -4 15.8058 1.33288   4
 -19   1   4 9.73932 1.57236   4
  18  -1  -4 102.439 9.08543   4
 -18  -1   4 107.064 9.11209   4
 -18   1   4 114.768 9.08249   4
  18   1  -4 112.732 9.08474   4
  17  -1  -4 103.922 8.88666   4
 -17  -1   4 109.937 8.90355   4
 -17   1   4 80.4179 12.9307   1
  17   1  -4 113.823 8.88241   4
 -17   1   4 108.980 8.86951   4
 -16  -1   4 175.240 14.1172   4
  16  -1  -4 181.679 14.0068   5
 -16  -1   4 157.412 13.9788   5
  16  -1  -4 175.369 14.0976   4
  16   1  -4 186.648 14.1387   4
 -16   1   4 126.290 16.4939   1
 -16   1   4 181.359 14.2655   4
 -16   1   4 168.067 13.9761   3
  16   1  -4 53.9208 57.5088   2
 -15  -1   4 76.5391 6.32211   4
  15  -1  -4 75.9645 6.17768   5
 -15  -1   4 74.5483 6.17847   5
  15  -1  -4 71.8166 6.28211   4
  15   1  -4 199.311 63.8083   2
  15   1  -4 73.9558 6.26645   4
 -15   1   4 75.7488 6.26682   4
 -15   1   4 73.5801 6.15456   3
 -15   1   4 62.9063 9.20534   1
  14  -1  -4 543.151 52.9643   4
 -14  -1   4 698.177 53.0141   4
  14  -1  -4 672.460 52.9136   5
  14   1  -4 536.799 73.3841   2
 -14   1   4 665.877 52.8911   3
  14   1  -4 657.459 52.9824   4
 -14   1   4 681.754 52.9757   4
 -14   1   4 639.401 54.3633   1
  13  -1  -4 319.893 31.3061   4
  13  -1  -4 392.842 31.2512   5
 -13  -1   4 400.271 31.2485   5
  13   1  -4 387.670 31.3214   4
 -13   1   4 403.863 31.3097   4
 -13   1   4 373.575 32.5840   1
  13   1  -4 510.462 64.7218   2
 -12  -1   4 0.18031 1.37679   8
  12  -1  -4 0.37657 0.38959   5
  12  -1  -4 2.57009 0.73563   4
 -12  -1   4 0.56340 0.45463   5
 -12  -1   4 0.35490 0.46101   4
 -12   1   4 2.56104 2.26252   1
 -12   1   4 0.10894 0.43058   4
  12   1  -4 3.45071 29.3053   2
  12   1  -4 0.39967 0.40414   4
 -11  -1   4 5.56020 0.79488   5
  11  -1  -4 5.56795 0.77133   5
 -11  -1   4 4.55674 1.81219   8
  11  -1  -4 5.51859 1.68304  11
 -11   1   4 5.78755 0.86444   4
  11   1  -4 5.09187 0.86447   4
 -11   1   4 4.06599 2.08918   1
  11   1  -4 -11.266 17.0091   2
  10  -1  -4 25.9717 2.34462   5
 -10  -1   4 27.7087 2.37134   5
 -10  -1   4 28.4724 3.80493   8
 -10  -1   4 36.3719 8.81905   1
  10  -1  -4 25.8440 3.37934  11
 -10   1   4 26.7775 3.72897   1
 -10   1   4 27.7205 2.40770   4
  10   1  -4 33.5620 14.6883   2
  10   1  -4 24.7920 2.45269   4
  -9  -1   4 117.604 12.0440   1
  -9  -1   4 112.375 10.2758   8
   9  -1  -4 105.210 8.93360   5
   9  -1  -4 108.104 9.99489  11
  -9  -1   4 104.752 8.93801   5
   9   1  -4 148.198 19.6962   2
  -9   1   4 103.901 8.97796   4
   9   1  -4 104.758 9.00382   4
  -9   1   4 112.377 9.82927   1
   8  -1  -4 348.486 29.4191   5
  -8  -1   4 345.191 29.4229   5
  -8  -1   4 370.468 30.6242   8
   8  -1  -4 360.340 30.4118  11
  -8  -1   4 321.412 30.7341   1
   8   1  -4 392.217 30.8035  11
  -8   1   4 381.780 30.1857   1
   8   1  -4 353.589 35.8740   2
  -7  -1   4 27.4953 2.53619   5
   7  -1  -4 28.1187 2.53504   5
  -7  -1   4 29.4482 3.70102   8
  -7  -1   4 26.8843 4.91194   1
   7  -1  -4 30.7627 3.49303  11
   7   1  -4 31.4543 10.1010   2
   7   1  -4 34.8703 3.74071  11
  -7   1   4 31.0179 3.42817   1
  -6  -1   4 7.06471 0.97177   5
   6  -1  -4 8.42994 1.73860  11
   6  -1  -4 7.37585 0.79882   5
   6  -1  -4 9.63269 20.9593   2
  -6  -1   4 5.86938 3.38364   1
  -6  -1   4 8.23419 2.02038   8
   6   1  -4 22.1629 9.11227   2
   6   1  -4 8.34629 1.78074  11
  -6   1   4 6.31145 1.90159   1
   6   1  -4 7.91515 1.16146   6
  -5  -1   4 6.26273 1.74115   8
  -5  -1   4 -0.7311 4.02545   1
   5  -1  -4 4.41128 1.27219  11
   5  -1  -4 -1.7586 22.2687   2
   5   1  -4 1.64841 7.27248   2
   5   1  -4 3.70536 0.83345   6
  -5   1   4 2.14648 1.00451   1
   5   1  -4 3.21805 1.18333  11
   4  -1  -4 275.746 22.3716  11
  -4  -1   4 262.101 22.5759   1
   4   1  -4 232.495 25.6822   2
  -4   1   4 256.017 22.0451   1
   4   1  -4 268.482 22.3077  11
   4   1  -4 263.638 21.7805   6
   3  -1  -4 313.189 25.1430  11
   3   1  -4 307.251 24.9712  11
   3   1  -4 303.812 28.2199   2
  -3   1   4 277.868 24.3716   8
   3   1  -4 282.820 24.4970   6
  -2   1   4 404.891 34.5782   8
  -2   1   4 446.171 38.2110   2
   1  -1  -4 124.494 11.9982   1
   1   1  -4 128.388 10.7829  11
  -1   1   4 122.918 10.6102   8
   1   1  -4 115.414 10.4908   6
  -1   1   4 129.483 15.7193   2
   1   1  -4 128.478 10.8686   1
   0  -1  -4 340.485 29.5023   1
   0   1   4 346.170 32.8740   2
   0   1  -4 361.989 29.0925   1
   0   1  -4 351.011 28.9560  11
   0   1   4 339.305 28.9737   8
  -1  -1  -4 496.975 42.9743   8
  -1  -1  -4 518.320 43.2897   1
   1   1   4 501.682 42.8556   8
  -1   1  -4 537.742 42.8803   1
  -1   1  -4 525.279 42.6533  11
   1   1   4 523.518 46.5607   2
  -2  -1  -4 117.871 10.2457  11
  -2  -1  -4 106.994 9.88558   8
  -2  -1  -4 100.926 11.2498   1
  -2   1  -4 111.855 9.46567   6
  -2   1  -4 107.061 9.42137  11
  -2   1  -4 115.240 9.87577   1
   2   1   4 102.785 16.5052   2
  -3  -1  -4 144.736 12.8009   8
  -3  -1  -4 131.067 13.4938   1
  -3  -1  -4 157.773 13.1087  11
  -3   1  -4 160.331 12.2866   6
   3   1   4 157.418 20.1093   2
  -3   1  -4 115.858 12.3691  11
  -3   1  -4 151.414 12.7023   1
  -4  -1  -4 574.746 43.9513   8
  -4  -1  -4 517.963 42.7422   5
   4  -1   4 472.153 42.7371   5
  -4  -1  -4 513.594 44.2154   1
  -4   1  -4 517.140 42.9111  11
   4   1   4 569.236 49.4787   2
  -5  -1  -4 228.567 21.9421   1
   5  -1   4 205.693 20.0737   5
  -5  -1  -4 242.791 19.9991   5
  -5  -1  -4 259.444 21.3407   8
  -5   1  -4 258.822 20.5357   6
   5   1   4 242.778 29.5844   2
  -5   1  -4 271.828 21.1634   1
  -6  -1  -4 23.2184 3.87793   8
  -6  -1  -4 21.8380 1.88422   5
  -6  -1  -4 19.5442 6.82312   1
   6  -1   4 20.0536 1.85804   5
  -6   1  -4 21.0518 3.59374   1
   6   1   4 40.0863 16.0747   2
  -7  -1  -4 87.3549 8.45560   8
  -7  -1  -4 75.0748 10.9604   1
   7  -1   4 76.6142 6.71626   5
  -7  -1  -4 81.7512 6.72554   5
  -7   1  -4 83.0944 8.27969   1
   7   1   4 85.4814 30.6406   2
  -8  -1  -4 -1.2088 5.04702   1
  -8  -1  -4 3.23076 1.77644   8
  -8   1  -4 -1.4948 1.73539   1
   8   1   4 -0.1400 31.0235   2
  -9  -1  -4 36.0268 5.34333   8
   9  -1   4 30.6443 2.71630   5
  -9  -1  -4 31.9214 2.72216   5
  -9  -1  -4 35.9064 3.45537   4
  -9  -1  -4 27.9303 9.02264   1
  -9   1  -4 29.5522 5.20247   1
  -9   1  -4 29.9732 3.40411   6
   9   1   4 12.0152 22.2165   2
  -9   1  -4 29.8480 2.81659   4
  10  -1   4 283.325 23.5462   5
 -10  -1  -4 278.592 23.6736   4
 -10  -1  -4 282.387 23.5385   5
  10   1   4 195.275 36.4686   2
  10   1   4 338.243 23.8536  10
 -10   1  -4 283.478 25.4811   1
 -10   1  -4 274.644 23.6115   4
 -10   1  -4 289.535 24.3190   6
 -11  -1  -4 55.2598 4.64663   4
 -11  -1  -4 51.8642 4.42053   5
  11  -1   4 52.9504 4.43768   5
 -11   1  -4 52.2961 5.27421   6
 -11   1  -4 60.2198 7.73083   1
  11   1   4 70.9153 36.0946   2
  11   1   4 51.1761 4.50103  10
 -11   1  -4 48.9530 4.63216   4
 -12  -1  -4 68.0694 8.47496  11
 -12  -1  -4 90.4756 7.12703   4
 -12  -1  -4 80.2450 6.89910   5
 -12   1  -4 85.1382 7.02824   4
  12   1   4 80.3215 43.7379   2
  12   1   4 84.3765 6.99928  10
 -12   1  -4 92.2203 7.97572   6
 -12   1  -4 80.7821 10.2182   1
 -13  -1  -4 16.4164 1.58412   5
 -13  -1  -4 18.5529 1.98749   4
  13  -1   4 17.0240 1.62270   5
 -13   1  -4 17.2895 7.89144   1
 -13   1  -4 16.3101 2.51788   6
 -13   1  -4 17.3328 1.79726   4
  14  -1   4 119.942 9.36106   5
 -14  -1  -4 78.5109 9.33012   5
 -14  -1  -4 125.333 9.94643   4
  14   1   4 56.9531 49.1155   2
 -14   1  -4 124.972 9.47747   4
 -14   1  -4 101.794 13.2040   1
 -14   1  -4 131.904 10.9224   6
  15  -1   4 129.937 10.7807   5
 -15  -1  -4 133.838 10.9309   4
 -15   1  -4 127.582 10.8961   7
 -15   1  -4 131.584 10.8655   4
 -16  -1  -4 156.935 13.3925   4
  16  -1   4 162.332 13.2732   5
 -16   1  -4 158.461 13.3470   4
 -16   1  -4 168.257 13.3880   7
 -17  -1  -4 5.07954 0.78669   4
  17  -1   4 4.78971 0.70621   5
 -17   1  -4 5.92091 0.71065   7
 -17   1  -4 6.13794 0.86494   4
 -18  -1  -4 0.77835 0.42523   4
 -18   1  -4 0.63466 0.24701   7
 -18   1  -4 0.80186 0.40596   4
 -19  -1  -4 9.26907 1.09993   4
 -19   1  -4 13.8655 1.14029   4
  20   2  -4 62.4994 5.19095  10
  19  -2  -4 13.3823 1.33293   5
  19   2  -4 13.4031 1.26127   4
 -19   2   4 13.7619 1.32456   4
 -18   2   4 119.862 10.2168   4
  18   2  -4 128.538 10.2547   4
 -17  -2   4 0.25343 0.43050   5
  17  -2  -4 0.63382 0.36596   5
 -17  -2   4 0.39747 0.91905   4
 -17   2   4 0.56382 0.41829   4
 -17   2   4 0.34578 0.32157   3
  17   2  -4 0.77103 0.40281   4
 -16  -2   4 0.56152 0.50451   5
 -16   2   4 0.52593 0.46199   4
 -16   2   4 0.53400 0.34961   3
 -16   2   4 -0.6567 4.14482   1
  16   2  -4 1.53087 0.45802   4
 -15  -2   4 6.75302 0.99237   5
 -15   2   4 4.78014 3.68156   1
 -15   2   4 5.79882 0.93564   4
  15   2  -4 -23.975 33.3948   2
  14  -2  -4 36.0792 3.15836   5
 -14  -2   4 37.3921 3.20193   5
 -14   2   4 31.6373 5.96967   1
  14   2  -4 43.7424 27.2172   2
 -14   2   4 36.2251 3.19173   4
  14   2  -4 35.8998 3.19746   4
 -14   2   4 37.8239 3.14925   3
  13  -2  -4 3.47961 0.61587   5
 -13  -2   4 3.79540 0.66002   5
 -13   2   4 4.35914 2.87671   1
  13   2  -4 5.23956 0.85242   4
  13   2  -4 -34.032 21.0602   2
  12   2  -4 18.5505 19.1286   2
 -12   2   4 11.1597 1.14685   3
 -12   2   4 10.9527 1.22931   4
 -12   2   4 11.3112 2.86665   1
  12   2  -4 10.1557 1.22631   4
  11  -2  -4 12.2148 1.32790   5
 -11  -2   4 13.6345 1.36306   5
  11   2  -4 -1.9239 14.9154   2
 -11   2   4 9.45753 2.53583   1
  11   2  -4 14.7057 1.44915   4
 -11   2   4 12.9295 1.33540   3
 -10  -2   4 137.206 11.3378   5
  10  -2  -4 132.706 11.3248   5
  10  -2  -4 118.983 12.5331  11
 -10   2   4 138.860 11.3434   4
 -10   2   4 160.893 12.3517   1
 -10   2   4 136.824 11.3189   3
  10   2  -4 160.169 23.8124   2
  10   2  -4 136.151 11.3697   4
   9  -2  -4 123.413 10.1827   5
  -9  -2   4 121.936 10.1904   5
   9  -2  -4 117.768 11.2809  11
  -9  -2   4 138.338 12.5035   8
  -9   2   4 123.276 10.2837  10
   9   2  -4 122.255 10.2269   4
  -9   2   4 119.052 10.1735   3
   9   2  -4 145.971 21.0895   2
  -9   2   4 121.908 10.1938   4
   8  -2  -4 49.7915 4.24261   5
  -8  -2   4 47.6808 4.20067   5
   8  -2  -4 47.7880 5.22214  11
  -8  -2   4 50.6273 5.90668   8
   8   2  -4 46.3376 4.24031   4
   8   2  -4 67.6351 12.9833   2
  -8   2   4 52.3529 4.29949  10
  -8   2   4 55.7393 5.01692   1
  -7  -2   4 130.307 12.2133   8
   7  -2  -4 121.595 10.4691   5
   7  -2  -4 126.120 11.5586  11
  -7  -2   4 115.508 10.4746   5
  -7   2   4 144.281 11.1536   1
  -7   2   4 118.706 10.5054   4
   7   2  -4 121.361 11.0852   6
  -7   2   4 154.607 10.6711  10
   7   2  -4 127.475 17.4791   2
   7   2  -4 116.921 10.5157   4
   6   2  -4 3319.38 278.204   2
  -6   2   4 3353.57 276.256   1
  -6   2   4 3433.89 275.441   1
   5  -2  -4 441.986 39.2222   5
   5  -2  -4 465.148 40.3423  11
  -5  -2   4 508.014 40.8938   8
  -5  -2   4 438.161 39.2252   5
  -5   2   4 504.918 41.0011   1
   5   2  -4 492.201 60.7210   2
   5   2  -4 486.541 42.9462   2
   5   2  -4 491.303 39.8182   6
  -5   2   4 510.644 39.7640   1
  -4  -2   4 1068.57 80.3422   8
   4  -2  -4 978.234 79.5582  11
   4  -2  -4 915.829 78.3622   5
  -4   2   4 844.734 80.6555   1
   4   2  -4 986.950 81.3943   2
   4   2  -4 937.318 88.0761   2
  -4   2   4 978.728 78.8422   1
   3  -2  -4 40.9032 3.82676   5
   3  -2  -4 49.2215 5.16958  11
   3   2  -4 49.9289 4.42277   6
   3   2  -4 92.3831 35.1229   2
   3   2  -4 47.5897 8.71921   2
  -3   2   4 45.9163 4.41524   1
  -3   2   4 41.2166 9.07851   1
   2  -2  -4 678.165 53.4424  11
  -2   2   4 650.619 53.0182   1
   2   2  -4 547.704 58.1248   2
   2   2  -4 634.446 54.7721   2
   1  -2  -4 814.852 63.7168  11
  -1   2   4 780.872 65.6367   2
   1   2  -4 694.832 66.5210   2
  -1   2   4 743.587 63.0055   1
   1   2  -4 763.652 64.8017   2
   0  -2  -4 251.213 19.9275  11
   0  -2  -4 216.578 18.9276   8
   0   2  -4 232.491 18.8946   6
   0   2  -4 210.645 25.1851   2
   0   2  -4 193.742 21.4498   2
   0   2   4 210.283 22.9120   2
   0   2   4 217.540 19.3532   1
  -1  -2  -4 517.520 39.5411  11
  -1  -2  -4 468.220 38.6334   8
  -1  -2  -4 411.845 37.8013   5
   1   2   4 442.321 38.7098   1
   1   2   4 484.912 42.2081   2
  -1   2  -4 438.440 42.5620   2
  -1   2  -4 477.025 38.3982   6
  -2  -2  -4 1.06946 0.40670   5
  -2  -2  -4 1.11166 1.49396  11
  -2  -2  -4 1.45598 1.22946   8
  -2   2  -4 1.09608 0.77258   6
  -2   2  -4 1.80773 1.02993   1
  -2   2  -4 1.18454 11.1648   2
   2   2   4 -0.3135 3.35374   1
   2   2   4 5.10310 8.88314   2
   3  -2   4 23.9711 2.28848   5
  -3  -2  -4 27.1357 2.33775   5
  -3  -2  -4 26.4864 3.71809   8
  -3   2  -4 26.6696 12.6807   2
  -3   2  -4 30.1734 3.29704   1
  -3   2  -4 29.5776 3.00046   6
   3   2   4 40.9179 11.7741   2
  -4  -2  -4 282.239 28.0117   8
  -4  -2  -4 342.424 26.6330   5
   4  -2   4 263.569 26.5944   5
  -4   2  -4 340.826 35.3332   2
  -4   2  -4 363.718 27.3964   1
  -4   2  -4 321.913 27.0752   7
   4   2   4 381.005 34.5208   2
  -4   2  -4 358.878 27.3443   6
  -5  -2  -4 663.756 60.0077   8
   5  -2   4 675.422 58.4789   5
  -5  -2  -4 732.374 58.5032   5
  -5   2  -4 692.219 58.6127   7
  -5   2  -4 677.406 66.1961   2
  -5   2  -4 755.370 59.2205   6
   5   2   4 741.305 66.0852   2
  -5   2  -4 769.615 59.3348   1
  -5   2  -4 732.861 58.5377   3
  -6  -2  -4 236.271 19.5498   5
   6  -2   4 237.928 19.5370   5
  -6  -2  -4 216.816 21.2392   8
  -6   2  -4 241.875 19.7115   9
  -6   2  -4 260.083 20.5661   6
  -6   2  -4 255.117 20.5764   1
  -6   2  -4 219.772 19.5596   4
  -6   2  -4 254.483 33.6725   2
  -6   2  -4 234.558 19.6686   7
   6   2   4 223.959 31.5472   2
   6   2   4 245.513 19.6418  10
  -7  -2  -4 140.826 15.5847   8
   7  -2   4 166.795 13.7507   5
  -7  -2  -4 169.148 13.7696   5
  -7   2  -4 156.165 13.7815   9
  -7   2  -4 173.193 14.5532   6
   7   2   4 176.917 13.8662  10
   7   2   4 188.215 27.8714   2
  -7   2  -4 158.382 13.7810   4
  -7   2  -4 182.278 15.0419   1
  -7   2  -4 169.116 13.8961   7
  -7   2  -4 178.828 13.8073   3
  -8  -2  -4 154.210 12.4092   5
  -8  -2  -4 146.937 14.9717   8
   8  -2   4 149.119 12.3906   5
  -8   2  -4 149.614 13.2032   6
   8   2   4 155.142 12.5009  10
  -8   2  -4 153.097 13.7947   1
  -8   2  -4 144.281 12.4252   4
   8   2   4 140.810 25.6227   2
  -8   2  -4 147.526 12.5302   7
  -8   2  -4 155.183 12.4322   3
   9  -2   4 210.835 18.0887   5
  -9  -2  -4 218.551 18.1036   5
   9   2   4 189.273 34.2299   2
  -9   2  -4 215.544 18.9265   6
  -9   2  -4 222.895 18.1195   3
  -9   2  -4 205.398 18.1242   4
  -9   2  -4 223.084 19.5474   1
   9   2   4 214.861 18.1911  10
  -9   2  -4 256.815 18.4185   7
 -10  -2  -4 1.83804 0.56961   5
  10  -2   4 1.49798 0.56939   5
 -10   2  -4 0.19898 0.44076   4
 -10   2  -4 0.39322 1.00751   6
 -10   2  -4 0.41637 2.55963   1
  10   2   4 0.46449 0.39104  10
  10   2   4 11.6695 25.3826   2
 -10   2  -4 0.28299 0.45371   7
 -10   2  -4 0.58756 0.45391   3
  11  -2   4 12.8772 1.31675   5
 -11  -2  -4 12.9302 1.35807   5
 -11   2  -4 12.7755 1.41826   7
  11   2   4 39.3965 30.4378   2
  11   2   4 12.7291 1.35812  10
 -11   2  -4 13.0399 1.39331   4
 -11   2  -4 12.8789 1.32575   3
 -11   2  -4 11.1292 3.48234   1
 -11   2  -4 12.4527 2.16852   6
 -12  -2  -4 31.7242 6.00008  11
  12  -2   4 55.4808 4.27416   5
 -12  -2  -4 44.3648 4.51391   4
 -12  -2  -4 55.7767 4.28339   5
 -12   2  -4 53.8017 4.40414   7
  12   2   4 38.5609 37.0186   2
 -12   2  -4 53.5953 7.24283   1
 -12   2  -4 50.2334 5.17248   6
  12   2   4 52.3474 4.34234  10
 -12   2  -4 52.4669 4.31914   4
 -12   2  -4 48.7434 4.24036   3
 -13  -2  -4 6.06176 0.83816   5
 -13  -2  -4 1.24275 2.23676  11
 -13  -2  -4 5.16009 0.98291   4
  13  -2   4 6.17861 0.81100   5
 -13   2  -4 5.31130 0.84158   7
 -13   2  -4 4.50586 1.66618   6
 -13   2  -4 3.69439 3.74262   1
 -13   2  -4 5.68037 0.88319   4
  13   2   4 24.8570 36.3202   2
  13   2   4 4.94555 0.76780  10
 -14  -2  -4 23.5460 2.43077   4
  14  -2   4 28.1055 2.27207   5
 -14   2  -4 24.6302 2.30648   7
 -14   2  -4 25.3653 2.27135   4
  14   2   4 25.0098 2.25088  10
 -14   2  -4 15.4358 5.31878   1
  14   2   4 22.4959 44.8057   2
  15  -2   4 0.21881 0.37966   5
 -15  -2  -4 -0.5479 0.52933   4
 -15  -2  -4 0.00732 0.33424   5
 -15   2  -4 0.16052 0.29650   7
  15   2   4 0.02888 0.30288  10
 -15   2  -4 -0.0368 0.36804   4
 -16  -2  -4 15.6161 1.92539   4
  16  -2   4 19.1364 1.67345   5
 -16   2  -4 19.6028 1.69811   7
 -16   2  -4 18.3267 1.66087   4
  17  -2   4 22.6453 1.86631   5
 -17   2  -4 21.3691 1.91196   4
 -17   2  -4 20.5316 1.85756   7
  18  -3  -4 42.6666 3.29448   5
  18   3  -4 34.6466 3.20866  10
 -17  -3   4 42.0809 3.89977   5
 -17   3   4 43.8225 3.88421   3
  17   3  -4 54.4728 3.95849  10
 -16  -3   4 34.1988 2.99303   5
  16  -3  -4 37.0436 2.96002   5
 -16   3   4 33.7041 2.93386   3
  16   3  -4 33.6305 2.99716  10
 -15  -3   4 31.1970 2.62969   5
  15  -3  -4 32.1094 2.59720   5
 -15   3   4 30.3552 2.58301   3
  15   3  -4 29.1732 2.65151  10
  15   3  -4 27.0324 2.57348   4
 -14  -3   4 28.5982 2.39254   5
  14  -3  -4 26.3950 2.33574   5
 -14   3   4 26.5692 2.32060   3
  14   3  -4 24.9558 2.38557  10
  14   3  -4 25.5957 2.28895   4
 -13  -3   4 48.7446 4.05896   5
  13  -3  -4 48.0162 4.03318   5
  13   3  -4 56.9501 26.3266   2
 -13   3   4 47.0548 4.01740   3
  13   3  -4 46.8476 4.09718  10
  13   3  -4 45.9455 3.99213   4
  12  -3  -4 25.9796 2.31993   5
 -12  -3   4 26.0945 2.35780   5
 -12   3   4 20.9229 2.21316   4
 -12   3   4 29.1804 2.34682   3
  12   3  -4 26.1445 2.42603  10
  12   3  -4 53.5143 21.1884   2
  12   3  -4 28.2225 2.40632   4
  11  -3  -4 16.3934 1.47906   5
 -11  -3   4 16.5438 1.52641   5
  11   3  -4 13.9962 1.36754   4
 -11   3   4 11.4261 1.28440   4
 -11   3   4 16.0570 1.44250   3
  11   3  -4 14.9155 1.50622  10
  11   3  -4 -5.9010 17.4676   2
 -10  -3   4 3.74540 0.64764   5
  10  -3  -4 3.85549 0.61118   5
 -10   3   4 3.64076 0.57880   3
 -10   3   4 2.74366 0.44301   4
  10   3  -4 -15.790 15.3717   2
  10   3  -4 3.67003 0.61745   4
  10   3  -4 5.29779 0.78567  10
  -9  -3   4 23.9572 2.16735   5
   9  -3  -4 25.3435 2.21437   5
  -9   3   4 23.9324 2.24195  10
   9   3  -4 23.3832 2.05264   4
   9   3  -4 7.90214 13.4766   2
   9   3  -4 24.9273 2.19594  10
  -9   3   4 19.4980 2.01400   4
   9   3  -4 22.5389 2.11215   9
  -9   3   4 24.2629 2.11109   3
   8  -3  -4 133.915 10.4505   5
  -8  -3   4 131.659 10.4716   5
   8   3  -4 127.717 10.5198  10
   8   3  -4 132.349 34.1755   2
   8   3  -4 118.089 10.4674   4
  -8   3   4 125.141 10.4495   3
   8   3  -4 131.109 10.5209   9
   8   3  -4 127.122 20.0141   2
  -8   3   4 110.464 10.4434   4
  -8   3   4 133.631 10.5533  10
   7  -3  -4 609.728 58.2885  11
  -7  -3   4 721.844 57.1378   5
   7  -3  -4 732.730 57.1219   5
   7   3  -4 678.868 57.1004   4
  -7   3   4 744.475 57.1553   3
   7   3  -4 715.725 57.3136   7
   7   3  -4 678.790 57.1916  10
   7   3  -4 734.964 60.5746   2
  -7   3   4 729.763 57.2293  10
   7   3  -4 653.760 57.2717   9
   6  -3  -4 183.452 17.4403  11
  -6  -3   4 196.728 16.0607   5
   6  -3  -4 198.090 16.0477   5
  -6   3   4 195.792 16.0721   3
   6   3  -4 205.071 28.6861   2
  -6   3   4 210.543 16.1756  10
   6   3  -4 186.327 16.0265   4
   6   3  -4 205.342 16.2501   7
   6   3  -4 190.800 16.1236  10
   6   3  -4 188.253 20.4205   2
   6   3  -4 190.807 16.9713   6
   6   3  -4 197.938 16.1288   9
   5  -3  -4 29.1643 4.12392  11
  -5  -3   4 31.9783 2.75031   5
   5  -3  -4 33.4791 2.74889   5
  -5   3   4 32.7722 2.77380   3
   5   3  -4 33.3494 3.69750   6
   5   3  -4 34.2233 2.95522   7
   5   3  -4 30.6492 2.81547  10
   5   3  -4 31.0520 2.81936   9
  -5   3   4 33.6934 2.86960  10
   5   3  -4 29.8166 2.71468   4
  -4  -3   4 95.4682 9.60293   8
   4  -3  -4 88.1824 8.64955  11
  -4  -3   4 74.8083 6.98732   5
   4   3  -4 85.0862 7.83798   6
  -4   3   4 77.2079 7.18289   7
  -4   3   4 86.1830 7.06384  10
  -4   3   4 81.1346 6.96866   3
   4   3  -4 86.1580 7.08852  10
   4   3  -4 87.9630 7.14105   7
   4   3  -4 81.9012 7.03050   9
  -3  -3   4 0.33746 0.32633   5
   3  -3  -4 1.59048 1.48063  11
  -3  -3   4 1.68947 1.82034   8
  -3   3   4 1.38286 0.48340  10
   3   3  -4 1.68950 0.46441   3
  -3   3   4 1.14991 0.37580   3
   3   3  -4 1.77091 1.08638   6
   3   3  -4 0.85180 0.37924   9
   3   3  -4 0.42129 0.45396  10
   3   3  -4 1.26609 0.46892   7
   2  -3  -4 153.394 14.1134  11
  -2  -3   4 133.458 15.8887   8
   2  -3  -4 114.796 12.1358   5
  -2  -3   4 156.355 12.1796   5
   2   3  -4 146.469 12.1971   3
   2   3  -4 157.982 12.3428   7
   2   3  -4 152.910 13.0316   6
  -2   3   4 153.035 12.1787   3
   2   3  -4 150.035 12.2489   9
  -2   3   4 158.862 12.2799  10
   1  -3  -4 60.1554 6.12444   5
  -1  -3   4 68.6611 9.86268   8
   1  -3  -4 74.9221 8.15421  11
  -1   3   4 78.6516 6.26282  10
   1   3  -4 74.1940 6.20153   3
  -1   3   4 79.2805 6.27959   3
   1   3  -4 76.0299 7.00128   6
   1   3  -4 75.7119 6.23558   9
   1   3  -4 77.8920 6.32427   7
   0  -3   4 432.688 37.1209   8
   0  -3  -4 420.673 36.4523  11
   0  -3  -4 332.065 34.2698   5
   0   3   4 454.153 34.3851  10
   0   3  -4 415.557 34.3092   3
   0   3  -4 447.505 34.4440   7
   0   3  -4 446.309 35.1432   6
   0   3   4 383.849 34.2686   3
   0   3  -4 441.997 34.3571   9
  -1  -3  -4 25.2071 4.46371  11
  -1   3  -4 25.5138 2.33301   9
  -1   3  -4 26.7274 2.42909   7
   1   3   4 25.9304 2.37027  10
  -1   3  -4 26.1822 3.10167   6
  -1   3  -4 24.4600 2.33265   3
  -2  -3  -4 166.680 14.3190   5
  -2  -3  -4 167.424 16.7431  11
  -2   3  -4 171.990 14.3837   9
  -2   3  -4 178.180 15.1585   6
   2   3   4 183.760 14.4358  10
  -2   3  -4 180.665 14.4811   7
  -2   3  -4 173.764 14.3603   3
   2   3   4 169.921 14.6479   1
  -3  -3  -4 369.368 34.1332   8
  -3  -3  -4 371.285 34.4789  11
  -3  -3  -4 384.745 31.8537   5
  -3   3  -4 402.090 31.8943   3
   3   3   4 416.412 31.9697  10
  -3   3  -4 398.972 32.7150   6
   3   3   4 352.707 35.8448   2
  -3   3  -4 397.270 31.9158   9
  -3   3  -4 400.298 32.0063   7
   3   3   4 378.326 32.2824   1
  -4  -3  -4 170.452 13.5315   5
  -4  -3  -4 153.786 16.2421  11
   4  -3   4 130.113 13.4566   5
   4   3   4 163.259 21.5359   2
  -4   3  -4 175.937 14.4540   6
  -4   3  -4 175.563 13.5796   9
  -4   3  -4 166.890 13.6630   7
   4   3   4 174.638 13.6333  10
  -4   3  -4 166.095 13.5650   3
  -5  -3  -4 41.1116 3.67032   5
   5  -3   4 40.1243 3.59480   5
  -5   3  -4 53.4729 3.84370   3
  -5   3  -4 45.4299 3.85352   7
   5   3   4 27.7462 14.0554   2
  -5   3  -4 41.1325 4.50176   6
   5   3   4 37.8281 6.70850   1
   5   3   4 35.7608 4.12544  10
  -5   3  -4 41.4586 3.67649   9
   6  -3   4 1.78821 0.46963   5
  -6  -3  -4 2.57791 0.61316   5
   6   3   4 31.9048 16.0659   2
  -6   3  -4 2.75136 0.66470   9
   6   3   4 2.48288 0.65144  10
  -6   3  -4 1.97184 1.05994   6
  -6   3  -4 3.06255 0.67527   3
  -6   3  -4 2.06017 0.55909   7
  -7  -3  -4 2.12054 0.72886   5
   7   3   4 2.34226 0.66017  10
  -7   3  -4 1.67224 0.60407   7
  -7   3  -4 0.64310 0.56541   3
   7   3   4 4.55159 17.9012   2
  -7   3  -4 1.00256 1.18561   6
  -7   3  -4 4.51719 0.68530   9
  -8  -3  -4 451.363 35.5835   5
   8  -3   4 432.334 35.5461   5
  -8   3  -4 430.622 35.7123   7
   8   3   4 449.277 35.6886  10
  -8   3  -4 403.308 36.4493   6
  -8   3  -4 450.881 35.5937   3
   8   3   4 444.671 49.0171   2
  -8   3  -4 419.096 35.5781   9
  -9  -3  -4 40.0823 3.16120   5
   9  -3   4 36.3721 3.08209   5
  -9   3  -4 31.5516 3.96984   6
  -9   3  -4 33.6740 3.20186   7
  -9   3  -4 33.2645 3.05988   9
   9   3   4 12.7018 23.5648   2
  -9   3  -4 34.8001 3.11939   3
   9   3   4 37.3628 3.19976  10
 -10  -3  -4 267.218 34.0481  11
 -10  -3  -4 382.073 31.0144   5
  10  -3   4 338.138 30.9739   5
  10   3   4 374.183 31.2157  10
 -10   3  -4 435.659 31.2860   7
  10   3   4 304.206 45.5437   2
 -10   3  -4 483.819 31.2542   3
 -11  -3  -4 50.6614 4.01579   5
  11  -3   4 46.1549 3.95612   5
  11   3   4 32.2330 31.0116   2
 -11   3  -4 46.6222 4.07534   7
  11   3   4 44.6615 4.02704  10
 -11   3  -4 44.3359 3.96181   3
  12  -3   4 334.453 26.3425   5
  12   3   4 294.414 50.7035   2
 -12   3  -4 316.701 26.4498   7
  12   3   4 323.693 26.4204  10
 -12   3  -4 314.015 26.3279   3
  13  -3   4 46.5187 3.55810   5
 -13  -3  -4 50.1767 3.58350   5
 -13   3  -4 34.2492 3.50224   3
 -13   3  -4 47.7637 3.64776   7
  13   3   4 30.2278 3.60005  10
  14  -3   4 0.20466 0.36507   5
 -14  -3  -4 0.26442 0.36695   5
 -14   3  -4 0.02688 0.28630   7
  14   3   4 0.05186 0.24736  10
 -15  -3  -4 44.1496 3.47493   5
  15  -3   4 49.2667 3.50232   5
 -15   3  -4 37.6598 3.55360   7
  15   3   4 35.3264 3.46410  10
 -15  -4   4 36.7269 3.35427   5
  15   4  -4 38.8168 3.35526  10
 -15   4   4 44.7148 3.34622   3
  14  -4  -4 2.96331 0.46941   5
 -14  -4   4 3.29927 0.49260   5
  14   4  -4 2.37096 0.41251  10
 -14   4   4 3.13250 0.49272   3
  13  -4  -4 1.58256 0.35529   5
  13   4  -4 1.44690 0.39703  10
 -13   4   4 1.94446 0.37139   3
  12  -4  -4 7.52970 0.86585   5
 -12  -4   4 6.98496 0.98306   5
 -12   4   4 8.58198 0.90113   3
  12   4  -4 7.58546 0.86615  10
 -11  -4   4 0.22045 0.46833   5
  11  -4  -4 0.42757 0.36864   5
 -11   4   4 0.39151 0.31736   3
  11   4  -4 0.27718 0.38249  10
  10  -4  -4 58.1584 4.47509   5
 -10  -4   4 52.8729 4.47655   5
  10   4  -4 54.6791 4.49925  10
  10   4  -4 41.9123 4.45760   9
 -10   4   4 57.3180 4.46055   3
   9  -4  -4 11.5358 1.09164   5
  -9  -4   4 7.80090 1.11248   5
  -9   4   4 9.71311 1.05703   3
   9   4  -4 9.47904 1.12536   9
  -9   4   4 9.08617 1.14110  10
   9   4  -4 9.43375 1.05817  10
  -8  -4   4 68.2284 5.77523   5
  -8   4   4 63.1015 5.68634  10
   8   4  -4 68.0784 5.65732  10
  -8   4   4 71.7263 5.61976   3
   8   4  -4 63.6112 5.64659   9
   7  -4  -4 20.7228 1.95329   5
  -7  -4   4 21.7520 1.96180   5
   7   4  -4 19.7943 1.90183  10
   7   4  -4 19.9954 1.94332   9
  -7   4   4 20.4494 1.98436  10
  -7   4   4 19.6171 1.87774   3
   6  -4  -4 104.931 9.02339   5
  -6  -4   4 100.903 9.06469   5
  -6   4   4 100.669 9.20124  10
   6   4  -4 112.034 9.18518  10
   6   4  -4 123.633 9.36023   9
   6   4  -4 112.313 9.30855   7
   5  -4  -4 43.7995 3.60405   5
  -5  -4   4 44.4919 3.65330   5
   5   4  -4 41.5210 3.68818  10
  -5   4   4 44.6665 3.71324  10
  -5   4   4 38.2868 3.60384   3
   5   4  -4 42.1292 3.82312   7
   5   4  -4 39.7778 3.68793   9
   4  -4  -4 373.635 30.2292   5
  -4  -4   4 384.218 30.2561   5
  -4   4   4 381.704 30.3466  10
   4   4  -4 390.384 30.4653   7
  -4   4   4 355.974 30.2445   3
   4   4  -4 354.052 31.3542   6
   4   4  -4 366.660 30.2869  10
   4   4  -4 347.269 30.3163   9
   3  -4  -4 5.58723 2.89398  11
  -3  -4   4 10.0633 1.12238   5
   3   4  -4 13.3025 2.35288   6
   3   4  -4 10.3321 1.22550   9
   3   4  -4 9.25422 1.10206  10
  -3   4   4 9.65390 1.08798   3
  -3   4   4 12.0123 1.25533  10
   3   4  -4 11.4965 1.35269   7
   2  -4  -4 13.5385 1.41969   5
   2  -4  -4 11.3915 3.38300  11
  -2   4   4 16.2955 1.55067  10
   2   4  -4 15.4358 1.52256   9
   2   4  -4 14.6643 2.47384   6
  -2   4   4 13.3745 1.36776   3
   2   4  -4 15.0812 1.50523   3
   2   4  -4 14.0418 1.60167   7
   1  -4  -4 3.30322 2.36090  11
   1  -4  -4 4.35178 0.70912   5
   1   4  -4 4.91775 0.88847   9
   1   4  -4 6.58023 0.98724   7
  -1   4   4 4.96605 0.73852   3
   1   4  -4 5.56536 1.80990   6
   1   4  -4 7.31299 1.02182   3
  -1   4   4 7.42675 0.93803  10
   0  -4  -4 142.322 16.5439  11
   0  -4  -4 163.041 14.3286   5
   0   4  -4 193.539 14.4514   9
   0   4   4 189.955 14.4700  10
   0   4  -4 179.921 14.5400   7
   0   4  -4 166.711 15.3569   6
   0   4  -4 178.819 14.4057   3
  -1  -4  -4 99.7433 13.4771  11
  -1  -4  -4 133.885 11.3407   5
  -1   4  -4 143.010 11.4036   3
   1   4   4 150.475 11.4668  10
  -1   4  -4 139.428 11.5246   7
  -1   4  -4 148.184 11.4364   9
  -1   4  -4 141.339 12.4235   6
  -2  -4  -4 44.6858 3.72308   5
  -2  -4  -4 27.1134 5.73969  11
  -2   4  -4 45.6139 3.86213   7
  -2   4  -4 45.3130 3.75909   9
   2   4   4 45.4191 3.78965  10
  -2   4  -4 40.3616 4.64784   6
  -2   4  -4 45.1175 3.77186   3
  -3  -4  -4 4.01029 2.65290  11
  -3  -4  -4 7.35585 1.09875   5
  -3   4  -4 7.64837 1.07753   7
   3   4   4 7.42434 1.02744  10
  -3   4  -4 7.74664 1.00756   9
  -3   4  -4 7.60003 1.13378   3
  -3   4  -4 8.92131 2.18196   6
  -4  -4  -4 142.470 11.5938   5
   4  -4   4 100.986 11.5703   5
  -4  -4  -4 99.4100 14.6838  11
   4   4   4 161.746 11.7624  10
  -4   4  -4 160.570 11.7693   3
  -4   4  -4 130.800 12.6969   6
  -4   4  -4 147.796 11.7809   7
  -4   4  -4 169.011 11.8792   9
  -5  -4  -4 69.9674 10.1081  11
  -5  -4  -4 91.4911 7.32978   5
  -5   4  -4 88.7233 7.35816   3
  -5   4  -4 87.5442 7.31570   9
   5   4   4 91.5428 7.38714  10
  -5   4  -4 85.1622 8.32056   6
  -5   4  -4 89.9792 7.44686   7
   6  -4   4 206.471 21.2159   5
  -6  -4  -4 274.321 21.2894   5
  -6   4  -4 271.642 21.2892   9
  -6   4  -4 274.904 21.4166   7
  -6   4  -4 251.300 21.2765   3
   6   4   4 275.407 21.3641  10
   7  -4   4 14.7088 1.72524   5
  -7  -4  -4 22.3822 2.30553   5
  -7   4  -4 20.2731 1.80391   3
  -7   4  -4 18.0296 1.70762   9
  -7   4  -4 17.8775 1.80684   7
   7   4   4 17.8748 1.78183  10
  -8  -4  -4 1.40583 0.55134   5
   8  -4   4 0.67507 0.46329   5
  -8   4  -4 0.26916 0.38245   7
  -8   4  -4 0.96534 0.54423   3
   8   4   4 0.55576 0.45229  10
  -8   4  -4 1.01224 0.46703   9
   9  -4   4 2.44421 0.50113   5
  -9  -4  -4 2.90578 0.63755   5
  -9   4  -4 3.16761 0.62813   7
  -9   4  -4 2.33998 0.58264   3
   9   4   4 2.18362 0.52511  10
 -10  -4  -4 5.76295 0.76147   5
  10  -4   4 3.07644 0.73764   5
  10   4   4 5.47922 0.84825  10
 -10   4  -4 4.99842 0.79027   7
 -10   4  -4 4.87348 0.81137   3
 -11  -4  -4 180.126 13.1163   5
  11  -4   4 142.913 13.0749   5
  11   4   4 153.189 13.1278  10
 -11   4  -4 167.422 13.1663   7
 -11   4  -4 152.910 13.0777   3
 -12  -4  -4 8.72042 0.88974   5
  12  -4   4 6.18049 0.80777   5
 -12   4  -4 6.95224 0.81606   3
  12   4   4 6.54708 0.76840  10
 -12   4  -4 7.76862 0.80415   7
 -13  -4  -4 67.7652 4.66975   5
  13  -4   4 46.8150 4.56321   5
  13   4   4 45.0662 4.52178  10
 -13   4  -4 60.9918 4.58989   7
 -11   5   4 0.61155 0.26181   3
 -10   5   4 1.39175 0.31147   3
  -9   5   4 64.8679 5.41505   3
  -8   5   4 0.37016 0.38460   3
  -7   5   4 6.00371 0.69854   3
   7   5  -4 5.61431 0.84043   9
  -6   5   4 16.6736 1.52932   3
   6   5  -4 15.8911 1.62203   9
  -6   5   4 18.2519 1.59735  10
  -5   5   4 150.978 12.6339   3
   5   5  -4 150.767 12.7103   9
  -5   5   4 160.252 12.7141  10
  -4   5   4 17.6404 1.61854  10
  -4   5   4 13.3460 1.43380   3
   4   5  -4 17.1875 1.57576   9
   3   5  -4 29.4796 2.48176   7
  -3   5   4 32.0712 2.37383  10
   3   5  -4 15.6994 2.42255   9
   2   5  -4 17.2835 2.01330   7
   2   5  -4 18.4294 1.82998   9
  -2   5   4 21.8298 1.80905  10
   1   5  -4 42.0661 3.82698   7
   1   5  -4 43.1628 3.71916   9
  -1   5   4 43.9779 3.70300  10
   0   5   4 2.56992 0.52053  10
   0   5  -4 2.52917 0.58718   7
   0   5  -4 5.15105 0.77602   9
  -1  -5  -4 1.17243 0.53997   5
  -1   5  -4 1.74621 0.62608   9
  -1   5  -4 1.90510 0.57759   7
   1   5   4 1.83757 0.46457  10
  -2  -5  -4 0.90585 0.41067   5
   2   5   4 1.40607 0.51197  10
  -2   5  -4 0.61157 0.45987   7
  -2   5  -4 2.20363 0.63412   9
  -3  -5  -4 196.940 20.1506   5
  -3   5  -4 252.812 20.2073   3
  -3   5  -4 258.737 20.2249   9
   3   5   4 246.049 20.2330  10
  -3   5  -4 277.077 20.3392   7
  -4  -5  -4 115.600 11.2759   5
  -4   5  -4 159.629 11.3221   3
   4   5   4 127.862 11.3241  10
  -4   5  -4 139.727 11.3146   9
  -4   5  -4 142.826 11.3982   7
  -5   5  -4 0.67197 0.43721   9
  -5   5  -4 0.46761 0.35735   7
  -5   5  -4 1.35810 0.54993   3
   5   5   4 0.19944 0.29176  10
  -6   5  -4 0.26398 0.35893   3
  -6   5  -4 0.33031 0.34503   7
  -6   5  -4 0.48707 0.41945   9
   6   5   4 0.58833 0.34215  10
  -7  -5  -4 60.5793 5.89324   5
  -7   5  -4 74.4060 5.92328   7
   7   5   4 70.8962 5.87631  10
  -7   5  -4 76.2781 5.87115   3
   8   5   4 37.4119 3.06190  10
  -8   5  -4 35.0050 3.07580   7
  -9   5  -4 12.8054 1.08576   7
   9   5   4 10.4792 1.02508  10
 -21   0   5 0.07134 0.31644   4
  20   0  -5 -0.0130 0.34089   4
 -20   0   5 0.28377 0.41306   4
  19   0  -5 -0.1352 0.40586   4
 -19   0   5 0.30839 0.46020   4
  18   0  -5 0.11335 0.44122   4
 -18   0   5 0.09121 0.52153   4
 -17   0   5 -0.0487 0.52604   4
  17   0  -5 0.00257 0.43750   4
 -16   0   5 -0.0804 0.52075   4
  16   0  -5 -0.1735 0.54441   4
 -16   0   5 2.00542 8.97185   1
 -15   0   5 0.69327 0.60797   4
  15   0  -5 0.23755 0.46176   4
 -15   0   5 0.06661 0.35761   3
 -15   0   5 -1.3380 6.99060   1
 -14   0   5 0.05225 0.49826   4
 -14   0   5 2.48874 5.29504   1
  14   0  -5 0.57925 0.61450   4
  13   0  -5 0.15725 0.50671   4
 -13   0   5 -1.6560 4.33105   1
  13   0  -5 0.03350 0.29631   5
 -13   0   5 0.11216 0.53429   4
 -12   0   5 -0.1475 0.38244   4
  12   0  -5 -26.919 27.4213   2
 -12   0   5 1.60422 3.80640   1
  12   0  -5 -0.0638 0.30047   5
  12   0  -5 0.85522 0.50901   4
 -11   0   5 0.66666 0.47891   4
  11   0  -5 -0.1151 0.48300   4
  11   0  -5 26.9365 22.1618   2
  11   0  -5 0.53604 1.02253  11
 -11   0   5 -0.1550 1.09941   8
 -11   0   5 0.18023 0.36792   5
 -11   0   5 3.17387 3.36627   1
  10   0  -5 -3.3621 23.6371   2
 -10   0   5 -0.8923 2.27633   1
  10   0  -5 0.01841 0.50425   4
  10   0  -5 0.64050 1.59656  11
 -10   0   5 0.07414 0.32237   5
  10   0  -5 -0.0253 0.27607   5
 -10   0   5 0.20551 0.87510   8
   9   0  -5 -0.0547 0.27947   5
  -9   0   5 2.11872 1.03376   8
   9   0  -5 0.01271 0.79238  11
  -9   0   5 -0.4882 2.29279   1
   9   0  -5 12.1338 15.1366   2
  -9   0   5 0.10584 0.30774   5
   8   0  -5 -0.0226 0.78137  11
   8   0  -5 0.09746 0.26774   5
  -8   0   5 0.29716 0.76355   8
  -8   0   5 0.05883 0.30148   5
  -8   0   5 1.29511 1.89332   1
   8   0  -5 0.82758 11.7102   2
  -7   0   5 1.15936 1.57576   1
  -7   0   5 -0.1136 0.68102   8
   7   0  -5 1.60333 14.7505   2
   7   0  -5 0.05221 0.80241  11
   7   0  -5 0.05960 0.24911   5
   6   0  -5 0.38314 0.25293   5
  -6   0   5 0.07193 1.58600   1
   6   0  -5 -18.716 19.5932   2
   6   0  -5 -0.0370 0.71200  11
  -6   0   5 0.37872 0.83209   8
  -6   0   5 0.12202 0.28505   5
   5   0  -5 10.0899 10.0195   2
  -4   0   5 0.96192 1.52207   1
   4   0  -5 0.03053 0.65495  11
   4   0  -5 -11.269 11.5523   2
   4   0  -5 0.15419 0.27240   6
   3   0  -5 0.35890 0.35809   6
   3   0  -5 0.67617 1.61774   1
  -3   0   5 -9.2906 10.8446   2
   3   0  -5 0.07943 0.64318  11
   2   0  -5 0.65428 0.45066   6
   2   0  -5 -0.0193 1.58252   1
  -2   0   5 -9.3636 10.9190   2
   2   0  -5 0.61419 0.76981  11
   1   0  -5 -0.3102 1.47892   1
  -1   0   5 -0.3508 12.6984   2
   1   0  -5 1.59153 0.55397   6
   1   0  -5 0.23085 0.80745  11
   0   0  -5 -0.0542 1.59510   1
   0   0  -5 0.55510 0.73947  11
   0   0   5 -30.028 17.6352   2
  -1   0  -5 -0.2013 1.49032   1
  -1   0  -5 0.22853 0.78778  11
   1   0   5 -0.9284 14.5032   2
   2   0   5 -1.2519 15.2134   2
  -2   0  -5 2.01816 1.69238   1
  -2   0  -5 0.57820 0.88119  11
   3   0   5 13.0334 17.2599   2
   4   0   5 5.88699 19.7432   2
  -4   0  -5 0.37688 1.95832   1
  -5   0  -5 0.27086 1.06654  11
  -5   0  -5 0.06232 2.12075   1
   5   0   5 -5.2848 21.6832   2
  -5   0  -5 0.32205 0.18926   5
   5   0   5 0.24998 0.25928   5
  -6   0  -5 0.26865 2.62246   1
  -6   0  -5 0.13453 0.84933  11
   6   0   5 -0.2959 0.23990   5
   6   0   5 -24.269 23.6520   2
   7   0   5 25.8357 49.2190   2
  -8   0  -5 0.64222 0.48862   4
  -8   0  -5 1.32559 3.16511   1
  -8   0  -5 -0.0405 0.88945  11
  -8   0  -5 0.17962 0.22504   5
   8   0   5 0.24725 0.35976   5
  -9   0  -5 -0.2487 4.02205   1
  -9   0  -5 -0.2465 1.58029  11
  -9   0  -5 0.02387 0.52820   4
   9   0   5 0.09384 0.30502   5
   9   0   5 -18.161 46.6884   2
 -10   0  -5 0.60703 9.29741   1
 -10   0  -5 0.45691 0.60947   4
  10   0   5 0.24739 0.35712   5
  10   0   5 -46.301 62.9037   2
 -11   0  -5 0.27156 0.65685   4
  11   0   5 0.18817 0.36470   5
 -11   0  -5 1.20002 5.55146   1
 -12   0  -5 0.46039 0.65844   4
 -12   0  -5 3.53229 6.75429   1
 -13   0  -5 0.35656 0.62374   4
 -13   0  -5 5.85583 8.01463   1
 -14   0  -5 0.00910 0.58020   4
 -14   0  -5 -1.0794 9.39782   1
 -15   0  -5 0.08158 0.55266   4
 -16   0  -5 0.28097 0.47719   4
 -17   0  -5 -0.2770 0.39991   4
 -17   0  -5 0.20930 0.35335   7
 -18   0  -5 0.02502 0.20643   7
 -18   0  -5 -0.1470 0.38265   4
 -19   0  -5 -0.0207 0.26550   4
 -21   1   5 45.4182 3.76127   4
 -20  -1   5 3.83647 0.70174   4
  20   1  -5 5.97095 0.67386   4
 -20   1   5 5.43834 0.69943   4
  19  -1  -5 34.5614 3.72091   4
 -19  -1   5 39.3018 3.61349   4
  19   1  -5 48.0338 3.62876   4
 -19   1   5 46.7364 3.62227   4
 -18  -1   5 41.3565 3.57120   4
  18  -1  -5 39.1701 3.53121   4
  18   1  -5 40.3079 3.50784   4
 -18   1   5 42.2350 3.52390   4
 -17  -1   5 80.8257 6.90926   4
  17  -1  -5 76.4277 7.04214   4
 -17   1   5 87.0101 6.89259   4
  17   1  -5 83.0856 6.87720   4
  16  -1  -5 22.5324 2.19173   4
  16  -1  -5 23.6182 2.04456   5
 -16  -1   5 21.9175 2.22255   4
  16   1  -5 -36.056 77.8136   2
 -16   1   5 24.2687 2.18981   4
  16   1  -5 23.5947 2.17178   4
 -16   1   5 15.1239 5.45904   1
 -16   1   5 22.7259 2.01740   3
  15  -1  -5 5.62346 0.79903   5
 -15  -1   5 5.45964 1.15053   4
 -15  -1   5 4.58580 0.73606   5
 -15   1   5 6.19882 1.03195   4
 -15   1   5 5.76434 4.38722   1
  15   1  -5 4.65554 0.75704   4
 -15   1   5 7.54478 0.94413   3
  15   1  -5 25.7733 41.2172   2
  14  -1  -5 1.15880 0.46304   5
 -14  -1   5 1.20221 0.55904   5
  14  -1  -5 1.75966 0.69377   4
 -14  -1   5 1.98908 0.71236   4
  14   1  -5 29.6321 42.1982   2
 -14   1   5 1.72282 0.43794   3
 -14   1   5 3.40128 3.94281   1
 -14   1   5 0.86503 0.51567   4
  14   1  -5 1.56409 0.58787   4
 -13  -1   5 104.942 8.33325   4
  13  -1  -5 77.3012 8.29757   4
 -13  -1   5 104.396 8.22995   5
 -13   1   5 98.6409 10.2348   1
  13   1  -5 93.8656 42.4701   2
 -13   1   5 107.869 8.29341   4
  13   1  -5 100.356 8.30164   4
  12  -1  -5 6.08721 0.79092   5
  12  -1  -5 3.60271 1.61451  11
  12  -1  -5 3.39157 0.75750   4
 -12  -1   5 7.01916 1.04223   4
 -12  -1   5 4.84585 0.69949   5
  12   1  -5 55.7888 20.8632   2
 -12   1   5 7.06149 1.19240   4
 -12   1   5 2.12367 2.50615   1
  12   1  -5 3.71401 0.91730   4
  11  -1  -5 13.7918 1.33312   5
 -11  -1   5 12.5282 1.46089   4
 -11  -1   5 13.9151 1.35817   5
  11  -1  -5 12.6427 1.55225   4
  11  -1  -5 12.6770 2.51996  11
  11   1  -5 13.0605 1.43114   4
 -11   1   5 13.4571 1.40125   4
  11   1  -5 -15.516 17.3889   2
 -11   1   5 15.0775 3.12248   1
 -10  -1   5 38.5251 3.22560   5
 -10  -1   5 37.8887 4.70574   8
  10  -1  -5 39.7810 3.22173   5
  10  -1  -5 36.4939 4.58614  11
 -10  -1   5 34.3498 3.34132   4
  10   1  -5 37.4400 3.30009   4
 -10   1   5 37.2665 3.27122   4
  10   1  -5 40.2676 15.7295   2
 -10   1   5 38.3397 4.75673   1
  -9  -1   5 154.245 12.5243   5
  -9  -1   5 152.455 13.9214   8
   9  -1  -5 155.406 12.5214   5
   9  -1  -5 153.885 13.7952  11
   9   1  -5 127.343 21.1978   2
   9   1  -5 164.155 14.2572  11
   9   1  -5 139.199 12.6224   4
  -9   1   5 154.245 13.5030   1
  -9   1   5 148.092 12.5837   4
   8  -1  -5 49.9431 4.38014   5
  -8  -1   5 55.0896 5.76549   8
   8  -1  -5 50.8758 5.50979  11
  -8  -1   5 51.2936 4.38475   5
  -8  -1   5 57.3290 9.36910   1
  -8   1   5 54.7744 5.45411   1
   8   1  -5 49.9535 4.44643   4
   8   1  -5 67.9440 16.3007   2
   8   1  -5 54.4041 5.73329  11
  -7  -1   5 14.0816 1.38344   5
  -7  -1   5 14.7365 2.66426   8
   7  -1  -5 14.2982 1.38056   5
   7  -1  -5 14.8176 2.42766  11
  -7  -1   5 9.93974 4.62955   1
   7   1  -5 16.8938 1.79753   6
   7   1  -5 22.8727 9.94334   2
   7   1  -5 15.3962 2.50993  11
  -7   1   5 19.4545 2.77748   1
  -6  -1   5 269.584 22.8275   8
   6  -1  -5 247.645 21.6101   5
  -6  -1   5 239.226 21.6099   5
  -6  -1   5 235.905 23.0995   1
   6  -1  -5 275.859 22.7532  11
   6   1  -5 284.581 22.8420  11
  -6   1   5 278.543 22.4627   1
   6   1  -5 277.842 28.8028   2
   6   1  -5 277.201 21.9953   6
   5  -1  -5 298.490 26.5267   5
  -5  -1   5 297.236 27.9151   1
   5  -1  -5 346.380 27.6752  11
  -5  -1   5 296.279 26.5298   5
   5  -1  -5 301.319 49.5601   2
  -5   1   5 338.637 27.3528   1
   5   1  -5 353.694 26.9288   6
   5   1  -5 338.990 27.6266  11
   5   1  -5 337.147 32.6039   2
  -4  -1   5 149.530 16.3172   1
   4  -1  -5 197.170 15.8341  11
   4  -1  -5 132.382 28.7488   2
   4   1  -5 194.394 15.7068  11
  -4   1   5 178.512 16.1397   1
  -4   1   5 168.301 15.2771   8
   4   1  -5 186.651 15.0406   6
   3  -1  -5 2.54134 0.38402   5
  -3  -1   5 2.41857 0.35875   5
   3  -1  -5 2.78477 1.22027  11
  -3  -1   5 -0.0325 4.31490   1
   3   1  -5 -1.6221 7.72060   2
   3   1  -5 2.42068 0.72305   6
   3   1  -5 1.90213 0.88914  11
  -3   1   5 2.19509 0.68646   8
   2  -1  -5 678.831 60.0820   1
  -2  -1   5 684.410 58.8701   5
   2  -1  -5 696.031 58.8703   5
  -2   1   5 745.456 59.4080   8
  -2   1   5 848.342 64.1208   2
   1  -1  -5 107.656 11.9119   1
  -1  -1   5 120.777 10.0356   5
   1  -1  -5 113.649 9.99072   5
   1  -1  -5 131.906 11.2187  11
  -1  -1   5 165.108 32.2442   2
  -1   1   5 128.723 17.6013   2
   1   1  -5 121.360 10.9057   1
   1   1  -5 126.249 10.4283   6
  -1   1   5 125.595 10.9133   8
   1   1  -5 121.323 11.1353  11
   0  -1   5 29.2407 2.76299   5
   0  -1  -5 37.1197 4.11382  11
   0  -1  -5 31.1177 6.11688   1
   0  -1  -5 31.0990 2.76408   5
   0  -1   5 -26.798 45.3637   2
   0   1  -5 34.4344 3.25707   6
   0   1  -5 34.1356 3.95335   1
   0   1  -5 34.2952 3.47469  11
   0   1   5 38.6975 11.1583   2
  -1  -1  -5 213.546 16.4551  11
   1  -1   5 164.229 15.0156   5
  -1  -1  -5 175.131 15.0359   5
  -1  -1  -5 162.754 16.7169   1
   1   1   5 169.488 22.8383   2
  -1   1  -5 188.659 15.6426  11
  -1   1  -5 195.577 15.5264   6
  -1   1  -5 186.668 16.6311   1
  -2  -1  -5 212.429 18.2927   5
  -2  -1  -5 205.626 19.9681   1
  -2  -1  -5 269.365 19.8108  11
   2  -1   5 162.248 18.3005   5
  -2   1  -5 213.087 18.7492  11
  -2   1  -5 249.063 19.3348   1
  -2   1  -5 254.051 18.8251   6
   2   1   5 219.692 27.0518   2
  -3  -1  -5 142.915 15.4305   1
  -3  -1  -5 180.165 14.7912  11
   3  -1   5 149.380 13.2410   5
  -3  -1  -5 154.139 13.2483   5
  -3   1  -5 174.423 13.8301   6
  -3   1  -5 156.569 13.6805  11
  -3   1  -5 172.612 14.4325   1
   4  -1   5 288.449 24.5417   5
  -4  -1  -5 293.738 24.5466   5
  -4  -1  -5 217.801 27.1087   1
  -4  -1  -5 300.517 25.9065   8
  -4  -1  -5 340.635 26.2021  11
  -4   1  -5 327.235 25.1735   6
  -4   1  -5 319.806 25.7883   1
  -4   1  -5 297.629 24.8802  11
   4   1   5 314.731 35.7091   2
  -5  -1  -5 611.880 49.7349   8
  -5  -1  -5 503.071 50.0439   1
  -5  -1  -5 656.813 49.8719  11
  -5  -1  -5 577.985 48.1431   5
   5  -1   5 555.476 48.1376   5
  -5   1  -5 613.707 48.7872   6
   5   1   5 598.617 58.2263   2
  -5   1  -5 599.671 49.4317   1
  -6  -1  -5 8.12180 4.51769   1
   6  -1   5 9.54568 0.97794   5
  -6  -1  -5 9.95276 0.98490   5
  -6  -1  -5 10.2709 2.72988   8
  -6  -1  -5 8.82892 2.49636  11
  -6   1  -5 8.86977 1.10211   4
  -6   1  -5 10.7491 1.70721   6
  -6   1  -5 8.17651 2.52971   1
   6   1   5 28.9734 18.3243   2
  -7  -1  -5 8.80560 2.47804  11
  -7  -1  -5 11.3054 6.09016   1
   7  -1   5 7.60016 0.86556   5
  -7  -1  -5 5.65930 1.30335   4
  -7  -1  -5 6.06747 2.11948   8
  -7  -1  -5 8.37587 0.88545   5
  -7   1  -5 7.36966 2.71796   1
  -7   1  -5 8.19737 1.01545   4
  -7   1  -5 8.34713 1.61737   6
   7   1   5 51.2834 23.6248   2
  -8  -1  -5 5.37467 2.80950   8
  -8  -1  -5 6.38569 2.37315  11
  -8  -1  -5 3.12810 0.80028   4
  -8  -1  -5 -0.6329 7.71687   1
  -8  -1  -5 5.79962 0.73143   5
   8  -1   5 5.23717 0.73444   5
  -8   1  -5 4.61389 2.93745   1
   8   1   5 30.2390 28.4805   2
  -8   1  -5 5.40229 0.90775   4
  -8   1  -5 6.58384 1.56639   6
  -9  -1  -5 193.888 15.3642   4
  -9  -1  -5 178.389 16.9500  11
  -9  -1  -5 179.833 15.1927   5
   9  -1   5 190.194 15.2126   5
   9   1   5 113.400 31.0398   2
  -9   1  -5 193.722 16.0763   6
  -9   1  -5 178.998 17.4634   1
  -9   1  -5 185.309 15.2903   4
 -10  -1  -5 179.601 15.6958   5
 -10  -1  -5 212.034 16.0565   4
 -10  -1  -5 177.431 17.4084  11
  10  -1   5 194.977 15.7250   5
  10   1   5 113.791 34.5457   2
 -10   1  -5 201.937 16.6458   6
 -10   1  -5 187.810 18.2177   1
 -10   1  -5 191.324 15.8313   4
 -11  -1  -5 100.758 11.1470  11
 -11  -1  -5 114.835 9.55133   5
 -11  -1  -5 125.177 9.73525   4
 -11   1  -5 117.374 12.8357   1
 -11   1  -5 111.634 11.1349   6
 -11   1  -5 120.306 9.64531   4
  11   1   5 143.138 54.1623   2
 -12  -1  -5 24.0160 2.35191   5
 -12  -1  -5 27.6848 2.66071   4
  12  -1   5 28.3399 2.41455   5
 -12   1  -5 29.0085 2.57040   4
 -12   1  -5 26.1512 3.36579   6
 -12   1  -5 29.7398 6.34347   1
  12   1   5 19.0056 57.5229   2
 -13   1  -5 -0.1276 5.16245   1
  13   1   5 104.797 63.9241   2
 -14  -1  -5 132.674 11.0161   4
  14  -1   5 137.399 10.8678   5
 -14   1  -5 135.557 10.9554   4
  14   1   5 -2.4515 96.7627   2
 -14   1  -5 109.373 15.3791   1
 -15  -1  -5 76.4632 6.52989   4
  15  -1   5 75.9608 6.38328   5
 -15   1  -5 79.5164 6.48330   4
 -15   1  -5 75.4830 6.50605   7
  16  -1   5 1.72560 0.55880   5
 -16  -1  -5 2.08066 0.62415   4
 -16   1  -5 2.22506 0.56735   7
 -16   1  -5 2.39123 0.53285   4
 -17  -1  -5 0.07284 0.46584   4
 -17   1  -5 0.31789 0.30372   7
 -17   1  -5 0.28632 0.38747   4
 -18  -1  -5 1.24449 0.39044   4
 -18   1  -5 1.80738 0.32519   7
 -18   1  -5 1.42236 0.36857   4
  20   2  -5 1.81543 0.31128  10
 -19   2   5 47.8095 4.60315   4
  19   2  -5 59.6545 4.68720  10
  19   2  -5 60.8927 4.65801   4
  18   2  -5 76.9437 5.59758   4
 -18   2   5 52.8238 5.51071   3
 -18   2   5 71.9886 5.56041   4
  17  -2  -5 164.239 13.0889   5
 -17  -2   5 150.484 13.1477   5
 -17   2   5 147.411 13.0640   3
 -17   2   5 170.260 13.1695   4
  17   2  -5 164.030 13.1231   4
 -16  -2   5 1.52041 0.52685   5
  16  -2  -5 1.55334 0.43574   5
 -16   2   5 1.97393 0.43927   3
  16   2  -5 2.61897 0.53273   4
 -16   2   5 1.51660 0.51372   4
  15  -2  -5 79.3040 6.24549   5
 -15  -2   5 75.3296 6.25255   5
 -15   2   5 74.4538 6.25994   4
 -15   2   5 73.1919 6.22283   3
  15   2  -5 8.15421 38.2123   2
  15   2  -5 73.2606 6.27321   4
 -15   2   5 71.3302 9.33172   1
  14  -2  -5 291.558 24.0408   5
 -14  -2   5 286.990 24.0364   5
  14   2  -5 310.404 43.7912   2
 -14   2   5 259.084 25.2550   1
 -14   2   5 330.069 24.1118   3
  13  -2  -5 159.202 12.8577   5
 -13  -2   5 160.887 12.8563   5
  13   2  -5 97.1267 27.9452   2
  13   2  -5 157.857 12.8950   4
 -13   2   5 150.183 14.2759   1
 -13   2   5 151.490 12.8317   3
 -13   2   5 158.470 12.8722   4
 -12  -2   5 1.88704 0.53681   5
  12  -2  -5 1.82020 0.49993   5
 -12   2   5 2.65286 0.55467   4
  12   2  -5 2.19783 0.55225   4
 -12   2   5 1.63745 0.43019   3
  12   2  -5 -8.3268 18.8759   2
 -12   2   5 1.49627 2.32468   1
  11  -2  -5 65.1082 4.91412   5
 -11  -2   5 63.9528 4.87963   5
  11  -2  -5 39.3001 5.78788  11
  11   2  -5 87.5268 20.4455   2
 -11   2   5 55.6534 6.13356   1
 -11   2   5 56.6141 4.75704   4
  11   2  -5 55.6905 4.78194   4
 -11   2   5 55.7066 4.71697   3
  10  -2  -5 79.3347 8.96430  11
  10  -2  -5 94.0350 7.74651   5
 -10  -2   5 96.4290 7.76007   5
 -10   2   5 100.767 8.86586   1
 -10   2   5 100.670 7.91084   4
 -10   2   5 88.3092 7.77453   3
  10   2  -5 93.3652 18.4789   2
  -9  -2   5 120.848 9.88061   5
   9  -2  -5 106.524 11.0616  11
   9  -2  -5 121.601 9.87329   5
   9   2  -5 116.486 9.91221   4
   9   2  -5 181.463 22.3935   2
  -9   2   5 119.898 9.88730   4
  -9   2   5 126.540 10.7948   1
  -8  -2   5 207.358 18.5873   8
   8  -2  -5 206.559 16.5090   5
   8  -2  -5 214.212 17.9444  11
  -8  -2   5 200.281 16.5132   5
  -8   2   5 214.512 16.6113  10
  -8   2   5 199.640 16.5261   4
   8   2  -5 193.823 16.5507   4
   8   2  -5 174.269 16.5237   9
   7  -2  -5 26.4835 3.51053  11
  -7  -2   5 23.3066 2.09160   5
   7  -2  -5 22.8327 2.09054   5
  -7  -2   5 25.2675 3.95421   8
   7   2  -5 25.7095 2.97773   6
  -7   2   5 24.8927 2.21158  10
   7   2  -5 23.5323 2.16169   4
  -7   2   5 26.1347 3.21196   1
   7   2  -5 29.4398 11.5521   2
   7   2  -5 20.5543 2.09618   9
   6  -2  -5 216.806 18.9847  11
  -6  -2   5 212.261 19.4341   8
  -6   2   5 215.423 17.7579  10
  -6   2   5 218.474 18.3217   1
   6   2  -5 177.954 23.9104   2
   6   2  -5 203.775 17.7314   9
   6   2  -5 209.847 18.2300   6
   6   2  -5 238.717 17.8284   4
   5  -2  -5 55.6207 5.93084  11
  -5  -2   5 52.5450 4.57836   5
   5  -2  -5 53.0464 4.57658   5
  -5  -2   5 56.3208 6.38459   8
  -5   2   5 54.4267 4.66577  10
   5   2  -5 52.8938 4.63058   4
   5   2  -5 61.6643 11.4342   2
  -5   2   5 61.3901 5.43294   1
   5   2  -5 55.3039 5.20603   6
  -4  -2   5 137.329 12.2603   5
  -4  -2   5 153.939 14.0807   8
   4  -2  -5 140.839 12.2627   5
   4  -2  -5 152.810 13.6730  11
   4   2  -5 144.812 12.8512   6
  -4   2   5 163.183 13.0291   1
   4   2  -5 147.424 18.6611   2
  -4   2   5 155.771 12.4183  10
  -3  -2   5 76.0100 6.68618   5
   3  -2  -5 76.6158 6.68818   5
   3  -2  -5 86.5457 8.21166  11
   3   2  -5 83.8742 12.8799   2
   3   2  -5 105.302 47.1351   2
   3   2  -5 80.0354 7.28592   6
  -3   2   5 87.8457 7.49895   1
  -2  -2   5 5.79694 0.65168   5
   2  -2  -5 5.86523 1.77104  11
   2  -2  -5 5.58972 0.67022   5
   2   2  -5 10.5197 26.4533   2
   2   2  -5 5.86798 1.20863   6
   2   2  -5 9.80232 7.76606   2
  -1  -2   5 2.53169 0.35795   5
   1  -2  -5 2.55523 1.47761  11
   1  -2  -5 2.30871 0.38887   5
  -1   2   5 5.60029 9.03467   2
   1   2  -5 -10.315 20.5981   2
   1   2  -5 4.15075 7.21692   2
   1   2  -5 1.70661 0.78246   6
   0  -2   5 79.7989 6.98809   5
   0  -2  -5 92.4542 8.76387  11
   0  -2  -5 80.1852 7.00022   5
   0   2  -5 71.0968 12.2819   2
   0   2  -5 86.5986 21.7465   2
   0   2  -5 88.6490 7.68781   6
   0   2   5 120.431 15.9528   2
   1  -2   5 615.759 55.2568   5
  -1  -2  -5 757.094 57.2555  11
  -1  -2  -5 650.454 55.2743   5
   1   2   5 774.763 61.2154   2
  -1   2  -5 583.082 63.5706   2
   2  -2   5 34.3581 3.13051   5
  -2  -2  -5 34.2958 4.31013   8
  -2  -2  -5 35.8455 3.16245   5
  -2  -2  -5 42.6431 5.16382  11
  -2   2  -5 39.2588 3.87059   6
  -2   2  -5 56.2829 20.3955   2
   2   2   5 44.5571 13.0918   2
  -2   2  -5 37.2130 3.29979   7
  -2   2  -5 38.7160 3.23404   3
  -2   2  -5 36.7267 3.22764   9
  -2   2  -5 39.2936 4.26494   1
  -3  -2  -5 61.4021 6.95416  11
  -3  -2  -5 56.9338 4.68863   5
   3  -2   5 50.1081 4.64582   5
  -3   2  -5 67.2090 21.8808   2
  -3   2  -5 53.3634 4.78910   7
  -3   2  -5 60.6516 5.48766   6
  -3   2  -5 59.1336 5.75522   1
  -3   2  -5 52.7577 4.71586   9
  -3   2  -5 57.2307 4.73411   3
   3   2   5 58.8828 14.9398   2
  -4  -2  -5 3.91490 2.16898  11
   4  -2   5 3.20201 0.51716   5
  -4  -2  -5 3.20926 1.63219   8
  -4  -2  -5 3.78526 0.59058   5
  -4   2  -5 5.49254 1.41135   6
   4   2   5 4.12773 0.68430  10
  -4   2  -5 3.71062 1.74707   1
  -4   2  -5 5.38418 0.84604   3
   4   2   5 6.94963 13.0207   2
  -4   2  -5 4.40358 23.5684   2
  -4   2  -5 4.48904 0.74275   7
  -4   2  -5 3.45173 0.56590   4
  -5  -2  -5 33.6274 2.87111   5
  -5  -2  -5 29.0203 4.56426   8
  -5  -2  -5 30.0389 4.90788  11
   5  -2   5 31.6855 2.83052   5
  -5   2  -5 36.3278 4.48544   1
  -5   2  -5 30.7316 2.88228   4
  -5   2  -5 35.5818 2.92622   3
  -5   2  -5 32.7197 2.97662   7
  -5   2  -5 35.4015 3.66840   6
   5   2   5 26.1467 16.7681   2
   5   2   5 32.1938 2.93812  10
  -5   2  -5 36.1842 2.90232   9
  -6  -2  -5 49.1747 6.68279  11
   6  -2   5 52.8404 4.49874   5
  -6  -2  -5 29.9029 7.54341   8
  -6  -2  -5 58.3691 4.53682   5
  -6   2  -5 60.3098 6.29935   1
  -6   2  -5 62.2129 4.57669   3
   6   2   5 49.0555 4.57660  10
  -6   2  -5 58.0427 5.39141   6
  -6   2  -5 53.0147 4.53908   9
  -6   2  -5 54.1836 4.65209   7
  -6   2  -5 53.7057 4.54841   4
  -7  -2  -5 2.25415 0.53496   5
  -7  -2  -5 1.83242 1.91440  11
   7  -2   5 2.26414 0.48172   5
  -7   2  -5 3.29815 0.60457   9
  -7   2  -5 2.63597 0.57181   3
  -7   2  -5 3.36396 1.28780   6
  -7   2  -5 4.05548 0.76565   7
  -7   2  -5 2.78924 0.56217   4
  -7   2  -5 3.23277 2.20145   1
   7   2   5 -7.2381 19.8178   2
   7   2   5 2.71809 0.53158  10
  -8  -2  -5 10.4970 1.14155   5
   8  -2   5 9.25655 1.07878   5
  -8  -2  -5 7.36858 2.80985  11
  -8   2  -5 10.0461 1.92303   6
  -8   2  -5 11.5380 1.29868   3
   8   2   5 24.2297 23.7006   2
  -8   2  -5 9.42647 1.03837   9
  -8   2  -5 9.36143 1.52461   4
   8   2   5 8.97461 1.10818  10
  -8   2  -5 10.7626 1.24243   7
  -8   2  -5 9.61913 2.83823   1
  -9  -2  -5 26.5601 4.98388  11
  -9   2  -5 31.9120 3.78309   6
  -9   2  -5 34.8623 2.92030   3
   9   2   5 34.0691 2.95784  10
  -9   2  -5 33.6985 5.65622   1
  -9   2  -5 32.4290 2.93235   4
  -9   2  -5 34.5419 3.03256   7
   9   2   5 30.8819 25.6502   2
 -10  -2  -5 43.9799 7.01629  11
 -10  -2  -5 59.9774 5.03494   5
  10  -2   5 60.7680 5.03121   5
 -10   2  -5 61.3760 5.08203   4
 -10   2  -5 62.2528 5.18143   7
 -10   2  -5 61.4483 7.62007   1
 -10   2  -5 59.2245 5.98109   6
  10   2   5 61.9983 5.10854  10
  10   2   5 41.3779 30.9072   2
 -10   2  -5 62.2443 5.04019   3
  11  -2   5 143.224 10.8713   5
 -11  -2  -5 114.128 11.0794   4
 -11  -2  -5 96.2423 12.7684  11
 -11  -2  -5 143.894 10.8709   5
 -11   2  -5 129.391 10.8439   3
 -11   2  -5 138.502 11.0153   7
  11   2   5 62.6285 37.2604   2
  11   2   5 131.642 10.9252  10
 -11   2  -5 143.533 13.0509   1
 -11   2  -5 143.628 10.9173   4
 -11   2  -5 129.043 11.8078   6
 -12  -2  -5 33.5775 2.82225   5
  12  -2   5 35.4806 2.84551   5
 -12  -2  -5 31.3337 3.02729   4
 -12  -2  -5 21.1095 4.72809  11
 -12   2  -5 36.7256 3.02379   7
 -12   2  -5 28.9877 6.57567   1
 -12   2  -5 33.8046 3.90997   6
  12   2   5 -7.5808 37.4270   2
 -12   2  -5 33.4633 2.93844   4
  12   2   5 30.3566 2.84064  10
 -13  -2  -5 3.13984 0.82864   4
  13  -2   5 7.09006 0.86919   5
 -13   2  -5 6.30630 0.89215   4
  13   2   5 -12.641 54.0734   2
 -13   2  -5 6.70460 0.87154   7
 -14  -2  -5 0.02827 0.58300   4
 -14  -2  -5 0.43980 0.34591   5
  14  -2   5 0.74705 0.39918   5
 -14   2  -5 0.61437 0.40268   7
 -14   2  -5 0.26409 0.39216   4
  15  -2   5 24.2564 2.10721   5
 -15  -2  -5 23.0201 2.44178   4
 -15   2  -5 22.0625 2.13319   4
 -15   2  -5 25.7963 2.18238   7
  16  -2   5 0.37824 0.28837   5
 -16  -2  -5 -0.1147 0.64402   4
 -16   2  -5 0.19709 0.24991   7
 -16   2  -5 0.17669 0.25613   4
 -17   2  -5 0.44096 0.23744   7
  18   3  -5 8.93506 0.84112  10
  17   3  -5 109.219 7.86225  10
 -17   3   5 80.8780 7.76087   3
 -16  -3   5 28.8888 2.57469   5
  16   3  -5 30.9804 2.60796  10
 -16   3   5 29.8716 2.54323   3
  15  -3  -5 6.36335 0.77817   5
 -15  -3   5 6.19797 0.88624   5
 -15   3   5 5.38125 0.85119   3
  15   3  -5 5.83688 0.68184   4
  15   3  -5 7.03273 0.89682  10
 -14  -3   5 46.9618 3.78540   5
  14  -3  -5 46.2068 3.76242   5
 -14   3   5 43.5289 3.74119   3
  14   3  -5 42.2434 3.71349   4
  14   3  -5 42.3599 3.79803  10
  13  -3  -5 10.1700 1.23862   5
  13   3  -5 -3.8909 25.4506   2
 -13   3   5 9.90817 1.04764   3
  13   3  -5 9.37478 0.98896   4
  13   3  -5 9.59820 1.11364  10
 -12  -3   5 26.5723 2.39428   5
  12  -3  -5 28.0311 2.37458   5
  12   3  -5 27.7762 2.29759   4
 -12   3   5 27.9873 2.33915   3
  12   3  -5 7.71618 20.4092   2
 -12   3   5 22.5450 2.22272   4
  12   3  -5 26.0411 2.39695  10
 -11  -3   5 62.8788 5.15118   5
  11  -3  -5 63.1375 5.13047   5
 -11   3   5 57.9284 5.34176   3
  11   3  -5 41.4217 19.9653   2
 -11   3   5 58.8544 5.06315   4
 -10  -3   5 146.445 11.9430   5
  10  -3  -5 142.880 11.9222   5
 -10   3   5 133.776 11.8421   4
  10   3  -5 147.520 11.8924   4
  10   3  -5 147.688 11.9840  10
  10   3  -5 143.684 22.4414   2
 -10   3   5 148.353 11.9166   3
   9  -3  -5 102.789 8.37387   5
  -9  -3   5 104.557 8.39425   5
   9   3  -5 125.710 18.8533   2
  -9   3   5 104.544 8.47911  10
   9   3  -5 96.9713 8.37521   9
  -9   3   5 100.562 8.35692   3
   9   3  -5 98.9568 8.41411  10
  -9   3   5 95.2582 8.28845   4
   9   3  -5 100.676 8.33020   4
   8  -3  -5 153.193 16.0374  11
   8  -3  -5 183.250 13.6063   5
  -8  -3   5 173.067 13.6099   5
  -8   3   5 164.841 13.5840   3
   8   3  -5 158.795 13.6181   9
   8   3  -5 164.847 13.6426  10
   8   3  -5 174.889 22.7069   2
   8   3  -5 143.827 40.6047   2
  -8   3   5 164.245 13.6813  10
  -8   3   5 158.432 13.5241   4
   8   3  -5 161.477 13.5576   4
   7  -3  -5 233.740 16.9034   5
   7  -3  -5 183.384 18.3078  11
   7   3  -5 207.241 17.8503   6
  -7   3   5 221.572 16.9627  10
   7   3  -5 193.672 16.9961   7
   7   3  -5 204.009 16.9039   9
  -7   3   5 202.702 16.8526   3
   7   3  -5 201.540 16.8282   4
   7   3  -5 175.510 32.1285   2
   7   3  -5 208.318 23.4857   2
   7   3  -5 199.696 16.9181  10
  -6  -3   5 142.542 11.4740   5
   6  -3  -5 129.178 13.0665  11
   6  -3  -5 147.066 11.4642   5
  -6   3   5 137.269 11.4661   3
   6   3  -5 136.366 11.4403   4
   6   3  -5 142.577 12.4360   6
   6   3  -5 137.131 11.5150  10
   6   3  -5 143.427 11.5346   9
   6   3  -5 129.612 22.0030   2
  -6   3   5 129.251 11.4099   4
  -6   3   5 150.253 11.5786  10
   6   3  -5 120.674 17.5229   2
  -5  -3   5 0.18905 0.36073   5
   5  -3  -5 -0.0300 0.35393   5
   5  -3  -5 -0.1162 1.14643  11
  -5   3   5 0.50718 0.46284  10
   5   3  -5 -0.2362 0.82124   6
   5   3  -5 0.48465 0.30088   4
   5   3  -5 -9.2870 10.9451   2
   5   3  -5 0.10441 0.43664   7
  -5   3   5 0.42242 0.45638   3
   5   3  -5 8.25631 7.38256   2
  -5   3   5 0.10328 0.27925   4
   5   3  -5 0.31385 0.43531  10
   4  -3  -5 95.0735 9.50798  11
   4  -3  -5 92.3598 7.65753   5
  -4  -3   5 89.7928 7.64826   5
   4   3  -5 99.1234 7.84047   7
   4   3  -5 93.1355 8.58763   6
  -4   3   5 83.2639 7.60981   4
  -4   3   5 108.827 7.95867  10
  -4   3   5 87.5776 7.65648   3
   4   3  -5 93.2827 7.76820   9
   4   3  -5 86.1706 7.61936   4
   3  -3  -5 0.48027 0.36429   5
   3  -3  -5 1.26572 1.57887  11
   3   3  -5 0.56552 0.45409   7
   3   3  -5 0.69358 0.48038   9
   3   3  -5 0.19329 0.84235   6
  -3   3   5 1.26792 0.37651   3
  -3   3   5 0.47068 0.40350  10
   2  -3  -5 8.87663 0.96122   5
   2  -3  -5 9.37413 2.74587  11
  -2  -3   5 8.30739 0.90541   5
   2   3  -5 8.14779 1.78841   6
   2   3  -5 9.44889 1.10138   3
   2   3  -5 8.09743 1.02107   9
   2   3  -5 8.64210 1.10575   7
  -2   3   5 7.87431 0.92185   3
  -2   3   5 8.79260 1.07862  10
  -1  -3   5 149.096 12.9157   5
   1  -3  -5 165.908 15.2660  11
   1  -3  -5 148.051 12.9343   5
  -1   3   5 156.325 13.1334   1
   1   3  -5 159.854 13.0233   9
   1   3  -5 158.071 13.1020   7
  -1   3   5 149.870 12.9293   3
  -1   3   5 170.385 13.2662   1
   1   3  -5 155.213 13.8166   6
  -1   3   5 163.871 13.0518  10
   1   3  -5 155.273 12.9851   3
   0  -3  -5 35.0494 3.13155   5
   0  -3   5 36.0266 3.09453   5
   0  -3  -5 34.9667 5.32124  11
   0   3  -5 36.3292 4.01220   6
   0   3  -5 38.4921 3.30281   7
   0   3   5 35.6938 4.07514   1
   0   3  -5 36.3867 3.20168   9
   0   3   5 33.9214 3.19243   3
   0   3   5 36.7310 3.62061   1
   0   3   5 39.5544 3.24078  10
   0   3  -5 36.9653 3.20760   3
  -1  -3  -5 0.16405 0.41931   5
   1  -3   5 0.76057 0.34605   5
  -1  -3  -5 0.19633 1.64588  11
   1   3   5 -1.4664 1.78500   1
  -1   3  -5 0.43563 0.52480   3
  -1   3  -5 0.03361 0.74080   6
  -1   3  -5 0.86900 0.48764   9
   1   3   5 0.45594 0.45861  10
  -1   3  -5 0.15398 0.44662   7
   2  -3   5 2.00278 0.42574   5
  -2  -3  -5 1.50049 0.50536   5
  -2  -3  -5 1.87304 2.01981  11
  -2   3  -5 3.60487 0.68801   9
  -2   3  -5 2.28563 0.67732   7
   2   3   5 1.61364 0.54474  10
  -2   3  -5 1.96212 1.04122   6
   2   3   5 1.78095 2.27883   1
   3  -3   5 1.00183 0.39338   5
  -3  -3  -5 1.17450 2.03793  11
  -3  -3  -5 1.17427 0.49134   5
   3   3   5 -0.7618 2.86648   1
  -3   3  -5 0.83946 0.58086   3
   3   3   5 13.5206 12.4405   2
  -3   3  -5 1.56123 0.57332   7
  -3   3  -5 1.97498 0.85932   9
   3   3   5 1.78728 0.68550  10
  -3   3  -5 1.53070 1.08854   6
   4  -3   5 5.70608 0.77495   5
  -4  -3  -5 5.40753 0.77164   5
  -4  -3  -5 4.66855 2.85094  11
   4   3   5 10.5244 13.8887   2
  -4   3  -5 5.01333 0.82710   9
  -4   3  -5 5.91703 1.72336   6
   4   3   5 5.09594 0.88939  10
  -4   3  -5 5.77044 0.91700   7
  -4   3  -5 6.48115 0.87451   3
  -5  -3  -5 3.27500 2.60892  11
   5  -3   5 6.28635 0.92289   5
  -5   3  -5 5.81565 0.85047   3
   5   3   5 5.77262 0.94471  10
  -5   3  -5 5.71625 0.83720   9
  -5   3  -5 7.63383 1.96421   6
   5   3   5 7.37906 15.5338   2
  -5   3  -5 6.24410 0.95601   7
  -6  -3  -5 0.80425 2.21099  11
   6  -3   5 1.37993 0.45653   5
  -6  -3  -5 1.58033 0.60724   5
  -6   3  -5 0.69483 0.88242   6
   6   3   5 5.50941 18.1753   2
  -6   3  -5 2.01250 0.61278   3
  -6   3  -5 1.40757 0.56228   7
   6   3   5 1.74312 0.57212  10
  -6   3  -5 1.10408 0.48489   9
  -7  -3  -5 1.77689 0.55508   5
   7  -3   5 0.54258 0.44496   5
  -7  -3  -5 0.26979 2.13058  11
   7   3   5 0.11687 0.45207  10
  -7   3  -5 0.99028 1.10138   6
  -7   3  -5 0.73123 0.45326   9
  -7   3  -5 0.42910 0.47173   7
   7   3   5 6.26469 23.0268   2
  -7   3  -5 0.67252 0.56573   3
  -8  -3  -5 109.528 14.6672  11
   8  -3   5 143.042 12.0083   5
  -8  -3  -5 165.368 12.0634   5
  -8   3  -5 146.804 12.0434   3
  -8   3  -5 147.992 12.0328   9
  -8   3  -5 134.557 12.9594   6
   8   3   5 175.152 30.6061   2
  -8   3  -5 153.032 12.1797   7
   8   3   5 153.802 12.1309  10
   9  -3   5 78.5154 6.55135   5
  -9  -3  -5 91.4895 6.60622   5
   9   3   5 80.2339 6.64486  10
  -9   3  -5 89.9616 6.60970   3
  -9   3  -5 80.2597 8.11556   6
   9   3   5 13.7221 27.9200   2
  -9   3  -5 50.0623 6.71898   7
  -9   3  -5 80.3926 6.55472   9
  10  -3   5 7.08413 0.95421   5
 -10  -3  -5 8.61731 1.06967   5
  10   3   5 7.12164 0.93337  10
 -10   3  -5 6.46166 0.97228   3
 -10   3  -5 7.19873 0.98795   7
  10   3   5 11.6134 30.4117   2
  11  -3   5 61.2939 5.04793   5
 -11  -3  -5 74.9094 5.28068   5
 -11   3  -5 61.1152 5.15063   7
  11   3   5 100.505 42.5637   2
 -11   3  -5 51.3641 5.00714   3
  11   3   5 54.5092 5.06933  10
 -12  -3  -5 44.4174 3.30089   5
  12  -3   5 42.8555 3.28547   5
 -12   3  -5 39.4945 3.36165   7
  12   3   5 34.1406 3.26812  10
 -12   3  -5 30.8952 3.23046   3
  13  -3   5 180.744 13.7193   5
 -13  -3  -5 174.437 13.7102   5
  13   3   5 145.789 13.7256  10
 -13   3  -5 166.521 13.7978   7
  14  -3   5 34.1857 2.91468   5
 -14  -3  -5 34.0811 2.86990   5
 -14   3  -5 33.5921 2.92304   7
  15  -3   5 10.5662 0.97602   5
 -15   3  -5 9.82137 0.95183   7
 -15   4   5 66.9923 5.51454   3
 -14  -4   5 0.43001 0.33450   5
 -14   4   5 0.57414 0.27571   3
  14   4  -5 0.73189 0.29502  10
  13  -4  -5 0.48074 0.28245   5
 -13  -4   5 0.18594 0.40475   5
  13   4  -5 -0.1029 0.33007  10
 -13   4   5 0.32629 0.28179   3
 -12  -4   5 31.8163 2.72507   5
  12  -4  -5 34.3690 2.75238   5
 -12   4   5 30.5505 2.66014   3
  12   4  -5 28.4399 2.66699  10
  11  -4  -5 0.65583 0.36300   5
 -11  -4   5 -0.4099 0.41166   5
  11   4  -5 0.40629 0.32720  10
 -11   4   5 0.48928 0.36002   3
  10  -4  -5 2.34127 0.49363   5
 -10  -4   5 1.92840 0.56079   5
  10   4  -5 1.67230 0.45983  10
  10   4  -5 1.15115 1.07730   9
 -10   4   5 1.79571 0.46427   3
   9  -4  -5 186.781 14.7481   5
  -9  -4   5 173.670 14.7512   5
   9   4  -5 172.590 14.7710  10
  -9   4   5 183.453 14.7331   3
   8  -4  -5 202.758 15.5919   5
  -8  -4   5 184.172 15.6052   5
  -8   4   5 193.039 15.5767   3
  -8   4   5 179.861 15.6532  10
   8   4  -5 184.634 15.6092   9
   8   4  -5 192.049 15.6007  10
   7  -4  -5 79.9791 6.38400   5
  -7   4   5 74.0170 6.40238  10
   7   4  -5 75.1931 6.36767   9
  -7   4   5 75.4807 6.31283   3
   7   4  -5 73.9224 6.32849  10
  -6  -4   5 6.23201 0.91991   5
   6   4  -5 6.01065 0.89662   9
   6   4  -5 6.06891 1.02238   7
  -6   4   5 5.14931 0.80163   3
   6   4  -5 4.53162 0.76667  10
  -6   4   5 6.45752 0.96398  10
   5  -4  -5 547.969 41.3348   5
  -5  -4   5 545.401 41.3614   5
   5   4  -5 503.054 41.5069   7
   5   4  -5 444.662 42.3490   6
  -5   4   5 500.078 41.3416   3
  -5   4   5 485.696 41.4122  10
   5   4  -5 506.517 41.3994   9
  -4  -4   5 33.5904 2.68702   5
   4  -4  -5 31.1020 2.64308   5
   4   4  -5 29.8689 2.84929   9
  -4   4   5 32.8347 2.68847   3
   4   4  -5 15.5300 3.64827   6
   4   4  -5 30.6251 2.83521   7
  -3  -4   5 10.7864 1.10065   5
   3  -4  -5 4.95093 2.68817  11
   3  -4  -5 10.1881 1.10248   5
  -3   4   5 12.2631 1.28344  10
   3   4  -5 11.9371 2.84201   6
   3   4  -5 7.05016 1.24429   9
  -2  -4   5 90.0568 7.96063   5
   2  -4  -5 99.3976 7.98498   5
   2   4  -5 105.070 8.28354   7
   2   4  -5 88.3041 9.00921   6
   2   4  -5 92.6530 8.05684   9
  -2   4   5 99.4512 8.08765  10
   1  -4  -5 48.3477 8.31834  11
  -1  -4   5 51.4072 4.64797   5
   1  -4  -5 57.8832 4.70448   5
   1   4  -5 55.9490 4.76423   9
   1   4  -5 50.8755 5.67399   6
   1   4  -5 57.1511 4.88155   7
  -1   4   5 60.8027 4.79900  10
   0  -4  -5 13.7506 4.33606  11
   0  -4   5 16.1084 1.91046   5
   0  -4  -5 23.8334 2.03403   5
   0   4   5 23.1477 2.08897  10
   0   4  -5 27.0186 2.14781   3
   0   4  -5 17.8299 2.88089   6
   0   4  -5 24.0541 2.21745   7
   0   4  -5 21.5092 2.03307   9
   1  -4   5 21.8081 2.21555   5
  -1  -4  -5 25.4050 2.29628   5
  -1   4  -5 33.9212 2.55368   9
  -1   4  -5 24.5879 2.53956   3
  -1   4  -5 23.7424 2.63535   7
  -1   4  -5 26.4789 3.48638   6
   1   4   5 20.4092 2.42932  10
  -2  -4  -5 38.7730 3.11283   5
  -2  -4  -5 28.4112 5.85628  11
   2  -4   5 33.9959 3.02503   5
  -2   4  -5 33.1430 3.31161   3
  -2   4  -5 26.7102 3.26788   9
   2   4   5 45.6445 3.28071  10
  -2   4  -5 29.1419 4.83413   6
  -2   4  -5 37.7253 3.27626   7
  -3  -4  -5 107.739 13.2494  11
  -3  -4  -5 120.933 10.4453   5
  -3   4  -5 133.150 10.4943   3
   3   4   5 131.414 10.5262  10
  -3   4  -5 112.188 11.3549   6
  -3   4  -5 135.859 10.4902   9
  -3   4  -5 133.629 10.5975   7
  -4  -4  -5 0.32330 0.53326   5
   4  -4   5 0.13479 0.47759   5
  -4  -4  -5 -0.1500 2.79633  11
  -4   4  -5 0.33691 0.40251   7
   4   4   5 0.72606 0.49289  10
  -4   4  -5 1.16748 0.52656   9
  -4   4  -5 1.01284 0.62796   3
   5  -4   5 20.4413 2.23650   5
  -5   4  -5 26.2009 2.34818   3
   5   4   5 25.4523 2.32434  10
  -5   4  -5 26.5752 2.27729   9
  -5   4  -5 26.1044 2.37880   7
   6  -4   5 83.5470 7.83826   5
  -6  -4  -5 101.383 7.90297   5
   6   4   5 92.9891 7.92764  10
  -6   4  -5 101.043 7.88457   9
  -6   4  -5 97.0385 7.99266   7
  -6   4  -5 90.8534 7.89695   3
  -7  -4  -5 172.905 13.8120   5
   7  -4   5 141.044 13.7506   5
  -7   4  -5 180.308 13.8063   3
  -7   4  -5 167.052 13.8995   7
   7   4   5 166.311 13.8407  10
  -7   4  -5 176.354 13.7911   9
   8  -4   5 0.70521 0.46475   5
  -8  -4  -5 1.12308 0.54201   5
   8   4   5 1.02274 0.42102  10
  -8   4  -5 0.72075 0.41787   9
  -8   4  -5 1.02015 0.54968   3
  -8   4  -5 0.67380 0.37141   7
  -9  -4  -5 262.890 19.5430   5
  -9   4  -5 261.994 19.6681   7
  -9   4  -5 189.907 19.6131   3
   9   4   5 236.046 19.5556  10
 -10  -4  -5 100.422 7.23810   5
  10  -4   5 74.4994 7.16459   5
 -10   4  -5 89.2900 7.26486   7
  10   4   5 88.9981 7.20512  10
 -10   4  -5 81.1363 7.17242   3
  11  -4   5 -0.2239 0.29516   5
 -11  -4  -5 0.23232 0.34803   5
 -11   4  -5 0.10332 0.23214   7
  11   4   5 0.23739 0.28263  10
  12  -4   5 7.84770 0.91963   5
 -12  -4  -5 12.1191 1.13377   5
 -12   4  -5 9.73841 0.91602   7
 -10   5   5 0.87652 0.27513   3
  -9   5   5 8.27350 0.78524   3
  -8   5   5 24.7020 2.09773   3
   7   5  -5 5.22774 0.72556   9
  -7   5   5 5.51993 0.61898   3
   6   5  -5 1.86175 0.48108   9
  -6   5   5 1.11845 0.34737   3
   5   5  -5 89.7760 7.24988   9
  -5   5   5 88.1044 7.25577  10
  -5   5   5 83.7732 7.17331   3
   4   5  -5 0.52104 0.43492   9
  -4   5   5 0.15004 0.35536  10
   3   5  -5 5.25589 0.83612   7
   3   5  -5 6.13890 0.80416   9
   2  -5  -5 50.2701 5.50430   5
   2   5  -5 68.5620 5.59215   7
  -2   5   5 73.0564 5.51948  10
   2   5  -5 69.8499 5.51898   9
   1   5  -5 115.329 9.15975   9
   1   5  -5 116.280 9.24498   7
  -1   5   5 99.5224 9.13744  10
   0   5   5 6.06211 0.91387  10
   0   5  -5 8.68619 1.02574   7
   0   5  -5 10.8281 1.00880   9
  -1   5  -5 20.8375 1.89805   9
  -1   5  -5 18.2868 1.92914   7
   1   5   5 23.2233 1.90336  10
  -2   5  -5 41.6925 3.79323   7
  -2   5  -5 44.9437 3.73560   9
   2   5   5 44.7693 3.73609  10
   3   5   5 116.042 9.84159  10
  -3   5  -5 120.478 9.90913   7
  -3   5  -5 120.491 9.83117   9
   4   5   5 63.8300 5.61250  10
  -4   5  -5 69.7275 5.60721   9
  -4   5  -5 68.1985 5.68580   7
  -5  -5  -5 2.77408 0.49604   5
   5   5   5 3.92136 0.51284  10
  -5   5  -5 3.61132 0.56538   9
  -5   5  -5 3.49671 0.57106   7
   6   5   5 3.08671 0.49903  10
  -6   5  -5 3.47155 0.53168   7
   7   5   5 0.15157 0.21813  10
  -7   5  -5 0.19543 0.25447   7
  -8   5  -5 12.9491 1.19675   7
 -21   0   6 38.2141 3.18819   4
  20   0  -6 432.675 36.8138   4
 -20   0   6 468.131 36.8224   4
  19   0  -6 117.490 9.63882   4
 -19   0   6 115.690 9.64179   4
  18   0  -6 5.57766 0.88147   4
 -18   0   6 4.93818 0.86570   4
  17   0  -6 133.044 10.9294   4
 -17   0   6 130.394 10.9314   4
  16   0  -6 223.911 17.5506   4
 -16   0   6 195.215 17.4158   3
 -16   0   6 219.126 17.5394   4
  15   0  -6 2.76885 0.83425   4
 -15   0   6 6.87431 1.08029   4
 -15   0   6 10.1727 7.19293   1
  14   0  -6 37.9263 3.57326   5
 -14   0   6 41.7017 10.1974   1
  14   0  -6 44.1786 3.77238   4
 -14   0   6 46.4578 3.77194   4
 -13   0   6 57.0944 4.72305   4
  13   0  -6 57.6955 4.75892   4
 -13   0   6 37.7908 9.18893   1
  13   0  -6 53.3216 4.55946   5
  12   0  -6 1011.48 86.1498   4
  12   0  -6 866.533 87.4401  11
  12   0  -6 1115.41 85.8555   5
 -12   0   6 1163.91 85.9666   4
 -12   0   6 1099.36 87.5314   1
  11   0  -6 6.99342 1.11534   4
 -11   0   6 7.11157 1.09466   4
 -11   0   6 7.08416 0.92619   5
  11   0  -6 47.0410 35.4721   2
 -11   0   6 7.58993 3.94793   1
  11   0  -6 7.91116 2.37310  11
  11   0  -6 7.77215 0.87046   5
 -10   0   6 43.6336 5.31103   8
  10   0  -6 45.1129 5.37057  11
  10   0  -6 45.2912 3.96612   4
 -10   0   6 43.2083 3.86361   5
 -10   0   6 52.0578 6.91099   1
  10   0  -6 46.8702 3.83269   5
 -10   0   6 45.8897 3.94154   4
  10   0  -6 31.2522 27.5852   2
   9   0  -6 219.148 18.2129   5
   9   0  -6 231.062 19.7498  11
  -9   0   6 221.309 18.2337   4
  -9   0   6 239.713 19.7125   1
   9   0  -6 238.120 34.1571   2
   9   0  -6 205.740 18.3839   4
  -9   0   6 222.261 19.1205   8
  -9   0   6 212.368 18.1479   5
   8   0  -6 498.253 38.3489  11
  -8   0   6 440.227 37.5933   8
   8   0  -6 441.234 36.7771   4
   8   0  -6 429.320 36.6829   5
  -8   0   6 416.193 36.6760   5
  -8   0   6 471.314 37.9720   1
  -7   0   6 11.6050 2.03439   8
   7   0  -6 19.4464 15.0300   2
   7   0  -6 11.0436 2.24805  11
  -7   0   6 9.63815 1.01618   5
   7   0  -6 9.49661 0.99196   5
  -6   0   6 131.056 11.6450   5
   6   0  -6 156.147 12.9904  11
  -6   0   6 140.699 12.5490   8
   6   0  -6 128.298 11.6412   5
   6   0  -6 165.062 24.1376   2
  -6   0   6 155.745 13.0798   1
  -5   0   6 825.703 63.3670   1
  -5   0   6 699.095 62.2101   5
   5   0  -6 855.424 70.9199   2
   5   0  -6 717.425 62.2136   5
   4   0  -6 59.5967 5.10028   6
   4   0  -6 60.1952 15.5116   2
  -4   0   6 54.8770 6.34931   1
   4   0  -6 61.3938 6.05158  11
   3   0  -6 15.9687 2.43680  11
   3   0  -6 15.6559 1.60443   6
  -3   0   6 2.79492 15.6167   2
   3   0  -6 14.1619 1.33487   5
  -2   0   6 13.7037 14.5884   2
   2   0  -6 15.3217 1.43064   5
   2   0  -6 17.4462 3.92307   1
   2   0  -6 18.0617 2.55602  11
   2   0  -6 17.9709 1.79686   6
  -2   0   6 15.0224 1.47286   5
   1   0  -6 1137.24 93.4534   1
  -1   0   6 1121.11 99.3284   2
   0   0  -6 789.117 61.9319   1
   0   0  -6 664.763 60.6329   5
   0   0   6 812.156 69.3804   2
   1   0   6 7.65463 15.0378   2
   1   0   6 2.29472 0.37460   5
  -1   0  -6 1.44255 2.04061   1
  -1   0  -6 2.23945 1.14514  11
  -1   0  -6 1.65875 0.30114   5
   2   0   6 2336.33 195.462   2
  -2   0  -6 2272.20 188.958   1
  -3   0  -6 496.832 39.6321  11
   3   0   6 433.729 38.5134   5
  -3   0  -6 475.415 40.0244   1
   3   0   6 510.623 54.2549   2
  -4   0  -6 27.6459 3.23127  11
  -4   0  -6 23.1008 2.08409   5
   4   0   6 23.1047 2.10045   5
   4   0   6 102.116 39.2171   2
  -4   0  -6 25.2658 4.93024   1
  -5   0  -6 91.6419 8.21481   4
  -5   0  -6 111.192 9.29123  11
   5   0   6 98.9004 8.12454   5
  -5   0  -6 104.413 10.4805   1
  -5   0  -6 89.5121 8.09240   5
   5   0   6 117.081 32.7527   2
  -6   0  -6 23.5408 2.90470  11
  -6   0  -6 21.6416 4.61580   1
  -6   0  -6 18.3099 1.75325   5
  -7   0  -6 198.144 16.0294   4
  -7   0  -6 208.154 16.9731  11
  -7   0  -6 200.853 18.6640   1
   7   0   6 202.583 15.9137   5
  -7   0  -6 161.312 15.8646   5
   7   0   6 235.405 50.9137   2
  -8   0  -6 169.297 17.3980  11
   8   0   6 175.145 57.2554   2
  -8   0  -6 204.000 18.9090   1
  -8   0  -6 193.751 15.6856   4
   8   0   6 193.622 15.5533   5
  -9   0  -6 41.6715 8.18414   1
   9   0   6 44.9007 3.77006   5
 -10   0  -6 67.1653 5.42027   4
 -10   0  -6 51.8086 9.97431   1
  10   0   6 60.4262 5.20960   5
  11   0   6 275.633 22.4920   5
 -11   0  -6 244.861 27.0707   1
 -11   0  -6 292.578 22.6580   4
 -12   0  -6 430.922 41.9988   1
  12   0   6 468.947 37.7861   5
 -12   0  -6 479.609 37.9462   4
 -13   0  -6 140.508 22.4316   1
 -13   0  -6 170.045 13.5269   4
 -13   0  -6 161.837 14.4637   6
 -14   0  -6 129.323 10.7849   4
 -15   0  -6 22.2549 2.13453   4
 -16   0  -6 -0.0066 0.46741   4
 -17   0  -6 87.2040 7.08414   7
 -17   0  -6 82.9986 7.07958   4
 -18   0  -6 3.88376 0.56564   4
 -18   0  -6 2.78857 0.42808   7
  21   1  -6 8.19887 0.79326  10
 -20  -1   6 0.39081 0.36092   4
  20   1  -6 0.60536 0.32932   4
 -20   1   6 0.25848 0.41330   4
 -19  -1   6 23.7598 2.57709   4
 -19   1   6 31.9102 2.55977   4
  19   1  -6 32.5356 2.55919   4
  18  -1  -6 47.2302 3.96255   4
 -18  -1   6 42.7582 3.87124   4
  18   1  -6 36.6467 4.00203   4
 -18   1   6 54.2400 3.93453   4
  17  -1  -6 138.518 11.8238   4
 -17  -1   6 139.469 11.8421   4
 -17   1   6 133.703 11.7261   3
  17   1  -6 147.733 11.8233   4
 -17   1   6 155.124 11.8250   4
 -16  -1   6 38.2484 3.29313   4
  16  -1  -6 39.4404 3.21487   5
  16  -1  -6 36.7354 3.26578   4
 -16   1   6 39.1406 3.25088   4
 -16   1   6 36.2102 3.11876   3
 -16   1   6 11.5340 6.34838   1
  16   1  -6 37.4111 3.24418   4
 -15  -1   6 149.117 13.1495   5
 -15  -1   6 162.183 13.2780   4
  15  -1  -6 162.400 13.1666   5
  15  -1  -6 159.000 13.2667   4
 -15   1   6 176.205 13.2696   4
  15   1  -6 172.294 13.2799   4
 -15   1   6 124.686 15.4289   1
 -15   1   6 164.511 13.1625   3
  15   1  -6 145.149 56.2093   2
  14  -1  -6 0.23077 0.52881   4
  14  -1  -6 0.07954 0.36958   5
 -14  -1   6 0.08385 0.60043   4
 -14  -1   6 0.10027 0.50569   5
  14   1  -6 0.34387 0.52266   4
 -14   1   6 2.21735 4.00541   1
 -14   1   6 -0.1356 0.35413   3
  14   1  -6 -9.3307 40.2584   2
 -14   1   6 3.26106 0.58787   4
  13  -1  -6 85.8280 6.73220   4
  13  -1  -6 80.4973 6.58178   5
 -13  -1   6 86.2593 6.59724   5
 -13  -1   6 86.9892 6.72181   4
  13  -1  -6 51.2527 7.79021  11
 -13   1   6 67.1154 8.93550   1
 -13   1   6 83.5483 6.66286   4
  13   1  -6 44.3367 30.9955   2
  13   1  -6 82.1119 6.68441   4
 -12  -1   6 393.617 30.5726   4
  12  -1  -6 265.467 31.6974  11
 -12  -1   6 395.038 30.4831   5
  12  -1  -6 341.826 30.6498   4
  12  -1  -6 390.623 30.5267   5
 -12   1   6 399.695 30.5450   4
  12   1  -6 339.962 50.5005   2
  12   1  -6 392.186 30.5762   4
 -12   1   6 403.766 31.9621   1
 -11  -1   6 6.30482 0.86853   5
  11  -1  -6 6.61323 1.08291   4
  11  -1  -6 4.75438 1.74360  11
 -11  -1   6 5.91173 0.84724   4
  11  -1  -6 5.33948 0.81705   5
  11   1  -6 1.20377 0.66958   4
 -11   1   6 6.65333 2.88205   1
  11   1  -6 -6.2662 19.0643   2
 -11   1   6 9.19870 1.36041   4
  10  -1  -6 198.745 19.6495   4
  10  -1  -6 237.099 21.1595  11
 -10  -1   6 216.593 19.6345   4
 -10  -1   6 246.238 19.5833   5
  10  -1  -6 244.938 19.5800   5
 -10   1   6 278.904 21.0777   1
  10   1  -6 262.471 35.5255   2
 -10   1   6 242.766 19.6253   4
  10   1  -6 245.636 19.6586   4
  -9  -1   6 430.440 34.8707   5
   9  -1  -6 403.198 34.9600   4
   9  -1  -6 428.801 36.3914  11
   9  -1  -6 423.672 34.8644   5
  -9  -1   6 421.409 36.4309   8
  -9   1   6 419.618 34.9033   4
   9   1  -6 433.066 46.0832   2
  -9   1   6 434.350 35.9644   1
   9   1  -6 444.958 36.6420  11
   9   1  -6 427.969 34.9374   4
  -8  -1   6 17.9776 1.71468   5
   8  -1  -6 16.7638 1.70731   5
   8  -1  -6 19.3938 3.06791  11
  -8  -1   6 18.3925 3.20458   8
   8   1  -6 31.8744 4.60847  11
  -8   1   6 16.9458 3.40017   1
   8   1  -6 36.9848 16.8557   2
   8   1  -6 18.2379 1.80365   4
  -7  -1   6 5.10443 1.81147   8
   7  -1  -6 3.70868 1.48481  11
   7   1  -6 6.59519 1.05702   6
  -7   1   6 3.89308 1.69221   1
   7   1  -6 6.22532 0.94779   4
   7   1  -6 3.06542 12.6359   2
   7   1  -6 6.01585 1.85316  11
  -6  -1   6 1.58908 0.36045   5
  -6  -1   6 3.77651 1.70624   8
   6  -1  -6 1.50894 0.34852   5
   6  -1  -6 1.70658 1.12974  11
   6   1  -6 4.07326 0.83393   6
  -6   1   6 0.63823 1.32511   1
   6   1  -6 1.62613 0.47410   4
   6   1  -6 1.55082 1.13439  11
   6   1  -6 4.22787 11.5274   2
  -5  -1   6 223.040 19.0089   5
   5  -1  -6 255.312 20.4183  11
   5  -1  -6 223.274 19.0057   5
  -5   1   6 253.117 20.1053   1
   5   1  -6 258.334 20.3667  11
  -5   1   6 172.251 19.1442   8
   5   1  -6 245.189 28.1221   2
   5   1  -6 243.704 19.4316   6
   4  -1  -6 4.99402 40.0607   2
  -4  -1   6 2.13359 0.38998   5
   4  -1  -6 2.65175 1.19508  11
   4  -1  -6 2.66354 0.38788   5
   4   1  -6 2.02748 1.05695  11
   4   1  -6 -8.7066 10.4824   2
  -4   1   6 2.67762 0.78770   8
  -4   1   6 0.27140 1.40276   1
   4   1  -6 3.16689 0.83227   6
   3  -1  -6 526.056 45.0029   5
  -3  -1   6 524.030 45.0041   5
   3   1  -6 599.721 51.3920   2
  -3   1   6 537.191 46.2865   8
   3   1  -6 593.054 45.4979   6
  -2  -1   6 157.626 13.6132   5
   2  -1  -6 180.917 15.0226  11
   2  -1  -6 159.577 13.6148   5
   2  -1  -6 154.770 16.1353   1
   2   1  -6 166.913 14.0820   6
   2   1  -6 176.404 14.6555  11
  -2   1   6 153.707 23.2029   2
   1  -1  -6 183.141 15.7722   5
   1  -1  -6 177.265 18.1575   1
  -1  -1   6 176.298 15.7682   5
   1  -1  -6 213.686 17.2544  11
   1   1  -6 186.492 16.2593   6
   1   1  -6 204.198 16.9848   1
  -1   1   6 196.751 25.1051   2
   1   1  -6 205.238 16.7383  11
   0  -1  -6 969.927 90.7986   1
   0   1   6 1138.77 95.7371   2
   0   1  -6 1186.85 90.4791   1
  -1   1  -6 920.512 78.3214  11
   1   1   6 940.743 84.7019   2
  -1   1  -6 987.136 78.7447   1
   2  -1   6 2.74490 0.43385   5
  -2  -1  -6 5.01126 4.23856   1
  -2  -1  -6 3.65133 1.63384  11
  -2  -1  -6 3.20004 0.43128   5
   2   1   6 7.19945 12.8556   2
  -2   1  -6 1.68984 1.69829   1
  -2   1  -6 3.38200 1.05723   6
  -3  -1  -6 308.929 24.1375  11
  -3  -1  -6 231.792 24.6892   1
   3  -1   6 266.152 22.3229   5
  -3  -1  -6 263.522 22.3200   5
  -3   1  -6 270.613 22.9140  11
   3   1   6 258.447 35.0218   2
  -3   1  -6 275.585 23.6870   1
  -3   1  -6 289.952 23.0263   6
  -4  -1  -6 125.645 11.3955  11
  -4  -1  -6 118.378 9.62819   5
  -4  -1  -6 108.990 13.4134   1
   4  -1   6 120.168 9.64402   5
   4   1   6 116.989 23.0641   2
  -4   1  -6 108.138 9.68526   4
  -4   1  -6 119.907 10.3543   6
  -4   1  -6 116.839 11.2681   1
  -4   1  -6 113.542 10.0911  11
  -5  -1  -6 271.547 22.8686   5
  -5  -1  -6 302.022 24.7228  11
   5  -1   6 275.259 22.8647   5
  -5   1  -6 270.413 24.4619   1
  -5   1  -6 259.108 22.9251   4
   5   1   6 326.694 42.1171   2
  -5   1  -6 292.177 23.6881   6
  -6  -1  -6 -3.1867 6.46183   1
  -6  -1  -6 2.88061 0.43598   5
   6  -1   6 2.62079 0.48656   5
  -6   1  -6 -0.0949 2.18686   1
   6   1   6 -7.6612 20.8751   2
  -6   1  -6 2.46191 0.59584   4
  -6   1  -6 2.50990 1.11390   6
  -7  -1  -6 18.4322 3.29745  11
   7  -1   6 16.7752 1.52504   5
  -7  -1  -6 14.6300 1.47705   5
  -7  -1  -6 15.1687 1.72954   4
   7   1   6 32.4481 31.1334   2
  -7   1  -6 17.1956 2.36916   6
  -7   1  -6 15.3359 1.63221   4
  -8  -1  -6 60.5825 5.40929   5
  -8  -1  -6 64.2914 7.19276  11
  -8  -1  -6 64.9780 5.61599   4
   8  -1   6 67.6961 5.44751   5
  -8   1  -6 70.1948 8.53333   1
   8   1   6 93.8796 39.4390   2
  -8   1  -6 65.0574 5.53938   4
  -8   1  -6 63.7256 6.32176   6
  -9  -1  -6 258.050 22.9501   5
  -9  -1  -6 327.717 23.2374   4
  -9  -1  -6 258.120 24.6769  11
   9  -1   6 294.389 22.9931   5
  -9   1  -6 281.734 23.9328   6
   9   1   6 190.926 45.8759   2
  -9   1  -6 259.027 25.2113   1
  -9   1  -6 286.076 23.0762   4
  -9   1  -6 281.565 22.9942   9
 -10  -1  -6 317.126 30.7084  11
 -10  -1  -6 378.416 29.2524   4
  10   1   6 514.819 88.1032   2
 -10   1  -6 356.057 30.0861   6
 -10   1  -6 344.092 31.5316   1
 -10   1  -6 370.226 29.1793   4
 -11  -1  -6 -0.0807 0.33822   5
  11  -1   6 0.32165 0.44739   5
 -11  -1  -6 -0.0266 0.66828   4
 -11   1  -6 -0.1364 0.52272   4
 -11   1  -6 0.20425 1.04783   6
 -11   1  -6 1.89657 5.89881   1
  11   1   6 -7.9623 48.6731   2
 -12  -1  -6 104.334 13.3570   5
 -12  -1  -6 175.351 13.9612   4
  12  -1   6 180.955 13.4141   5
 -12   1  -6 202.975 13.5904   4
 -12   1  -6 140.050 16.6406   1
 -12   1  -6 173.883 14.5925   6
  12   1   6 26.4358 54.4508   2
  13   1   6 -144.83 140.624   2
 -13   1  -6 15.3678 6.54912   1
  14  -1   6 -0.0789 0.34860   5
 -14  -1  -6 -0.2398 0.55497   4
 -14   1  -6 0.06149 0.45668   4
 -14   1  -6 0.21109 0.45314   7
 -15  -1  -6 -0.6909 0.50167   4
  15  -1   6 0.61803 0.51552   5
 -15   1  -6 0.76906 0.42357   7
 -15   1  -6 0.29643 0.47182   4
 -16  -1  -6 0.54857 0.48311   4
 -16   1  -6 0.51929 0.32408   7
 -16   1  -6 -0.1233 0.43403   4
 -17  -1  -6 5.71325 0.78576   4
 -17   1  -6 6.33852 0.74297   4
 -17   1  -6 6.61149 0.68412   7
 -18   1  -6 20.2486 1.76643   4
  19   2  -6 4.55987 0.55654  10
  19   2  -6 5.35375 0.58023   4
 -18   2   6 0.86229 0.32173   4
 -18   2   6 0.32878 0.26187   3
  18   2  -6 0.89242 0.33293   4
  17  -2  -6 109.008 8.77795   5
 -17   2   6 98.9080 8.75237   4
  17   2  -6 119.045 8.81611   4
 -17   2   6 98.3093 8.73278   3
  16  -2  -6 422.945 32.7043   5
 -16  -2   6 372.479 32.6819   5
 -16   2   6 397.798 32.7104   4
  16   2  -6 402.904 32.7325   4
 -16   2   6 402.790 32.7130   3
  15  -2  -6 18.5552 1.73500   5
 -15  -2   6 18.9681 1.77006   5
 -15   2   6 18.3076 1.75857   4
 -15   2   6 13.5357 4.93315   1
  15   2  -6 19.5392 1.76212   4
 -15   2   6 17.5640 1.68016   3
 -14   2   6 1.45951 3.39693   1
  14   2  -6 22.0056 29.8999   2
  13  -2  -6 5.28492 0.82969   5
 -13  -2   6 4.58017 0.72191   5
 -13   2   6 4.25033 0.73966   4
  13   2  -6 13.7324 25.3603   2
 -13   2   6 4.88424 2.89834   1
  13   2  -6 7.83282 0.90787   4
 -13   2   6 3.70352 0.67660   3
 -12  -2   6 24.9406 2.31227   5
  12  -2  -6 26.0037 2.29876   5
 -12   2   6 24.0928 4.64654   1
 -12   2   6 25.1392 2.24607   3
  12   2  -6 25.1449 2.33104   4
  12   2  -6 16.7961 21.4824   2
 -12   2   6 25.0611 2.31763   4
  11  -2  -6 40.2479 5.71556  11
  11  -2  -6 48.2180 4.08357   5
 -11  -2   6 50.9409 4.09710   5
 -11   2   6 47.8685 4.04197   3
  11   2  -6 47.7127 4.12043   4
  11   2  -6 28.1853 19.7717   2
 -11   2   6 51.4750 4.10193   4
 -11   2   6 43.0471 5.72729   1
  10  -2  -6 75.8242 8.95529  11
  10   2  -6 93.4123 7.60804   4
  10   2  -6 123.757 21.7077   2
 -10   2   6 94.4506 8.80293   1
 -10   2   6 96.6330 7.58484   4
   9  -2  -6 11.2269 2.56320  11
   9  -2  -6 14.1785 1.40376   5
  -9  -2   6 13.3366 1.40336   5
   9   2  -6 3.78368 14.2070   2
  -9   2   6 16.2479 1.72411   4
   9   2  -6 12.9797 1.49190   4
  -9   2   6 14.7246 3.10030   1
   8  -2  -6 0.47749 1.12708  11
  -8  -2   6 0.31685 0.36385   5
   8  -2  -6 1.19801 0.42167   5
   8   2  -6 -16.759 12.9046   2
  -8   2   6 1.64088 0.60406  10
   8   2  -6 0.09399 0.29588   9
  -8   2   6 -0.5378 1.55601   1
  -8   2   6 0.53980 0.38997   4
   8   2  -6 1.24824 0.45890   4
  -7  -2   6 17.6370 3.77076   8
   7  -2  -6 17.6463 2.95879  11
  -7  -2   6 17.4008 1.55495   5
   7  -2  -6 16.8706 1.55675   5
   7   2  -6 14.3031 1.52032   9
  -7   2   6 18.0859 1.67518  10
   7   2  -6 16.0087 1.62409   4
  -7   2   6 16.3390 2.95546   1
   7   2  -6 17.7041 2.24784   6
   7   2  -6 21.0565 12.2293   2
   6  -2  -6 1.02848 0.33919   5
  -6  -2   6 0.80217 0.33237   5
   6  -2  -6 1.20194 1.16901  11
  -6  -2   6 1.14486 1.60680   8
   6   2  -6 1.84790 0.42089   4
   6   2  -6 0.72070 0.79244   6
   6   2  -6 1.27549 0.37137   9
  -6   2   6 1.24169 0.47262  10
  -5  -2   6 20.2715 1.82211   5
   5  -2  -6 19.3340 3.23053  11
  -5  -2   6 25.9998 5.38378   8
   5  -2  -6 19.5280 1.82075   5
   5   2  -6 20.2764 1.89535   4
   5   2  -6 21.4921 2.66444   6
  -5   2   6 21.5548 1.92607  10
   5   2  -6 21.2677 11.0596   2
   5   2  -6 19.8279 1.86438   9
  -5   2   6 22.0454 3.17080   1
   4  -2  -6 5.52342 1.92542  11
   4  -2  -6 4.75381 0.60330   5
  -4  -2   6 3.77727 0.59308   5
   4   2  -6 3.71272 0.61102   9
  -4   2   6 4.56209 0.70439  10
   4   2  -6 17.5910 10.3794   2
   4   2  -6 4.12583 0.69898   4
  -4   2   6 3.45604 1.41611   1
   3  -2  -6 44.3586 3.85587   5
   3  -2  -6 46.0704 5.39651  11
   3   2  -6 46.1146 11.8895   2
  -3   2   6 43.5980 3.96159  10
   3   2  -6 42.7019 5.10912   6
   3   2  -6 47.7732 3.89337   9
  -3   2   6 47.2773 4.92163   1
   2  -2  -6 100.474 8.43000   5
   2  -2  -6 108.130 10.1331  11
   2   2  -6 93.1860 8.35583   4
  -2   2   6 100.677 8.39234  10
   2   2  -6 129.994 10.2214   6
   2   2  -6 86.7449 8.38063   9
   2   2  -6 90.8428 15.7232   2
   1  -2  -6 22.0533 1.78573   5
  -1  -2   6 14.6072 1.82582   5
   1  -2  -6 23.1586 3.54482  11
   1   2  -6 18.9519 1.73318   4
   1   2  -6 12.5499 10.2105   2
  -1   2   6 18.6020 1.75596  10
  -1   2   6 14.4158 11.6694   2
   1   2  -6 15.1476 2.78314   6
   1   2  -6 18.7839 1.74958   9
   1   2  -6 18.4362 1.80126   7
   0  -2  -6 628.814 50.8961  11
   0  -2  -6 542.940 48.9101   5
   0   2   6 576.116 48.9561  10
   0   2  -6 612.499 49.7011   6
   0   2  -6 600.270 48.9384   4
   0   2  -6 575.627 48.9466   9
   0   2  -6 637.345 48.9433   3
   0   2   6 627.267 55.7458   2
   0   2  -6 607.340 54.0375   2
   0   2  -6 595.242 49.0090   7
  -1  -2  -6 37.0029 5.05020  11
  -1  -2  -6 35.2706 3.15243   5
  -1   2  -6 41.0863 3.26150   3
  -1   2  -6 36.1465 3.89765   6
  -1   2  -6 35.6041 3.21437   9
  -1   2  -6 42.0968 3.68988   7
   1   2   6 49.2074 14.6043   2
   1   2   6 33.7759 3.20539  10
   2  -2   6 1.23946 0.34549   5
  -2  -2  -6 2.28577 1.74213  11
  -2  -2  -6 1.50022 0.36644   5
  -2   2  -6 0.50154 0.43819   9
  -2   2  -6 0.38860 0.71706   6
  -2   2  -6 1.25438 0.47774   7
  -2   2  -6 -1.6939 1.63996   1
   2   2   6 1.49622 0.42263  10
  -2   2  -6 0.84880 0.38355   4
   2   2   6 -17.708 12.7604   2
  -2   2  -6 1.11274 0.50634   3
  -3  -2  -6 32.1606 2.90045   5
   3  -2   6 31.6266 2.88565   5
  -3  -2  -6 32.0958 4.90631  11
  -3   2  -6 32.1678 2.93466   4
  -3   2  -6 35.5837 3.00441   3
  -3   2  -6 31.9939 3.02426   7
  -3   2  -6 32.1154 2.94958   9
   3   2   6 9.22223 16.1215   2
  -3   2  -6 50.1871 4.67132   6
  -3   2  -6 40.5040 4.78476   1
  -4  -2  -6 61.2271 7.32725  11
  -4  -2  -6 60.4588 5.07317   5
   4  -2   6 59.4100 5.05862   5
  -4   2  -6 60.6538 5.20613   7
   4   2   6 68.1810 19.3382   2
  -4   2  -6 67.6598 5.15606   3
  -4   2  -6 59.1841 5.11208   9
  -4   2  -6 62.5389 5.96610   6
  -4   2  -6 69.4796 6.75694   1
   4   2   6 50.1069 5.10337  10
  -4   2  -6 58.7489 5.10280   4
  -5  -2  -6 43.4366 6.10774  11
  -5  -2  -6 48.1321 3.88960   5
   5  -2   6 45.2545 3.87077   5
  -5   2  -6 47.2549 5.84060   1
  -5   2  -6 53.0528 3.97037   3
  -5   2  -6 45.5028 4.01386   7
   5   2   6 33.7445 20.6974   2
  -5   2  -6 48.4223 4.82053   6
   5   2   6 36.2902 3.89935  10
  -5   2  -6 44.4115 3.90677   9
  -5   2  -6 46.2035 3.92215   4
  -6  -2  -6 218.907 21.4601  11
  -6  -2  -6 248.714 19.0628   5
   6  -2   6 238.275 19.0524   5
   6   2   6 219.668 35.4324   2
  -6   2  -6 246.205 20.0593   6
   6   2   6 197.970 19.0943  10
  -6   2  -6 239.933 19.0893   9
  -6   2  -6 256.085 20.6236   1
  -6   2  -6 150.989 19.3293   7
  -6   2  -6 280.833 19.1436   3
  -6   2  -6 245.311 19.1016   4
  -7  -2  -6 370.807 37.2041  11
   7  -2   6 414.675 34.9230   5
  -7  -2  -6 444.792 34.9285   5
   7   2   6 427.614 54.3736   2
  -7   2  -6 428.084 35.9047   6
  -7   2  -6 457.733 34.9547   3
  -7   2  -6 471.631 35.2177   9
  -7   2  -6 449.478 36.4246   1
  -7   2  -6 439.297 34.9669   4
   7   2   6 353.113 34.9948  10
  -7   2  -6 435.219 35.0727   7
  -8  -2  -6 187.504 26.1122  11
  -8  -2  -6 284.656 22.7360   5
   8  -2   6 299.243 22.7491   5
  -8   2  -6 275.734 23.7562   6
  -8   2  -6 281.624 22.7516   9
  -8   2  -6 299.581 22.7609   3
  -8   2  -6 283.843 22.8883   7
   8   2   6 256.015 41.6182   2
   8   2   6 269.748 22.7921  10
  -8   2  -6 288.896 22.7848   4
  -8   2  -6 290.441 24.4022   1
  -9  -2  -6 17.6115 4.00234  11
   9  -2   6 22.3718 2.03262   5
  -9  -2  -6 22.8837 2.01794   5
  -9   2  -6 21.8605 2.99158   6
  -9   2  -6 22.5428 2.03578   3
  -9   2  -6 20.9367 1.97068   9
  -9   2  -6 22.4772 2.15842   7
  -9   2  -6 22.9148 2.10323   4
  -9   2  -6 19.2255 4.40127   1
   9   2   6 7.11892 40.6378   2
   9   2   6 21.5507 2.33975  10
 -10  -2  -6 77.5618 10.9102  11
  10  -2   6 118.622 9.10403   5
 -10  -2  -6 114.667 9.08666   5
  10   2   6 44.6810 43.0118   2
 -10   2  -6 114.867 11.4654   1
 -10   2  -6 106.441 10.0836   6
 -10   2  -6 117.448 9.14706   4
 -10   2  -6 114.835 9.24464   7
 -11  -2  -6 5.50581 1.07066   4
  11  -2   6 9.82048 1.04901   5
 -11  -2  -6 7.87076 0.98136   5
 -11  -2  -6 3.52856 4.09311  11
 -11   2  -6 9.37423 1.08691   4
  11   2   6 0.93092 42.3717   2
 -11   2  -6 4.30336 3.81945   1
 -11   2  -6 8.70960 1.08007   7
 -11   2  -6 9.07745 2.18592   6
  12  -2   6 147.876 11.7070   5
 -12  -2  -6 136.048 11.8239   4
 -12   2  -6 142.420 11.7040   4
  12   2   6 183.844 56.4934   2
 -12   2  -6 133.972 14.1323   1
 -12   2  -6 143.979 11.8100   7
 -13  -2  -6 163.645 14.5852   4
  13  -2   6 185.327 14.4875   5
 -13  -2  -6 165.054 14.4426   5
 -13   2  -6 176.499 14.4942   4
 -13   2  -6 189.986 14.6099   7
  14  -2   6 46.8754 3.82815   5
 -14  -2  -6 45.5265 4.07820   4
 -14   2  -6 43.2886 3.85295   4
 -14   2  -6 45.6257 3.95473   7
  15  -2   6 1.30958 0.33532   5
 -15  -2  -6 0.23755 0.51818   4
 -15   2  -6 2.57403 0.49582   7
 -15   2  -6 0.96252 0.30270   4
 -16   2  -6 12.7832 1.17648   7
 -17   3   6 4.36889 0.50870   3
  17   3  -6 5.18820 0.55729  10
  16  -3  -6 33.5473 2.56913   5
 -16  -3   6 27.1360 2.55967   5
  16   3  -6 30.5091 2.62560  10
 -16   3   6 29.3690 2.54289   3
 -15  -3   6 3.23123 0.76260   5
  15  -3  -6 2.94465 0.43341   5
  15   3  -6 2.61175 0.47648  10
  15   3  -6 1.98929 0.33903   4
 -15   3   6 1.92390 0.39192   3
  14  -3  -6 1.57355 0.42797   5
 -14  -3   6 1.42021 0.47344   5
 -14   3   6 0.41044 0.32882   3
  14   3  -6 0.33500 0.33470  10
  14   3  -6 0.48973 0.39090   4
 -13  -3   6 32.0205 2.66712   5
  13  -3  -6 32.1170 2.65057   5
 -13   3   6 29.7277 2.61240   3
  13   3  -6 28.2746 2.64531  10
  13   3  -6 29.0412 2.57244   4
  12   3  -6 -34.644 22.2853   2
  11  -3  -6 290.390 23.6029   5
 -11  -3   6 296.026 23.6131   5
 -11   3   6 274.040 23.5179   4
  11   3  -6 290.944 23.5612   4
  11   3  -6 235.859 33.2749   2
 -11   3   6 299.015 23.5861   3
  11   3  -6 287.853 23.6327  10
  10  -3  -6 372.824 30.3459   5
 -10  -3   6 371.397 30.3586   5
 -10   3   6 366.465 30.2940   4
  10   3  -6 395.520 30.4348   4
  10   3  -6 350.370 39.5765   2
  10   3  -6 351.900 30.3944  10
   9  -3  -6 393.361 30.4317   5
  -9  -3   6 384.342 30.4419   5
   9   3  -6 356.469 38.2575   2
  -9   3   6 373.595 30.4079   3
   9   3  -6 364.484 30.4965   9
   9   3  -6 366.226 30.3898   4
  -9   3   6 357.757 30.3577   4
   9   3  -6 364.985 30.4506  10
   8  -3  -6 16.4002 3.41208  11
   8  -3  -6 21.9796 1.87553   5
  -8  -3   6 20.2636 1.88250   5
  -8   3   6 19.2893 1.80227   3
   8   3  -6 18.8407 1.76148   4
  -8   3   6 19.2098 1.73126   4
  -8   3   6 20.3186 1.97222  10
   8   3  -6 18.3696 1.81635  10
   8   3  -6 19.2895 1.81191   9
   7  -3  -6 553.077 51.1168  11
   7  -3  -6 659.290 49.4089   5
  -7  -3   6 648.996 49.4165   5
   7   3  -6 474.904 67.1680   2
   7   3  -6 613.007 49.3782   4
   7   3  -6 606.285 49.4342  10
   7   3  -6 616.834 49.5347   7
   7   3  -6 612.572 49.4470   9
  -7   3   6 584.163 49.3508   4
   7   3  -6 605.562 53.7921   2
  -7   3   6 624.704 49.4975  10
   7   3  -6 540.916 50.2802   6
  -7   3   6 615.447 49.3968   3
   6  -3  -6 360.148 27.4573   5
   6  -3  -6 340.016 30.8167  11
  -6  -3   6 356.035 27.4624   5
   6   3  -6 329.586 27.4278   4
  -6   3   6 319.257 27.4076   4
   6   3  -6 342.366 27.5117   9
  -6   3   6 359.962 27.5594  10
   6   3  -6 264.962 37.1902   2
  -6   3   6 343.291 27.4497   3
  -6   3   6 295.672 27.6628   1
   6   3  -6 301.669 28.3539   6
   6   3  -6 348.632 27.5995   7
   6   3  -6 349.793 32.0631   2
   5  -3  -6 175.873 18.9486  11
  -5   3   6 207.433 17.1750   3
   5   3  -6 194.236 17.1474   4
  -5   3   6 207.814 17.3680   1
   5   3  -6 202.395 21.6079   2
   5   3  -6 222.176 17.3385   7
  -5   3   6 189.033 17.1335   4
  -5   3   6 219.657 17.6352   1
   5   3  -6 205.137 27.9690   2
  -5   3   6 214.900 17.2775  10
   5   3  -6 213.689 17.2488   9
   5   3  -6 259.728 19.0433   6
   4  -3  -6 1.59870 1.63945  11
   4  -3  -6 2.32503 0.47746   5
  -4  -3   6 2.33496 0.46866   5
   4   3  -6 1.00966 1.04616   6
  -4   3   6 1.05784 0.51400  10
  -4   3   6 2.35943 2.20730   1
   4   3  -6 2.35265 0.62406   9
  -4   3   6 2.66474 0.45436   3
   4   3  -6 -2.1812 9.74626   2
   4   3  -6 -4.9096 6.53414   2
   4   3  -6 2.92834 0.64000   7
  -4   3   6 1.39985 1.06041   1
  -3  -3   6 203.349 16.6588   5
   3  -3  -6 203.659 16.6702   5
   3  -3  -6 184.999 18.6453  11
   3   3  -6 199.330 17.6157   6
  -3   3   6 201.360 16.9643   1
   3   3  -6 211.702 16.8279   7
  -3   3   6 219.105 16.7917   3
   3   3  -6 204.570 16.7428   9
   3   3  -6 184.123 16.6231   4
  -3   3   6 211.547 16.7699  10
  -3   3   6 206.707 17.2852   1
  -2  -3   6 350.144 30.2935   5
   2  -3  -6 380.985 30.3110   5
   2  -3  -6 344.638 32.4519  11
   2   3  -6 369.496 30.3825   9
  -2   3   6 378.740 30.8959   1
   2   3  -6 350.402 30.2657   4
  -2   3   6 378.651 30.3324   3
  -2   3   6 367.637 30.6381   1
  -2   3   6 382.784 30.8965   1
  -2   3   6 385.707 30.4137  10
   2   3  -6 391.199 30.4751   7
   2   3  -6 360.634 31.2426   6
  -1  -3   6 73.0594 6.28484   5
   1  -3  -6 76.1269 6.30479   5
   1  -3  -6 70.7952 8.52337  11
   1   3  -6 76.0785 6.45445   7
  -1   3   6 80.9256 6.41352  10
  -1   3   6 71.9722 6.84827   1
  -1   3   6 72.9102 6.26770   3
   1   3  -6 75.4894 6.37365   9
   1   3  -6 78.0841 7.28865   6
  -1   3   6 80.7147 7.89652   1
   0  -3  -6 32.1276 5.29668  11
   0  -3   6 33.7424 3.02620   5
   0  -3  -6 37.6230 3.06478   5
   0   3   6 33.6221 3.91432   1
   0   3  -6 35.5945 3.11733   9
   0   3  -6 36.0416 4.03190   6
   0   3   6 25.4188 6.24458   1
   0   3  -6 35.5597 3.15403   3
   0   3  -6 36.6128 3.21272   7
   0   3   6 36.7666 3.15477  10
  -1  -3  -6 109.643 8.95090   5
   1  -3   6 103.698 8.92099   5
  -1  -3  -6 100.354 11.5427  11
  -1   3  -6 114.299 9.11083   7
  -1   3  -6 106.373 9.01829   3
  -1   3  -6 106.396 9.90363   6
  -1   3  -6 109.514 9.00529   9
   1   3   6 109.771 11.1385   1
   1   3   6 112.851 9.04407  10
   1   3   6 103.222 9.62913   1
  -2  -3  -6 778.568 71.0321  11
   2  -3   6 771.105 67.9319   5
  -2   3  -6 1082.86 70.0571   6
  -2   3  -6 785.541 67.9783   3
  -2   3  -6 793.537 68.0768   7
   2   3   6 796.439 68.0143  10
  -3  -3  -6 31.5717 5.70313  11
  -3  -3  -6 34.4098 3.02452   5
  -3   3  -6 33.4369 3.01827   9
  -3   3  -6 34.8788 3.13552   7
   3   3   6 33.3209 3.05300  10
  -3   3  -6 33.7900 3.09922   3
  -3   3  -6 36.6527 4.18488   6
   3   3   6 27.0867 16.9278   2
  -4  -3  -6 0.61753 0.47737   5
   4  -3   6 0.37210 0.42739   5
  -4  -3  -6 1.20197 2.17014  11
  -4   3  -6 0.42567 0.43173   9
  -4   3  -6 0.94981 0.51950   7
  -4   3  -6 0.12240 1.04678   6
  -4   3  -6 0.76039 0.62972   3
   4   3   6 10.2352 17.1708   2
   4   3   6 0.39275 0.42334  10
  -5  -3  -6 64.9528 5.38276   5
  -5  -3  -6 53.1206 7.98161  11
   5  -3   6 62.6820 5.35314   5
   5   3   6 88.1180 24.0411   2
   5   3   6 64.5371 5.44195  10
  -5   3  -6 61.1952 5.48802   7
  -5   3  -6 65.1355 5.39101   9
  -5   3  -6 70.6903 5.43568   3
  -5   3  -6 61.0089 6.36046   6
   6  -3   6 68.6180 5.86361   5
  -6  -3  -6 54.6286 8.41630  11
  -6  -3  -6 76.2142 5.90507   5
  -6   3  -6 72.8987 5.89721   9
   6   3   6 82.2833 23.6331   2
   6   3   6 71.8216 5.95419  10
  -6   3  -6 72.0506 6.93981   6
  -6   3  -6 73.1136 6.02189   7
  -6   3  -6 64.3444 5.90299   3
   7  -3   6 15.7947 1.74062   5
  -7  -3  -6 18.4923 1.80584   5
  -7  -3  -6 13.1947 4.10651  11
  -7   3  -6 20.6390 1.84766   9
   7   3   6 41.4644 24.4887   2
   7   3   6 20.5418 1.94305  10
  -7   3  -6 19.8792 1.97295   3
  -7   3  -6 17.1325 1.84836   7
  -8  -3  -6 183.717 13.5320   5
  -8  -3  -6 114.609 15.7863  11
   8  -3   6 171.375 13.5095   5
  -8   3  -6 166.436 13.5087   3
   8   3   6 163.522 13.5620  10
  -8   3  -6 167.415 13.6410   7
  -8   3  -6 174.364 13.5104   9
   8   3   6 116.734 32.3370   2
   9  -3   6 24.4801 2.41578   5
  -9  -3  -6 26.8494 2.22542   5
   9   3   6 23.0543 2.19969  10
  -9   3  -6 24.2116 2.28021   7
  -9   3  -6 24.5359 2.17254   9
  -9   3  -6 21.7306 2.17489   3
 -10  -3  -6 19.3502 1.68168   5
  10  -3   6 19.1749 1.66759   5
  10   3   6 13.1428 1.71644  10
 -10   3  -6 17.7386 1.71145   7
 -10   3  -6 16.7709 1.61346   3
  11  -3   6 7.48258 0.91575   5
 -11  -3  -6 8.20027 0.89215   5
 -11   3  -6 7.12895 0.87581   7
  11   3   6 5.10867 0.75732  10
  12  -3   6 6.16827 0.80675   5
 -12  -3  -6 4.95561 0.75152   5
 -12   3  -6 6.11686 0.79902   7
 -13  -3  -6 2.11607 0.36677   5
  13  -3   6 2.58264 0.44392   5
 -13   3  -6 2.51732 0.48151   7
  14  -3   6 56.4424 5.18342   5
 -14   3  -6 69.1270 5.29299   7
 -15   4   6 2.89910 0.42118   3
 -14   4   6 0.15007 0.23736   3
  13  -4  -6 35.1993 2.99775   5
 -13  -4   6 35.0789 3.01482   5
 -13   4   6 36.4778 2.99324   3
  12  -4  -6 0.66898 0.31409   5
 -12  -4   6 0.77370 0.43066   5
 -12   4   6 0.12678 0.28591   3
 -11  -4   6 11.9653 1.21170   5
 -11   4   6 11.0346 1.10296   3
 -10  -4   6 67.8190 6.47205   5
  10  -4  -6 75.8368 6.47435   5
 -10   4   6 89.9353 6.49694   3
  -9  -4   6 230.226 18.3726   5
   9  -4  -6 240.820 18.3645   5
  -9   4   6 234.815 18.3478   3
   9   4  -6 189.320 18.3386   9
   8  -4  -6 92.6353 7.64573   5
  -8  -4   6 92.7128 7.66904   5
  -8   4   6 83.3274 7.69587  10
  -8   4   6 94.8348 7.62333   3
   8   4  -6 95.9324 7.68564   9
  -7  -4   6 2.56707 0.55326   5
   7  -4  -6 2.55666 0.53558   5
  -7   4   6 2.21767 0.63228  10
  -7   4   6 1.63917 0.41346   3
   7   4  -6 1.53397 0.48514   9
  -6  -4   6 17.4621 1.70154   5
   6  -4  -6 18.4186 1.67333   5
  -6   4   6 17.0641 1.59568   3
   6   4  -6 17.0407 1.67172   9
  -6   4   6 17.3662 1.72108  10
   6   4  -6 16.5375 1.96511   7
   5  -4  -6 0.58207 0.51052   5
  -5  -4   6 0.72200 0.48686   5
   5   4  -6 0.11718 0.49230   7
   5   4  -6 -0.0323 0.43793   9
  -5   4   6 0.26841 0.36544   3
  -5   4   6 0.98872 0.50426  10
  -4  -4   6 166.630 12.2308   5
  -4   4   6 139.135 12.0129   3
[truncated: 129,650 more chars]
