# Supplementary material for: Chiral versus achiral crystal structures of 4-benzyl-1H-pyrazole and its 3,5-di­amino derivative
Source: Acta Crystallogr E Crystallogr Commun. 2024 Jun 28;80(Pt 7):800–5. doi: 10.1107/S2056989024006182 (PMC11223692; doi:10.1107/S2056989024006182)
Supplement: Supplementary file 2 [file e-80-00800-1sup2.hkl]

data_1                                                                          
_shelx_title ' Mezei148_0m_a.res in P2(1)'                                      
_shelx_refln_list_code          4                                               
_shelx_F_calc_maximum       58.04                                               
_exptl_crystal_F_000       168.00                                               
_reflns_d_resolution_high  0.7828                                               
                                                                                
loop_                                                                           
 _space_group_symop_operation_xyz                                               
 'x, y, z'                                                                      
 '-x, y+1/2, -z'                                                                
                                                                                
_cell_length_a     5.6651                                                       
_cell_length_b     5.7566                                                       
_cell_length_c    13.2321                                                       
_cell_angle_alpha  90.000                                                       
_cell_angle_beta  101.732                                                       
_cell_angle_gamma  90.000                                                       
                                                                                
_shelx_F_squared_multiplier     1.000                                           
                                                                                
loop_                                                                           
 _refln_index_h                                                                 
 _refln_index_k                                                                 
 _refln_index_l                                                                 
 _refln_F_squared_calc                                                          
 _refln_F_squared_meas                                                          
 _refln_F_squared_sigma                                                         
 _refln_observed_status                                                         
   0  -6   0        109.71        109.00         7.87 o                         
   1  -6   0         19.79         19.63         1.35 o                         
   2  -6   0          0.50          0.50         0.13 o                         
   3  -6   0         19.07         21.10         1.55 o                         
   1  -5   0         81.53         81.96         5.72 o                         
   2  -5   0         18.00         18.93         1.33 o                         
   3  -5   0         18.26         19.85         1.48 o                         
   4  -5   0         22.49         19.32         1.35 o                         
   0  -4   0        131.04        116.06         9.70 o                         
   1  -4   0         31.55         31.40         1.35 o                         
   2  -4   0         54.56         53.45         5.27 o                         
   3  -4   0         72.87         60.46         4.95 o                         
   5  -4   0         29.97         19.91         1.72 o                         
   1  -3   0        163.21        185.99        13.01 o                         
   2  -3   0         48.92         52.35         2.75 o                         
   3  -3   0         10.08         10.87         0.68 o                         
   4  -3   0         56.38         52.65         2.28 o                         
   5  -3   0         12.58          9.85         0.83 o                         
   6  -3   0          5.81          4.70         0.38 o                         
   0  -2   0         66.24         70.06         5.09 o                         
   2  -2   0         58.06         73.44         4.91 o                         
   3  -2   0          8.81          8.81         0.55 o                         
   4  -2   0         17.26         19.96         1.11 o                         
   5  -2   0          9.41          9.61         1.42 o                         
   6  -2   0         24.03         25.69         1.74 o                         
   2  -1   0          8.60          9.98         0.85 o                         
   3  -1   0         25.05         27.41         3.08 o                         
   4  -1   0         44.54         47.34         2.39 o                         
   5  -1   0         37.67         37.11         1.78 o                         
   6  -1   0         65.70         68.61         4.79 o                         
   1   0   0          7.37          7.43         0.62 o                         
   2   0   0         14.63         14.55         1.24 o                         
   3   0   0         81.10         81.04         3.69 o                         
   4   0   0          0.79          1.04         0.16 o                         
   5   0   0        300.54        349.72        25.54 o                         
   6   0   0          4.49          5.20         0.46 o                         
   1   1   0       1234.57       1205.02        60.44 o                         
   2   1   0          8.80         10.68         0.62 o                         
   3   1   0         24.89         29.64         1.25 o                         
   4   1   0         44.28         44.87         4.13 o                         
   5   1   0         37.70         38.25         1.71 o                         
   6   1   0         65.79         64.65         4.77 o                         
   0   2   0         66.68         70.86         3.12 o                         
   1   2   0         96.61         96.68         4.97 o                         
   2   2   0         57.96         78.08         3.28 o                         
   3   2   0          8.90          9.07         0.43 o                         
   4   2   0         17.27         18.75         1.09 o                         
   5   2   0          9.37          9.64         0.55 o                         
   6   2   0         24.06         21.35         1.82 o                         
   1   3   0        163.31        179.91        10.77 o                         
   2   3   0         48.93         52.99         2.00 o                         
   3   3   0         10.01         11.03         0.57 o                         
   4   3   0         56.56         55.14         3.93 o                         
   5   3   0         12.63         11.69         0.92 o                         
   6   3   0          5.81          4.51         0.41 o                         
   0   4   0        131.05        146.93         7.06 o                         
   1   4   0         31.65         30.68         1.10 o                         
   2   4   0         54.67         56.91         2.11 o                         
   3   4   0         72.82         65.35         2.78 o                         
   4   4   0          7.19        -13.88        28.67 o                         
   5   4   0         30.10         26.57         1.75 o                         
   1   5   0         81.02         79.36         2.67 o                         
   2   5   0         18.16         17.19         0.78 o                         
   3   5   0         18.28         19.52         0.94 o                         
   4   5   0         22.42         19.13         4.02 o                         
   5   5   0          0.41          0.27         0.09 o                         
   0   6   0        109.18        111.52         8.12 o                         
   1   6   0         19.80         19.74         1.20 o                         
   2   6   0          0.48          0.66         0.22 o                         
   3   6   0         19.17         21.05         1.71 o                         
   4   6   0          7.66          6.17         0.57 o                         
   1   7   0          2.61          2.30         0.31 o                         
  -3  -6   1          8.31          9.51         0.76 o                         
  -2  -6   1          5.72          6.30         0.52 o                         
  -1  -6   1         32.01         34.28         2.45 o                         
   0  -6   1         62.13         63.48         7.01 o                         
   1  -6   1         22.72         24.12         1.24 o                         
   2  -6   1          2.54          2.93         0.30 o                         
   3  -6   1          0.11          0.14         0.10 o                         
  -4  -5   1         33.65         32.52         2.64 o                         
  -3  -5   1          5.13          5.92         0.51 o                         
  -2  -5   1          7.93          8.81         0.68 o                         
  -1  -5   1         28.80         28.35         2.07 o                         
   0  -5   1         71.77         81.29         4.06 o                         
   1  -5   1         54.42         54.81         2.78 o                         
   3  -5   1          8.03          5.94         0.59 o                         
   4  -5   1          5.27          4.49         0.44 o                         
  -4  -4   1         24.39         22.27         1.35 o                         
  -3  -4   1         55.19         53.35         3.10 o                         
  -2  -4   1         38.70         38.93         3.00 o                         
  -1  -4   1         18.72         19.90         0.89 o                         
   0  -4   1         85.16         72.13         4.28 o                         
   1  -4   1         49.45         56.20         2.85 o                         
   2  -4   1         19.14         18.68         1.83 o                         
   3  -4   1         54.51         46.80         3.72 o                         
   4  -4   1          5.27          3.64         0.40 o                         
   5  -4   1          2.80          2.92         0.30 o                         
  -6  -3   1          5.80          5.35         0.52 o                         
  -5  -3   1          0.69          0.73         0.15 o                         
  -4  -3   1          4.17          3.34         0.24 o                         
  -3  -3   1          2.67          2.47         0.24 o                         
  -2  -3   1        100.46         99.14         5.09 o                         
  -1  -3   1          8.34          9.25         0.95 o                         
   0  -3   1         20.05         20.04         1.09 o                         
   1  -3   1          3.42          3.77         0.28 o                         
   2  -3   1        107.17        119.50         5.76 o                         
   3  -3   1         40.04         41.35         2.15 o                         
   4  -3   1          6.74          4.97         0.30 o                         
   5  -3   1         10.17         12.70         0.96 o                         
  -6  -2   1          5.27          6.51         0.51 o                         
  -5  -2   1         27.46         28.02         1.48 o                         
  -4  -2   1          1.94          2.21         2.61 o                         
  -3  -2   1        245.59        266.14        24.94 o                         
  -2  -2   1         16.86         17.30         0.95 o                         
   0  -2   1          2.02          1.37         0.14 o                         
   1  -2   1         49.19         49.14         3.70 o                         
   2  -2   1         58.16         59.22         3.06 o                         
   3  -2   1          6.48          5.74         0.75 o                         
   4  -2   1         72.51         77.56         3.42 o                         
   5  -2   1          4.27          3.74         0.32 o                         
   6  -2   1          2.22          2.31         0.29 o                         
  -6  -1   1          7.96          9.53         0.73 o                         
  -5  -1   1         22.47         22.35         1.24 o                         
  -4  -1   1         36.84         41.73         2.08 o                         
  -2  -1   1        269.60        290.43        21.89 o                         
  -1  -1   1        375.12        392.44        29.16 o                         
   1  -1   1        394.63        381.11        28.40 o                         
   2  -1   1        413.29        419.57        31.78 o                         
   3  -1   1        276.84        290.06        16.86 o                         
   4  -1   1         23.70         25.99         1.38 o                         
   5  -1   1         10.95         11.11         0.63 o                         
   6  -1   1          1.72          1.62         0.21 o                         
  -6   0   1         32.56         35.36         2.58 o                         
  -5   0   1          3.00          3.65         0.36 o                         
  -4   0   1          0.91          1.08         0.20 o                         
  -3   0   1        122.21        119.35        10.73 o                         
  -2   0   1        211.13        231.12        17.71 o                         
  -1   0   1       1228.37       1252.97        89.41 o                         
   0   0   1        144.65        138.93        10.19 o                         
   1   0   1         78.89         73.44         6.09 o                         
   2   0   1         18.88         15.04         0.92 o                         
   4   0   1          0.01          0.02         0.12 o                         
   5   0   1         25.11         24.16         1.49 o                         
   6   0   1          7.50          8.21         0.65 o                         
  -6   1   1          8.05          8.72         0.71 o                         
  -5   1   1         22.59         22.09         1.20 o                         
  -4   1   1         36.69         39.29         2.21 o                         
  -3   1   1         77.63         77.65         7.44 o                         
  -2   1   1        269.35        277.94        11.71 o                         
  -1   1   1        375.44        395.65        28.11 o                         
   0   1   1        143.28        142.74         7.37 o                         
   1   1   1        393.40        382.49        15.70 o                         
   2   1   1        412.55        418.75        21.13 o                         
   3   1   1        277.18        295.28        10.54 o                         
   4   1   1         23.54         24.53         1.56 o                         
   5   1   1         10.88         10.56         0.77 o                         
   6   1   1          1.69          1.07         0.18 o                         
  -6   2   1          5.27          5.55         0.55 o                         
  -5   2   1         27.39         30.17         3.68 o                         
  -4   2   1          1.94          2.08         0.20 o                         
  -3   2   1        245.86        268.97        11.19 o                         
  -2   2   1         16.81         18.40         1.80 o                         
  -1   2   1        284.92        297.01        21.31 o                         
   0   2   1          1.98          1.57         0.41 o                         
   1   2   1         49.23         50.64         2.16 o                         
   2   2   1         58.29         65.40         2.71 o                         
   3   2   1          6.46          5.96         0.30 o                         
   4   2   1         72.65         75.54         3.88 o                         
   5   2   1          4.30          3.66         0.30 o                         
   6   2   1          2.18          2.04         0.28 o                         
  -6   3   1          5.80          6.17         0.53 o                         
  -5   3   1          0.70          0.77         0.23 o                         
  -4   3   1          4.12          3.45         0.37 o                         
  -3   3   1          2.67          2.46         0.25 o                         
  -2   3   1        100.28         99.83         3.66 o                         
  -1   3   1          8.38         10.82         0.91 o                         
   0   3   1         19.98         19.00         0.86 o                         
   1   3   1          3.44          4.09         0.34 o                         
   2   3   1        107.16        109.40         4.11 o                         
   3   3   1         39.97         39.14         1.77 o                         
   4   3   1          6.76          5.38         0.56 o                         
   5   3   1         10.23         12.06         1.01 o                         
   6   3   1          0.34          0.34         0.10 o                         
  -6   4   1          3.64          3.92         0.47 o                         
  -5   4   1          4.81          5.24         0.50 o                         
  -4   4   1         24.37         23.86         3.03 o                         
  -3   4   1         54.87         54.40         2.13 o                         
  -2   4   1         38.95         41.47         1.45 o                         
  -1   4   1         18.50         19.70         0.71 o                         
   0   4   1         85.34         91.81         3.17 o                         
   1   4   1         49.41         53.34         1.83 o                         
   2   4   1         18.98         19.08         0.80 o                         
   3   4   1         54.60         48.33         4.04 o                         
   4   4   1          5.21        -18.60        18.60 o                         
   5   4   1          2.82          3.37         0.28 o                         
  -5   5   1          7.50          7.88         0.99 o                         
  -4   5   1         33.69         39.54         3.95 o                         
  -3   5   1          5.12          5.88         0.38 o                         
  -2   5   1          8.08          8.17         0.40 o                         
  -1   5   1         28.80         28.03         1.03 o                         
   0   5   1         71.93         79.30         3.02 o                         
   1   5   1         54.52         54.68         1.87 o                         
   2   5   1        114.64        110.78         3.54 o                         
   3   5   1          8.00         -7.98        11.30 o                         
   4   5   1          5.18          5.48         0.37 o                         
   5   5   1          3.70          3.74         0.58 o                         
  -4   6   1          4.71          4.21         0.43 o                         
  -3   6   1          8.37         10.20         0.93 o                         
  -2   6   1          5.67          6.19         0.51 o                         
  -1   6   1         32.14         33.36         1.90 o                         
   0   6   1         62.24         65.72         3.44 o                         
   1   6   1         22.78         23.66         1.40 o                         
   2   6   1          2.60          2.70         0.31 o                         
   3   6   1          0.11          0.02         0.20 o                         
  -1   7   1          5.97          4.90         0.34 o                         
   0   7   1          8.51          6.51         1.26 o                         
   1   7   1          4.54          3.50         0.39 o                         
  -3  -6   2         21.03         21.24         1.54 o                         
  -2  -6   2         18.79         19.44         1.50 o                         
  -1  -6   2         32.45         34.48         2.49 o                         
   0  -6   2         27.64         27.29         2.45 o                         
   1  -6   2         58.79         62.36         3.12 o                         
   2  -6   2         19.20         21.16         1.54 o                         
   3  -6   2          7.48          7.73         0.61 o                         
  -4  -5   2         24.29         22.87         1.85 o                         
  -2  -5   2         27.62         28.62         2.02 o                         
  -1  -5   2         33.19         35.45         1.78 o                         
   0  -5   2         28.70         29.34         1.47 o                         
   1  -5   2         73.82         74.89         3.81 o                         
   2  -5   2         13.52         13.40         1.02 o                         
   3  -5   2         54.80         59.46         4.25 o                         
  -4  -4   2          6.24          4.79         0.39 o                         
  -3  -4   2         15.46         16.72         1.34 o                         
  -2  -4   2          3.98          4.32         0.26 o                         
  -1  -4   2        116.78        123.82         6.26 o                         
   0  -4   2          3.71          3.78         0.30 o                         
   1  -4   2          7.52          6.52         0.46 o                         
   2  -4   2          1.28          1.04         0.18 o                         
   3  -4   2          1.83          1.68         0.16 o                         
   4  -4   2         31.44         31.05         1.63 o                         
   5  -4   2          0.10          0.03         0.07 o                         
  -5  -3   2         42.34         44.16         3.23 o                         
  -4  -3   2         32.06         31.20         2.51 o                         
  -3  -3   2          5.59          6.08         0.42 o                         
  -2  -3   2         80.22         86.27         4.47 o                         
  -1  -3   2         35.40         35.90         1.99 o                         
   1  -3   2          7.62          8.46         0.51 o                         
   2  -3   2         33.05         36.24         1.94 o                         
   3  -3   2         15.71         11.77         0.96 o                         
   4  -3   2          0.97          1.13         0.12 o                         
   5  -3   2         68.83         78.07         5.20 o                         
  -6  -2   2          0.22          0.12         0.10 o                         
  -5  -2   2          0.98          1.04         0.16 o                         
  -4  -2   2         15.97         16.35         0.92 o                         
  -3  -2   2         41.05         42.53         2.22 o                         
  -2  -2   2         46.64         50.80         2.53 o                         
  -1  -2   2        254.89        230.16        13.26 o                         
   2  -2   2        158.54        163.48        12.11 o                         
   3  -2   2          5.18          4.61         0.30 o                         
   4  -2   2        115.97        112.32         4.73 o                         
   5  -2   2         42.41         40.02         5.80 o                         
   6  -2   2          5.30          6.03         0.45 o                         
  -6  -1   2          0.66          0.55         0.14 o                         
  -5  -1   2        111.44        114.81         6.03 o                         
  -4  -1   2        129.54        134.48         6.25 o                         
  -3  -1   2         10.59         12.66         1.07 o                         
  -2  -1   2         26.36         25.36         1.31 o                         
  -1  -1   2        820.32        812.89        57.52 o                         
   3  -1   2         17.40         18.12         0.90 o                         
   4  -1   2         37.60         36.35         1.67 o                         
   5  -1   2         13.63         12.72         1.21 o                         
   6  -1   2         42.09         48.22         3.02 o                         
  -6   0   2        155.16        174.66        12.45 o                         
  -5   0   2          7.67          8.64         0.66 o                         
  -4   0   2        160.59        164.83         7.30 o                         
  -3   0   2         11.41         13.06         1.03 o                         
  -2   0   2        471.94        488.18        35.91 o                         
  -1   0   2       1134.69       1093.54        78.19 o                         
   0   0   2          6.80          6.07         0.36 o                         
   1   0   2       1578.62       1492.03        75.26 o                         
   2   0   2          0.02         -0.20         2.38 o                         
   3   0   2        158.10        166.74         8.50 o                         
   4   0   2         16.22         15.97         0.82 o                         
   5   0   2         16.68         16.88         1.13 o                         
   6   0   2         26.31         25.18         1.84 o                         
  -6   1   2          0.67          0.54         0.13 o                         
  -5   1   2        111.52        120.45         4.95 o                         
  -4   1   2        130.06        135.99         6.90 o                         
  -3   1   2         10.58         11.85         0.86 o                         
  -2   1   2         26.17         25.64         1.12 o                         
  -1   1   2        820.33        789.07        32.59 o                         
   0   1   2       3369.21       3087.24       154.89 o                         
   1   1   2       1406.17       1388.40        98.48 o                         
   2   1   2         66.74         80.26         2.96 o                         
   3   1   2         17.42         18.28         1.29 o                         
   4   1   2         37.79         35.18         2.44 o                         
   5   1   2         13.71         13.22         0.68 o                         
   6   1   2         42.29         35.51         2.99 o                         
  -6   2   2          0.22          0.10         0.17 o                         
  -5   2   2          0.97          0.89         0.17 o                         
  -4   2   2         15.90         15.68         0.73 o                         
  -3   2   2         41.14         41.60         1.92 o                         
  -2   2   2         46.43         51.09         2.77 o                         
  -1   2   2        254.05        252.86        17.24 o                         
   0   2   2        106.09        108.49         4.35 o                         
   1   2   2        138.25        151.24         6.47 o                         
   2   2   2        158.84        172.08         6.11 o                         
   3   2   2          5.09          4.77         0.24 o                         
   4   2   2        115.99        103.23        20.44 o                         
   5   2   2         42.49         40.89         2.98 o                         
   6   2   2          5.33          4.95         0.47 o                         
  -6   3   2          8.96          6.09         0.61 o                         
  -5   3   2         42.44         45.17         3.31 o                         
  -4   3   2         31.92         28.71         1.86 o                         
  -3   3   2          5.55          5.76         0.38 o                         
  -2   3   2         80.44         87.18         2.88 o                         
  -1   3   2         35.21         38.65         1.71 o                         
   0   3   2        352.03        377.70        15.88 o                         
   1   3   2          7.67          8.64         0.69 o                         
   2   3   2         33.07         36.25         1.60 o                         
   3   3   2         15.64         10.75         7.32 o                         
   4   3   2          0.96          1.41         0.78 o                         
   5   3   2         68.68         66.78         5.24 o                         
   6   3   2          2.13          1.35         0.26 o                         
  -6   4   2         11.40         11.90         0.92 o                         
  -5   4   2          3.63          3.15         0.46 o                         
  -4   4   2          6.28          5.27         0.55 o                         
  -3   4   2         15.32         16.19         0.80 o                         
  -2   4   2          3.94          4.15         0.28 o                         
  -1   4   2        116.81        121.66         3.99 o                         
   0   4   2          3.76          3.80         0.23 o                         
   1   4   2          7.57          6.89         0.33 o                         
   2   4   2          1.24          1.62         0.27 o                         
   3   4   2          1.85          1.89         1.38 o                         
   4   4   2         31.44         32.83         2.37 o                         
   5   4   2          0.09          0.16         0.11 o                         
  -5   5   2         15.68         17.13         0.92 o                         
  -4   5   2         24.55         26.68         1.50 o                         
  -3   5   2         12.16         11.95         0.83 o                         
  -2   5   2         27.80         27.06         1.01 o                         
  -1   5   2         33.19         33.97         1.23 o                         
   0   5   2         28.48         27.98         1.20 o                         
   1   5   2         74.27         75.38         2.52 o                         
   2   5   2         13.53         12.65         2.47 o                         
   3   5   2         55.03         58.40         3.09 o                         
   4   5   2          2.96          3.41         0.27 o                         
  -4   6   2          9.40          9.19         0.77 o                         
  -3   6   2         21.22         20.71         1.19 o                         
  -2   6   2         18.74         20.60         1.23 o                         
  -1   6   2         32.36         34.06         1.92 o                         
   0   6   2         27.65         28.43         1.60 o                         
   1   6   2         58.67         60.73         3.38 o                         
   2   6   2         19.35         20.12         1.82 o                         
   3   6   2          7.44          7.71         0.75 o                         
  -1   7   2          7.69          7.20         0.64 o                         
   0   7   2         19.16         17.69         1.42 o                         
   1   7   2         10.50         11.27         0.93 o                         
  -3  -6   3          4.87          5.04         0.41 o                         
  -2  -6   3         27.16         27.29         1.98 o                         
  -1  -6   3         11.46         10.41         1.55 o                         
   0  -6   3          6.13          6.73         0.57 o                         
   1  -6   3          0.80          0.95         0.11 o                         
   2  -6   3         22.08         25.09         1.79 o                         
   3  -6   3         11.74         12.86         0.92 o                         
  -4  -5   3         27.80         25.91         2.00 o                         
  -3  -5   3         20.76         23.22         1.62 o                         
  -2  -5   3         26.50         27.86         1.94 o                         
  -1  -5   3          0.23          0.46         0.24 o                         
   0  -5   3         70.78         73.93         3.68 o                         
   1  -5   3         18.93         19.60         0.97 o                         
   3  -5   3         42.95         40.49         2.96 o                         
  -4  -4   3         45.66         42.86         2.43 o                         
  -3  -4   3         54.93         52.38         3.57 o                         
  -2  -4   3          6.75          7.86         0.46 o                         
  -1  -4   3         93.73         85.10         3.81 o                         
   0  -4   3         12.80         14.83         1.41 o                         
   1  -4   3         35.87         33.84         3.66 o                         
   2  -4   3        228.53        212.96        11.21 o                         
   3  -4   3         12.02         12.44         0.73 o                         
   4  -4   3          5.64          5.67         0.34 o                         
  -6  -3   3         19.99         21.86         1.49 o                         
  -5  -3   3         19.76         18.65         1.44 o                         
  -4  -3   3         40.21         44.53         4.21 o                         
  -3  -3   3         18.74         20.29         0.91 o                         
  -2  -3   3         27.59         25.21         1.18 o                         
   0  -3   3         28.96         32.11         1.66 o                         
   1  -3   3         74.44         72.51         3.11 o                         
   2  -3   3         63.40         57.63         8.27 o                         
   3  -3   3         14.54         13.71         0.65 o                         
   4  -3   3         37.11         35.43         1.61 o                         
   5  -3   3          1.03          1.37         0.19 o                         
  -6  -2   3          0.28          0.33         0.11 o                         
  -5  -2   3         10.88         10.99         0.81 o                         
  -4  -2   3          6.40          6.25         1.34 o                         
  -3  -2   3         48.80         48.29         1.98 o                         
  -2  -2   3         59.81         60.20         2.49 o                         
  -1  -2   3         33.40         29.91         1.66 o                         
   0  -2   3         24.26         27.86         2.08 o                         
   1  -2   3        438.36        417.22        32.04 o                         
   2  -2   3        272.26        244.64        13.85 o                         
   3  -2   3          1.19          0.92         0.19 o                         
   4  -2   3         34.18         31.32         1.58 o                         
   5  -2   3          6.67          6.45         0.55 o                         
   6  -2   3          5.62          5.79         0.42 o                         
  -6  -1   3          9.02          9.44         0.74 o                         
  -5  -1   3         47.47         50.58        11.37 o                         
  -4  -1   3         70.68         69.43         3.42 o                         
  -3  -1   3         56.00         59.53         5.82 o                         
  -2  -1   3        222.34        230.57        18.88 o                         
  -1  -1   3        555.38        543.42        38.94 o                         
   0  -1   3        454.02        464.75        34.33 o                         
   1  -1   3        610.10        597.51        41.70 o                         
   2  -1   3        101.75        115.20         5.72 o                         
   3  -1   3        111.26        116.43         8.27 o                         
   4  -1   3         64.85         66.22         2.97 o                         
   5  -1   3         12.52         11.24         1.46 o                         
   6  -1   3          6.55          7.27         0.57 o                         
  -6   0   3         65.65         79.97         5.74 o                         
  -5   0   3         76.23         80.56         5.79 o                         
  -4   0   3         60.27         63.84         3.04 o                         
  -3   0   3          4.83          4.93         0.32 o                         
  -2   0   3         63.81         62.37         3.65 o                         
  -1   0   3       1941.32       1810.67        91.11 o                         
   0   0   3        159.77        153.85         8.07 o                         
   1   0   3          2.96          3.88         0.36 o                         
   2   0   3         64.77         69.95         2.86 o                         
   3   0   3        211.60        216.55        15.74 o                         
   4   0   3         15.90         16.62         0.86 o                         
   5   0   3          2.90          3.30         0.45 o                         
   6   0   3          3.13          3.30         0.29 o                         
  -6   1   3          9.01          8.88         0.72 o                         
  -5   1   3         47.13         49.56         2.18 o                         
  -4   1   3         70.59         70.62         3.89 o                         
  -3   1   3         55.92         61.57         3.06 o                         
  -2   1   3        221.55        235.32         9.87 o                         
  -1   1   3        556.11        524.90        21.80 o                         
   0   1   3        452.93        461.81        33.65 o                         
   1   1   3        608.86        578.59        29.87 o                         
   2   1   3        101.32        110.30         4.12 o                         
   3   1   3        110.83        117.87         6.63 o                         
   4   1   3         65.06         68.50         3.55 o                         
   5   1   3         12.57         11.74         0.62 o                         
  -6   2   3          0.28          0.49         0.19 o                         
  -5   2   3         10.86         10.38         0.84 o                         
  -4   2   3          6.39          6.21         0.57 o                         
  -3   2   3         48.77         47.08         1.84 o                         
  -2   2   3         59.99         64.16         3.34 o                         
  -1   2   3         33.42         34.26         1.45 o                         
   0   2   3         24.15         27.75         0.99 o                         
   1   2   3        437.69        453.49        18.85 o                         
   2   2   3        272.13        288.55        10.11 o                         
   3   2   3          1.19          0.90         0.95 o                         
   4   2   3         34.18         30.47         1.62 o                         
   5   2   3          6.71          6.65         0.63 o                         
   6   2   3          5.59          4.57         0.46 o                         
  -6   3   3         19.99         17.04         1.50 o                         
  -5   3   3         19.85         19.96         1.52 o                         
  -4   3   3         40.07         37.29         4.36 o                         
  -3   3   3         18.75         19.85         0.92 o                         
  -2   3   3         27.62         27.99         1.00 o                         
  -1   3   3        289.03        348.56        25.11 o                         
   0   3   3         28.99         35.72         2.07 o                         
   1   3   3         74.40         76.25         2.95 o                         
   2   3   3         63.33         63.51         2.49 o                         
   3   3   3         14.54         13.57         3.02 o                         
   4   3   3         37.34         41.99         6.88 o                         
   5   3   3          1.05          1.21         0.27 o                         
  -6   4   3         11.82         10.23         0.78 o                         
  -5   4   3         11.48         12.80         1.08 o                         
  -4   4   3         45.61         46.05         2.96 o                         
  -3   4   3         54.81         57.50         2.21 o                         
  -2   4   3          6.79          7.90         0.61 o                         
  -1   4   3         93.59         94.28         2.77 o                         
   0   4   3         12.70         13.10         0.54 o                         
   1   4   3         35.90         35.26         1.19 o                         
   2   4   3        227.91        225.27         7.41 o                         
   3   4   3         11.95         12.14         0.87 o                         
   4   4   3          5.66          5.89         0.44 o                         
   5   4   3          3.50          3.53         0.53 o                         
  -5   5   3         23.49         20.31         1.07 o                         
  -4   5   3         27.71         28.39         1.52 o                         
  -3   5   3         20.69         21.18         1.03 o                         
  -2   5   3         26.45         25.78         0.92 o                         
  -1   5   3          0.24          0.42         0.12 o                         
   0   5   3         70.57         71.72         2.75 o                         
   1   5   3         18.73         17.79         0.71 o                         
   2   5   3          6.36          6.28         1.66 o                         
   3   5   3         42.97         40.57         2.17 o                         
   4   5   3          7.35          7.38         0.71 o                         
  -3   6   3          4.94          4.85         0.39 o                         
  -2   6   3         27.06         26.87         1.54 o                         
  -1   6   3         11.43         12.40         0.80 o                         
   0   6   3          6.10          6.63         0.58 o                         
   1   6   3          0.78          0.91         0.35 o                         
   2   6   3         22.16         23.20         1.95 o                         
   3   6   3         11.69         10.68         1.06 o                         
  -1   7   3          5.07          4.78         0.47 o                         
   0   7   3          4.12          3.35         0.38 o                         
   1   7   3          9.91          8.46         0.72 o                         
  -3  -6   4          9.06          8.74         0.66 o                         
  -2  -6   4          0.38          0.16         0.09 o                         
  -1  -6   4         18.75         17.46         1.17 o                         
   0  -6   4         16.81         16.15         1.04 o                         
   1  -6   4          1.41          1.56         0.23 o                         
   2  -6   4          0.19          0.12         0.08 o                         
  -3  -5   4         12.68         15.38         1.08 o                         
  -2  -5   4         47.39         47.94         2.01 o                         
  -1  -5   4         31.91         31.28         1.30 o                         
   0  -5   4          0.94          1.31         0.14 o                         
   1  -5   4         56.38         54.66         2.78 o                         
   2  -5   4          3.39          3.70         0.35 o                         
   3  -5   4          9.07          8.26         0.48 o                         
  -4  -4   4          9.30          7.56         0.80 o                         
  -3  -4   4         56.44         57.69         2.72 o                         
  -2  -4   4         11.61         11.30         0.66 o                         
  -1  -4   4         18.01         17.80         0.84 o                         
   0  -4   4         28.86         31.05         1.37 o                         
   1  -4   4        157.48        156.63         6.03 o                         
   2  -4   4        177.23        160.50        10.86 o                         
   3  -4   4          7.82          8.28         0.43 o                         
   4  -4   4          1.36          1.04         0.17 o                         
  -6  -3   4         13.84         11.79         0.96 o                         
  -5  -3   4          2.23          2.06         0.25 o                         
  -4  -3   4          8.24          8.19         0.55 o                         
  -3  -3   4         13.06         12.44         0.61 o                         
  -2  -3   4          1.34          1.44         0.16 o                         
  -1  -3   4        127.71        128.68         6.68 o                         
   0  -3   4         15.29         14.07         0.67 o                         
   1  -3   4         76.84         72.37         5.44 o                         
   2  -3   4         27.31         28.87         1.27 o                         
   4  -3   4         40.80         37.97         3.11 o                         
   5  -3   4          3.16          3.33         0.30 o                         
  -6  -2   4          0.92          0.84         0.15 o                         
  -5  -2   4          8.09          9.30         2.64 o                         
  -4  -2   4        127.50        130.80         6.54 o                         
  -3  -2   4          0.63          0.70         0.87 o                         
  -2  -2   4        141.63        132.41         8.19 o                         
  -1  -2   4        193.75        176.56        18.98 o                         
   0  -2   4         56.18         55.44         4.15 o                         
   2  -2   4         54.22         48.23         1.89 o                         
   3  -2   4         27.71         26.68         1.13 o                         
   4  -2   4          1.11          0.94         0.33 o                         
   5  -2   4         17.37         17.00         1.22 o                         
   6  -2   4         20.86         21.38         1.55 o                         
  -6  -1   4         17.53         18.11         1.36 o                         
  -5  -1   4         24.23         25.04         1.38 o                         
  -4  -1   4         23.06         22.50         1.85 o                         
  -3  -1   4         15.81         18.16         0.83 o                         
  -2  -1   4        422.74        418.42        32.69 o                         
  -1  -1   4        276.43        279.14        19.98 o                         
   0  -1   4        261.52        250.82        20.00 o                         
   1  -1   4         34.33         36.79         2.26 o                         
   2  -1   4         16.34         21.93         4.28 o                         
   3  -1   4         78.93         84.37         3.57 o                         
   4  -1   4        122.35         98.22        13.79 o                         
   5  -1   4          6.63          6.79         0.58 o                         
   6  -1   4          0.61          0.53         0.09 o                         
  -6   0   4          8.90         11.21         0.88 o                         
  -5   0   4         24.89         27.94         4.66 o                         
  -4   0   4         39.98         39.87         2.09 o                         
  -3   0   4        190.94        206.94        17.10 o                         
  -2   0   4        176.62        186.84        14.90 o                         
  -1   0   4       2311.32       2146.53       153.19 o                         
   0   0   4        183.69        177.42         9.37 o                         
   1   0   4         80.45         68.85         3.25 o                         
   2   0   4        374.44        350.48        24.80 o                         
   3   0   4          5.59          4.35         0.36 o                         
   4   0   4         85.19         86.54         3.72 o                         
   5   0   4          9.73         12.00         0.93 o                         
   6   0   4          2.02          2.47         0.23 o                         
  -6   1   4         17.59         18.19         1.36 o                         
  -5   1   4         24.50         25.82         1.88 o                         
  -4   1   4         22.99         22.01         1.20 o                         
  -3   1   4         16.00         17.90         0.83 o                         
  -2   1   4        422.22        435.48        22.02 o                         
  -1   1   4        276.55        245.63        19.83 o                         
   0   1   4        262.50        259.23        13.31 o                         
   1   1   4         34.19         34.29         1.26 o                         
   2   1   4         16.38         17.43         0.85 o                         
   3   1   4         78.73         81.36         7.25 o                         
   4   1   4        122.22        118.88         5.40 o                         
   5   1   4          6.70          7.11         0.51 o                         
  -6   2   4          0.94          0.72         0.20 o                         
  -5   2   4          8.12          8.87         0.56 o                         
  -4   2   4        127.59        138.08         9.75 o                         
  -3   2   4          0.64          0.80         0.11 o                         
  -2   2   4        141.62        150.21        10.21 o                         
  -1   2   4        193.93        205.30         8.65 o                         
   0   2   4         55.79         57.22         2.51 o                         
   1   2   4        395.19        377.13        27.71 o                         
   2   2   4         54.49         50.59         1.85 o                         
   3   2   4         27.91         26.85         2.70 o                         
   4   2   4          1.11          0.63         0.20 o                         
   5   2   4         17.32         15.17         1.26 o                         
  -6   3   4         13.83         13.58         1.00 o                         
  -5   3   4          2.26          2.20         0.36 o                         
  -4   3   4          8.24          8.46         0.86 o                         
  -3   3   4         13.06         12.90         0.69 o                         
  -2   3   4          1.35          1.58         0.25 o                         
  -1   3   4        127.14        132.89         5.55 o                         
   0   3   4         15.42         14.71         0.73 o                         
   1   3   4         77.11         77.76         2.85 o                         
   2   3   4         27.59         29.27         2.03 o                         
   3   3   4         36.91         33.51        14.11 o                         
   4   3   4         40.83         37.08        30.26 o                         
   5   3   4          3.18          2.71         0.42 o                         
  -6   4   4          6.45          4.61         0.48 o                         
  -5   4   4         12.80         12.88         1.03 o                         
  -4   4   4          9.43         10.31         2.33 o                         
  -3   4   4         56.63         59.03         2.31 o                         
  -2   4   4         11.68         11.34         0.53 o                         
  -1   4   4         18.02         18.96         0.68 o                         
   0   4   4         28.76         31.66         1.14 o                         
   1   4   4        157.98        143.83         9.32 o                         
   2   4   4        177.56        156.57        12.72 o                         
   3   4   4          7.80          8.31         6.39 o                         
   4   4   4          1.38          1.26         0.20 o                         
   5   4   4         16.73         21.84         1.62 o                         
  -5   5   4          3.14          2.73         0.20 o                         
  -4   5   4         24.65         26.76         1.47 o                         
  -3   5   4         12.82         12.61         0.65 o                         
  -2   5   4         47.22         43.09         3.83 o                         
  -1   5   4         31.96         30.35         1.11 o                         
   0   5   4          0.92          1.45         0.26 o                         
   1   5   4         56.49         54.30         2.49 o                         
   2   5   4          3.44          3.99         0.32 o                         
   3   5   4          8.98          8.90         0.55 o                         
   4   5   4         10.44         11.31         1.85 o                         
  -3   6   4          9.02          8.43         0.55 o                         
  -2   6   4          0.40          0.27         0.20 o                         
  -1   6   4         18.67         17.90         1.06 o                         
   0   6   4         16.91         17.20         1.48 o                         
   1   6   4          1.38          1.38         0.39 o                         
   2   6   4          0.20          0.08         0.22 o                         
   3   6   4          1.54          1.04         0.21 o                         
  -1   7   4          6.93          5.30         0.50 o                         
   0   7   4         22.64         21.33         1.63 o                         
   1   7   4         10.60          8.92         0.79 o                         
  -3  -6   5          2.06          1.34         0.19 o                         
  -2  -6   5          6.15          5.88         0.48 o                         
  -1  -6   5         20.05         19.15         1.46 o                         
   0  -6   5          6.88          7.46         0.91 o                         
   1  -6   5          4.57          4.10         0.26 o                         
   2  -6   5          7.29          7.96         0.60 o                         
  -3  -5   5         16.52         17.60         1.30 o                         
  -2  -5   5         43.53         44.19         2.22 o                         
  -1  -5   5         24.24         25.48         1.05 o                         
   0  -5   5          0.57          0.48         0.08 o                         
   1  -5   5         22.10         22.57         1.17 o                         
   2  -5   5         41.15         41.03         2.98 o                         
   3  -5   5          4.08          4.57         0.28 o                         
  -4  -4   5         52.09         49.22         3.69 o                         
  -3  -4   5          2.82          3.20         0.22 o                         
  -2  -4   5         18.57         18.09         1.38 o                         
  -1  -4   5         43.50         44.30         1.66 o                         
   0  -4   5          6.18          5.89         0.32 o                         
   1  -4   5         17.40         17.72         0.80 o                         
   2  -4   5          8.65          8.95         0.46 o                         
   3  -4   5          7.62          8.03         0.68 o                         
   4  -4   5          3.83          3.65         0.34 o                         
  -5  -3   5          6.36          6.02         0.50 o                         
  -4  -3   5         45.03         43.21         2.27 o                         
  -3  -3   5          9.24          8.57         0.52 o                         
  -2  -3   5          8.41          8.18         0.41 o                         
  -1  -3   5         60.00         65.62         3.73 o                         
   0  -3   5         32.09         34.30         1.29 o                         
   1  -3   5        207.12        223.50        16.16 o                         
   2  -3   5         40.72         45.78         1.66 o                         
   3  -3   5        115.52        113.75         4.70 o                         
   4  -3   5         21.94         23.95         2.52 o                         
   5  -3   5          3.58          3.87         0.31 o                         
  -6  -2   5          9.09         10.58         0.76 o                         
  -5  -2   5         96.63        110.04         6.72 o                         
  -4  -2   5        100.99         98.53         5.00 o                         
  -3  -2   5         39.19         33.04         2.18 o                         
  -2  -2   5        198.37        183.65        30.99 o                         
  -1  -2   5        145.97        144.99         9.58 o                         
   1  -2   5        108.68        106.01         5.50 o                         
   2  -2   5        227.07        220.33        11.52 o                         
   3  -2   5         85.15         81.29         3.16 o                         
   4  -2   5         31.26         30.42         1.76 o                         
   5  -2   5         11.49         13.68         1.00 o                         
  -6  -1   5         18.04         19.72         1.45 o                         
  -5  -1   5         63.24         60.51         3.17 o                         
  -4  -1   5          8.51          7.96         0.50 o                         
  -3  -1   5         81.00         79.20         3.14 o                         
  -2  -1   5         23.12         23.15         1.22 o                         
  -1  -1   5        254.22        241.95        20.22 o                         
   0  -1   5         16.28         18.27         1.59 o                         
   1  -1   5         95.35         90.33         3.79 o                         
   2  -1   5        154.02        154.47         6.51 o                         
   3  -1   5         22.76         22.83         1.13 o                         
   4  -1   5          5.64          5.26         0.39 o                         
   5  -1   5          8.50          8.25         0.62 o                         
  -6   0   5          6.45          6.93         0.58 o                         
  -5   0   5          0.68          1.07         0.18 o                         
  -4   0   5         16.27         15.09         0.84 o                         
  -3   0   5          3.09          5.53         0.31 o                         
  -2   0   5         34.72         40.55         1.79 o                         
  -1   0   5         48.84         44.23         2.16 o                         
   0   0   5          0.52          0.84         0.27 o                         
   1   0   5         18.86         17.51         1.05 o                         
   2   0   5          1.81          1.84         0.17 o                         
   3   0   5         15.48         14.03         0.62 o                         
   4   0   5          2.19          3.05         0.23 o                         
   5   0   5          0.00          0.11         0.09 o                         
  -6   1   5         18.02         19.06         1.44 o                         
  -5   1   5         63.43         68.80         4.58 o                         
  -4   1   5          8.56          7.46         0.76 o                         
  -3   1   5         80.59         77.94         2.79 o                         
  -2   1   5         23.11         22.16         0.80 o                         
  -1   1   5        254.78        248.46        10.43 o                         
   0   1   5         16.42         20.29         0.88 o                         
   1   1   5         95.00         95.88         4.27 o                         
   2   1   5        154.30        159.02         6.03 o                         
   3   1   5         22.75         22.11         1.73 o                         
   4   1   5          5.61          5.16         0.34 o                         
   5   1   5          8.51          7.44         0.45 o                         
  -6   2   5          9.09          8.52         0.90 o                         
  -5   2   5         96.51         91.97         5.14 o                         
  -4   2   5        101.02        103.87         5.16 o                         
  -3   2   5         39.07         35.53         1.39 o                         
  -2   2   5        198.15        181.06        12.55 o                         
  -1   2   5        146.25        147.81         6.63 o                         
   0   2   5        412.80        451.64        23.23 o                         
   1   2   5        108.65        110.65         3.71 o                         
   2   2   5        226.77        225.08         7.41 o                         
   3   2   5         85.41         86.90         9.64 o                         
   4   2   5         31.35         36.27         2.52 o                         
   5   2   5         11.60         12.59         1.04 o                         
  -6   3   5         16.31         15.87         1.21 o                         
  -5   3   5          6.33          5.64         0.58 o                         
  -4   3   5         44.88         41.25         2.69 o                         
  -3   3   5          9.26          7.81         2.20 o                         
  -2   3   5          8.41          8.23         0.46 o                         
  -1   3   5         59.75         62.28         2.14 o                         
   0   3   5         32.10         34.67         1.30 o                         
   1   3   5        206.90        224.65         6.75 o                         
   2   3   5         40.83         44.36         1.69 o                         
   3   3   5        115.19        109.40         5.43 o                         
   4   3   5         21.88         23.86         1.33 o                         
   5   3   5          3.57          3.11         0.34 o                         
  -5   4   5          0.89          1.24         0.22 o                         
  -4   4   5         51.79         53.60         3.78 o                         
  -3   4   5          2.81          3.09         0.32 o                         
  -2   4   5         18.48         18.36         0.69 o                         
  -1   4   5         43.74         45.95         1.46 o                         
   0   4   5          6.16          5.71         0.27 o                         
   1   4   5         17.24         17.14         0.74 o                         
   2   4   5          8.54          8.85         0.58 o                         
   3   4   5          7.55          8.19         0.56 o                         
   4   4   5          3.87          3.05         0.44 o                         
   5   4   5          1.74          1.52         0.17 o                         
  -5   5   5          2.11          1.84         0.19 o                         
  -4   5   5          6.63          6.14         0.41 o                         
  -3   5   5         16.62         17.28         0.84 o                         
  -2   5   5         43.51         42.68         1.54 o                         
  -1   5   5         24.25         23.62         0.86 o                         
   0   5   5          0.60          0.56         0.25 o                         
   1   5   5         22.10         21.95         1.30 o                         
   2   5   5         41.13         40.50         2.16 o                         
   3   5   5          4.09          4.81         0.40 o                         
   4   5   5          3.01          4.45         0.36 o                         
  -3   6   5          2.07          1.74         0.31 o                         
  -2   6   5          6.19          5.76         0.66 o                         
  -1   6   5         20.06         20.80         1.69 o                         
   0   6   5          6.91          7.76         0.82 o                         
   1   6   5          4.59          4.05         0.54 o                         
   2   6   5          7.31          7.11         0.71 o                         
  -1   7   5          9.43         15.46         1.35 o                         
   0   7   5          1.01          1.96         0.40 o                         
  -2  -6   6         13.86         13.98         1.07 o                         
  -1  -6   6          0.40          0.41         0.07 o                         
   0  -6   6         10.09         10.56         0.59 o                         
   1  -6   6          6.27          6.02         0.50 o                         
   2  -6   6          3.53          4.66         0.35 o                         
  -3  -5   6         11.37         10.35         0.82 o                         
  -2  -5   6          0.46          0.41         0.10 o                         
  -1  -5   6         11.44         10.47         0.65 o                         
   0  -5   6         14.00         14.54         0.63 o                         
   1  -5   6         47.74         42.71         4.05 o                         
   2  -5   6         19.34         18.75         1.40 o                         
   3  -5   6          7.71          7.10         0.53 o                         
  -3  -4   6         16.38         16.54         0.80 o                         
  -2  -4   6         59.15         56.02         2.40 o                         
  -1  -4   6         39.98         37.82         1.42 o                         
   0  -4   6         58.42         60.05         2.57 o                         
   1  -4   6         48.53         48.26         1.95 o                         
   2  -4   6          7.42          7.86         0.38 o                         
   3  -4   6         37.38         38.10         1.97 o                         
   4  -4   6          3.75          5.46         0.43 o                         
  -5  -3   6         16.10         15.29         1.19 o                         
  -4  -3   6          1.97          1.99         0.22 o                         
  -3  -3   6        194.19        188.59         9.26 o                         
  -2  -3   6         80.63         82.57         3.41 o                         
  -1  -3   6          5.72          6.31         0.30 o                         
   0  -3   6          6.73          7.57         0.30 o                         
   1  -3   6         73.69         72.31         3.15 o                         
   2  -3   6        374.93        344.00        26.34 o                         
   3  -3   6         22.20         23.39         1.00 o                         
   4  -3   6         10.85         11.16         0.57 o                         
   5  -3   6          0.20          0.20         0.07 o                         
  -5  -2   6         19.86         19.88         2.24 o                         
  -4  -2   6         37.47         36.58         5.19 o                         
  -3  -2   6          3.40          2.83         1.09 o                         
  -2  -2   6        108.68        106.68         4.32 o                         
  -1  -2   6         65.48         60.56         2.30 o                         
   0  -2   6          5.00          5.13         0.27 o                         
   1  -2   6         41.45         42.53         1.82 o                         
   2  -2   6          1.72          1.86         0.15 o                         
   3  -2   6        192.44        192.17         7.85 o                         
   4  -2   6         65.16         82.01        18.62 o                         
   5  -2   6          6.06          6.07         0.49 o                         
  -6  -1   6          4.98          5.94         0.49 o                         
  -5  -1   6         17.53         16.26         1.42 o                         
  -4  -1   6         38.06         39.51         4.26 o                         
  -3  -1   6        101.22        102.72         3.54 o                         
  -2  -1   6        461.91        456.91        34.49 o                         
  -1  -1   6        312.05        337.29        26.20 o                         
   0  -1   6        135.45        116.19         4.66 o                         
   1  -1   6        117.61        115.34         4.60 o                         
   2  -1   6         69.14         65.50         4.32 o                         
   3  -1   6         66.00         62.32         4.08 o                         
   4  -1   6         25.03         23.82         1.26 o                         
   5  -1   6         19.57         22.58         1.55 o                         
  -6   0   6          0.32          0.55         0.13 o                         
  -5   0   6          5.79          1.19         6.63 o                         
  -4   0   6          3.84          4.34         1.60 o                         
  -3   0   6          1.32          1.34         0.64 o                         
  -2   0   6        415.10        411.06        21.68 o                         
  -1   0   6         35.53         32.01         1.73 o                         
   0   0   6          5.87          4.49         0.53 o                         
   1   0   6        283.46        279.62        11.95 o                         
   2   0   6          9.82         12.78         1.84 o                         
   3   0   6          0.07          0.05         0.12 o                         
   4   0   6         20.50         19.73         0.87 o                         
   5   0   6          0.94          0.86         0.14 o                         
  -6   1   6          5.00          5.44         0.48 o                         
  -5   1   6         17.59         18.43         1.30 o                         
  -4   1   6         38.09         35.65         2.31 o                         
  -3   1   6        101.01        100.92         4.22 o                         
  -2   1   6        462.15        441.83        18.66 o                         
  -1   1   6        312.19        326.36        23.84 o                         
   0   1   6        135.31        131.01         6.79 o                         
   1   1   6        117.35        117.36         5.35 o                         
   2   1   6         69.13         68.93         3.07 o                         
   3   1   6         66.13         64.48         3.54 o                         
   4   1   6         25.12         24.13         1.46 o                         
   5   1   6         19.61         19.44         1.59 o                         
   6   1   6          1.72          1.41         0.12 o                         
  -6   2   6          2.14          2.05         0.33 o                         
  -5   2   6         19.79         19.52         1.07 o                         
  -4   2   6         37.38         35.51         1.89 o                         
  -3   2   6          3.34          3.39         0.22 o                         
  -2   2   6        108.38        109.27         3.64 o                         
  -1   2   6         65.72         62.41         2.39 o                         
   0   2   6          4.99          5.62         0.39 o                         
   1   2   6         41.31         43.07         1.41 o                         
   2   2   6          1.64          1.90         0.32 o                         
   3   2   6        192.53        183.56         9.01 o                         
   4   2   6         65.24         56.84         5.05 o                         
   5   2   6          6.16          6.13         0.53 o                         
  -6   3   6          7.72          7.84         0.64 o                         
  -5   3   6         16.10         16.36         1.27 o                         
  -4   3   6          1.93          1.39         0.50 o                         
  -3   3   6        194.20        176.90        22.65 o                         
  -2   3   6         80.79         79.63         3.55 o                         
  -1   3   6          5.64          6.19         0.31 o                         
   0   3   6          6.68          7.27         0.40 o                         
   1   3   6         73.50         74.06         2.35 o                         
   2   3   6        374.70        377.63        18.62 o                         
   3   3   6         22.36         24.36         1.37 o                         
   4   3   6         10.79         10.03         1.25 o                         
   5   3   6          0.19          0.18         0.11 o                         
  -5   4   6         18.78         19.97         1.72 o                         
  -4   4   6         61.75         65.74         4.79 o                         
  -3   4   6         16.40         16.64         0.83 o                         
  -2   4   6         59.00         55.64         1.95 o                         
  -1   4   6         39.79         38.12         1.37 o                         
   0   4   6         58.69         60.58         2.06 o                         
   1   4   6         48.38         45.22         2.00 o                         
   2   4   6          7.44          8.72         1.86 o                         
   3   4   6         37.30         38.82         2.05 o                         
   4   4   6          3.72          5.16         0.46 o                         
  -5   5   6          5.02          3.71         0.32 o                         
  -4   5   6          2.88          3.08         0.41 o                         
  -3   5   6         11.41         10.78         0.55 o                         
  -2   5   6          0.47          0.51         0.14 o                         
  -1   5   6         11.36         10.15         0.49 o                         
   0   5   6         13.94         13.74         0.98 o                         
   1   5   6         47.71         48.25         3.50 o                         
   2   5   6         19.37         18.36         1.05 o                         
   3   5   6          7.74          6.85         1.11 o                         
  -2   6   6         13.80         14.77         1.26 o                         
  -1   6   6          0.38          0.55         0.24 o                         
   0   6   6         10.04         11.24         1.02 o                         
   1   6   6          6.25          5.89         0.64 o                         
   2   6   6          3.58          3.09         0.38 o                         
  -2  -6   7          9.67          9.63         0.73 o                         
  -1  -6   7          0.02          0.04         0.05 o                         
   0  -6   7          0.20          0.08         0.06 o                         
   1  -6   7         15.74         17.48         0.87 o                         
  -3  -5   7         15.85         14.16         1.12 o                         
  -2  -5   7          6.57          6.02         0.30 o                         
  -1  -5   7          7.34          6.29         0.31 o                         
   0  -5   7          1.24          2.08         0.19 o                         
   1  -5   7          3.82          3.40         0.21 o                         
   2  -5   7          9.50          9.46         0.51 o                         
   3  -5   7          0.87          1.12         0.15 o                         
  -3  -4   7         12.05         11.52         0.58 o                         
  -2  -4   7         21.88         21.25         0.99 o                         
  -1  -4   7         30.01         30.82         1.18 o                         
   0  -4   7         68.21         66.75         2.42 o                         
   1  -4   7         29.26         27.40         1.07 o                         
   2  -4   7          2.69          2.93         0.18 o                         
   3  -4   7         16.96         14.72         0.75 o                         
   4  -4   7         20.80         24.87         1.84 o                         
  -5  -3   7         20.72         19.02         1.45 o                         
  -4  -3   7         68.64         74.32         3.95 o                         
  -3  -3   7         51.49         52.88         2.50 o                         
  -2  -3   7         40.60         43.20         1.81 o                         
  -1  -3   7         23.99         25.01         0.95 o                         
   0  -3   7         20.53         21.13         0.73 o                         
   1  -3   7         46.34         43.44         1.59 o                         
   2  -3   7         43.22         41.24         1.54 o                         
   3  -3   7         42.06         40.70         1.48 o                         
   4  -3   7          4.22          4.30         0.27 o                         
  -6  -2   7         17.08         19.02         1.28 o                         
  -5  -2   7         14.18         12.40         5.42 o                         
  -4  -2   7         18.51         18.08         3.10 o                         
  -3  -2   7         45.39         44.35         1.62 o                         
  -2  -2   7         61.66         53.32         1.76 o                         
  -1  -2   7          2.05          2.42         1.37 o                         
   0  -2   7        165.26        157.86         8.12 o                         
   1  -2   7         44.67         44.01         1.71 o                         
   2  -2   7         33.39         33.39         1.45 o                         
   3  -2   7         74.98         76.29         3.21 o                         
   4  -2   7          3.31          3.59         0.32 o                         
   5  -2   7          9.97         10.08         0.58 o                         
  -6  -1   7          6.40          7.14         0.54 o                         
  -5  -1   7         22.22         19.94         2.57 o                         
  -4  -1   7          3.22          3.85         0.40 o                         
  -3  -1   7         50.62         52.18         1.86 o                         
  -2  -1   7        102.64        101.40         3.98 o                         
  -1  -1   7         35.88         35.62         1.51 o                         
   0  -1   7         82.64         81.66         2.98 o                         
   1  -1   7         67.00         65.36         2.42 o                         
   2  -1   7         31.20         30.87         1.24 o                         
   3  -1   7         16.50         15.55         1.53 o                         
   4  -1   7          0.87          1.23         0.40 o                         
   5  -1   7          0.92          1.06         0.14 o                         
  -6   0   7          1.17          1.46         0.21 o                         
  -5   0   7         13.14          0.32         7.57 o                         
  -4   0   7          0.29          4.99         5.31 o                         
  -3   0   7         14.53         18.82         1.15 o                         
  -2   0   7         21.93         18.98         1.12 o                         
  -1   0   7          1.39          1.38         0.70 o                         
   0   0   7         32.97         36.13         1.34 o                         
   1   0   7         10.47         12.10         0.92 o                         
   2   0   7         12.85         15.52         1.49 o                         
   3   0   7         31.52         30.29         1.23 o                         
   4   0   7          2.70          4.06         0.28 o                         
   5   0   7          0.37          0.16         0.07 o                         
  -6   1   7          6.35          5.86         0.53 o                         
  -5   1   7         22.30         21.80         1.53 o                         
  -4   1   7          3.23          3.42         0.34 o                         
  -3   1   7         50.33         49.77         2.09 o                         
  -2   1   7        102.51        101.92         3.50 o                         
  -1   1   7         35.70         37.44         1.58 o                         
   0   1   7         82.83         89.49         5.02 o                         
   1   1   7         66.60         64.32         2.67 o                         
   2   1   7         31.13         30.70         1.42 o                         
   3   1   7         16.48         14.21         0.65 o                         
   4   1   7          0.87          1.22         0.20 o                         
   5   1   7          0.91          0.93         0.18 o                         
  -6   2   7         17.08         15.05         1.39 o                         
  -5   2   7         14.16         14.72         0.79 o                         
  -4   2   7         18.49         18.80         1.02 o                         
  -3   2   7         45.60         44.06         1.60 o                         
  -2   2   7         61.83         53.78         1.60 o                         
  -1   2   7          2.10          2.28         0.36 o                         
   0   2   7        164.69        164.37         6.08 o                         
   1   2   7         44.55         42.49         1.86 o                         
   2   2   7         33.76         33.07         2.54 o                         
   3   2   7         75.18         75.09         5.51 o                         
   4   2   7          3.25          3.17         0.39 o                         
   5   2   7          9.83          9.54         0.77 o                         
  -6   3   7         14.81         11.75         0.93 o                         
  -5   3   7         20.67         20.16         1.52 o                         
  -3   3   7         51.36         52.45         2.50 o                         
  -2   3   7         40.85         43.34         2.03 o                         
  -1   3   7         24.00         24.99         0.78 o                         
   0   3   7         20.66         20.32         0.71 o                         
   1   3   7         46.68         42.95         1.90 o                         
   2   3   7         43.21         41.44         3.63 o                         
   3   3   7         42.41         38.11         7.55 o                         
   4   3   7          4.28          4.94         0.47 o                         
   5   3   7          6.83          7.41         0.57 o                         
  -5   4   7          3.24          3.88         0.52 o                         
  -4   4   7          1.19          1.51         0.25 o                         
  -3   4   7         12.16         12.28         0.79 o                         
  -2   4   7         21.80         21.59         1.05 o                         
  -1   4   7         29.81         31.01         1.16 o                         
   0   4   7         68.40         65.36         2.03 o                         
   1   4   7         29.26         27.62         1.06 o                         
   2   4   7          2.71          2.92         0.98 o                         
   3   4   7         16.95         13.59         1.36 o                         
   4   4   7         20.80         25.93         1.86 o                         
  -4   5   7          5.08          5.21         0.45 o                         
  -3   5   7         15.85         15.46         0.88 o                         
  -2   5   7          6.57          6.19         0.44 o                         
  -1   5   7          7.36          6.18         0.44 o                         
   0   5   7          1.26          1.59         0.40 o                         
   1   5   7          3.82          3.35         0.53 o                         
   2   5   7          9.50          9.04         0.53 o                         
  -2   6   7          9.74          9.70         0.89 o                         
  -1   6   7          0.02          0.04         0.20 o                         
   0   6   7          0.18          0.16         0.17 o                         
   1   6   7         15.73         15.01         1.31 o                         
  -1  -6   8          2.02          1.96         0.19 o                         
   0  -6   8         14.18         14.71         0.73 o                         
  -3  -5   8          9.99          8.42         0.67 o                         
  -2  -5   8         16.78         17.24         0.90 o                         
  -1  -5   8         13.20         13.60         0.60 o                         
   0  -5   8         36.61         38.26         1.68 o                         
   1  -5   8         15.76         17.18         0.93 o                         
   2  -5   8          3.55          5.14         0.30 o                         
  -4  -4   8          4.56          4.56         0.42 o                         
  -3  -4   8         77.02         79.49         3.20 o                         
  -2  -4   8          8.76          8.63         0.39 o                         
  -1  -4   8          6.16          5.41         0.26 o                         
   0  -4   8         27.78         26.26         1.06 o                         
   1  -4   8         27.71         27.59         1.52 o                         
   2  -4   8         79.28         79.32         3.20 o                         
   3  -4   8         22.80         21.07         1.32 o                         
  -5  -3   8          8.38          7.12         0.66 o                         
  -4  -3   8         63.17         67.57         4.55 o                         
  -3  -3   8         31.76         31.72         1.35 o                         
  -2  -3   8         80.18         80.59         2.91 o                         
  -1  -3   8          7.86          7.18         0.38 o                         
   0  -3   8         23.09         22.11         0.91 o                         
   1  -3   8         33.05         33.26         1.23 o                         
   2  -3   8         25.46         24.21         0.94 o                         
   3  -3   8         96.85         99.30         3.98 o                         
   4  -3   8          2.29          2.33         0.30 o                         
  -6  -2   8         20.26         25.93         1.89 o                         
  -5  -2   8          1.38          1.43         0.21 o                         
  -4  -2   8         16.49         17.04         3.70 o                         
  -3  -2   8        229.31        225.86        10.85 o                         
  -2  -2   8        221.71        206.83         8.22 o                         
  -1  -2   8         85.76         86.95         2.56 o                         
   0  -2   8          2.39          2.35         0.14 o                         
   1  -2   8         18.05         18.12         0.70 o                         
   2  -2   8         95.55         97.63         4.57 o                         
   3  -2   8         77.40         69.37        17.01 o                         
   4  -2   8         27.41         26.28         3.43 o                         
   5  -2   8          1.34          1.31         0.16 o                         
  -6  -1   8          4.51          5.96         0.48 o                         
  -5  -1   8          9.94          8.93         2.92 o                         
  -4  -1   8         23.26         21.98         1.34 o                         
  -3  -1   8          4.07          3.92         0.23 o                         
  -2  -1   8        111.88        122.01         4.45 o                         
  -1  -1   8         49.64         48.62         1.75 o                         
   0  -1   8          1.40          1.12         0.73 o                         
   1  -1   8        116.01        116.50         3.83 o                         
   2  -1   8         17.26         16.03         0.67 o                         
   3  -1   8         93.72         86.83         3.90 o                         
   4  -1   8         26.20         23.31         1.70 o                         
   5  -1   8          4.19          4.31         0.35 o                         
  -6   0   8          0.00          0.01         0.09 o                         
  -5   0   8         51.52         51.72         5.62 o                         
  -4   0   8          0.17          0.22         0.80 o                         
  -3   0   8          5.04          4.93         0.25 o                         
  -2   0   8         54.35         49.39         1.79 o                         
  -1   0   8          2.24          1.00         0.42 o                         
   0   0   8         94.64         94.23         3.78 o                         
   1   0   8          0.05          0.23         0.19 o                         
   2   0   8        100.60        103.41         4.32 o                         
   3   0   8          1.93          1.85         0.17 o                         
   4   0   8         10.85         12.54         2.10 o                         
  -6   1   8          4.56          5.50         0.46 o                         
  -5   1   8          9.92          9.44         0.74 o                         
  -4   1   8         23.20         21.03         1.00 o                         
  -3   1   8          4.06          3.70         0.95 o                         
  -2   1   8        112.20        108.49         4.56 o                         
  -1   1   8         49.73         47.05         1.95 o                         
   0   1   8          1.41          1.01         0.25 o                         
   1   1   8        116.37        114.48         4.58 o                         
   2   1   8         17.30         15.90         0.71 o                         
   3   1   8         93.55         86.39         3.21 o                         
   4   1   8         26.15         23.08         1.76 o                         
  -5   2   8          1.40          1.34         0.16 o                         
  -4   2   8         16.33         16.43         0.93 o                         
  -3   2   8        228.98        234.03        11.70 o                         
  -2   2   8        221.69        213.42         5.87 o                         
  -1   2   8         86.15         85.59         3.01 o                         
   0   2   8          2.33          2.27         0.41 o                         
   1   2   8         17.90         17.98         0.95 o                         
   2   2   8         95.27         88.62         5.26 o                         
   3   2   8         77.42         54.87        22.47 o                         
   4   2   8         27.44         29.81         2.05 o                         
   5   2   8          1.31          1.42         0.20 o                         
  -5   3   8          8.32          7.68         0.67 o                         
  -4   3   8         63.03         65.10         4.87 o                         
  -3   3   8         31.63         32.31         1.71 o                         
  -2   3   8         79.77         79.45         3.06 o                         
  -1   3   8          7.88          7.12         0.32 o                         
   0   3   8         23.23         22.87         0.97 o                         
   1   3   8         33.02         31.38         1.49 o                         
   2   3   8         25.35         24.87         1.49 o                         
   3   3   8         96.57         92.60         8.33 o                         
   4   3   8          2.32          2.19         0.25 o                         
  -5   4   8          1.98          1.74         0.24 o                         
  -4   4   8          4.58          5.32         0.50 o                         
  -3   4   8         76.90         75.01         6.58 o                         
  -2   4   8          8.83          9.60         0.59 o                         
  -1   4   8          6.16          5.62         0.37 o                         
   0   4   8         27.90         26.12         0.97 o                         
   1   4   8         27.82         30.48         1.56 o                         
   2   4   8         79.10         75.50         8.54 o                         
   3   4   8         22.82         23.17         1.60 o                         
   4   4   8          4.07          3.84         0.31 o                         
  -4   5   8          2.34          2.95         0.28 o                         
  -3   5   8         10.00          9.03         0.55 o                         
  -2   5   8         16.78         16.77         0.97 o                         
  -1   5   8         13.19         13.23         0.79 o                         
   0   5   8         36.61         34.00         2.87 o                         
   1   5   8         15.72         14.54         1.36 o                         
  -2   6   8          2.88          3.01         0.37 o                         
  -1   6   8          2.04          1.57         0.27 o                         
   0   6   8         14.14         12.26         1.10 o                         
  -2  -5   9         11.16         10.88         0.49 o                         
  -1  -5   9          9.24          9.31         0.43 o                         
   0  -5   9         17.46         19.02         0.78 o                         
   1  -5   9          7.95          9.20         0.45 o                         
   2  -5   9          1.14          1.31         0.17 o                         
  -4  -4   9          9.11          8.23         0.68 o                         
  -3  -4   9         20.45         20.04         0.87 o                         
  -2  -4   9          9.58         10.35         0.47 o                         
  -1  -4   9          0.35          0.62         0.08 o                         
   0  -4   9          0.06          0.00         0.05 o                         
   1  -4   9          5.01          5.19         0.33 o                         
   2  -4   9          4.49          4.10         0.26 o                         
  -5  -3   9          7.06          8.40         0.64 o                         
  -4  -3   9          8.42          9.54         0.86 o                         
  -3  -3   9         49.63         50.14         1.79 o                         
  -2  -3   9          1.38          1.72         0.13 o                         
  -1  -3   9          6.90          7.25         0.85 o                         
   0  -3   9        113.97        107.49         6.80 o                         
   1  -3   9         19.76         19.22         0.75 o                         
   2  -3   9          3.92          4.06         0.22 o                         
   3  -3   9          6.61          6.80         0.40 o                         
   4  -3   9          0.43          0.48         0.13 o                         
  -6  -2   9         18.70         22.43         1.65 o                         
  -5  -2   9          1.07          1.34         0.20 o                         
  -4  -2   9          0.41          0.79         5.05 o                         
  -3  -2   9        176.78        172.80        11.36 o                         
  -2  -2   9         12.70         11.56         0.44 o                         
  -1  -2   9        100.17         98.95         2.94 o                         
   0  -2   9         18.82         16.48         0.70 o                         
   1  -2   9         32.17         32.32         1.20 o                         
   2  -2   9        115.22        117.31         4.19 o                         
   3  -2   9          3.34          3.44         0.33 o                         
   4  -2   9         21.51         21.83         1.86 o                         
  -6  -1   9         20.09         21.16         1.56 o                         
  -5  -1   9         11.07         12.94         4.68 o                         
  -4  -1   9          9.55          9.71         3.50 o                         
  -3  -1   9          7.81          7.50         0.43 o                         
  -2  -1   9        111.91        110.81         3.43 o                         
  -1  -1   9         11.25         10.14         0.37 o                         
   0  -1   9         54.37         51.92         2.02 o                         
   1  -1   9         17.02         16.63         0.58 o                         
   2  -1   9         13.52         12.64         0.52 o                         
   3  -1   9         49.77         49.35         2.51 o                         
   4  -1   9         16.93         17.60         0.92 o                         
   5  -1   9          3.04          3.10         0.23 o                         
  -6   0   9         10.29         10.47         0.81 o                         
  -5   0   9          7.02          7.42         0.62 o                         
  -4   0   9         10.03          7.61         0.63 o                         
  -3   0   9          7.19          7.20         0.55 o                         
  -2   0   9          0.16          0.57         0.30 o                         
  -1   0   9         14.23         14.75         0.91 o                         
   0   0   9         38.93         38.83         1.33 o                         
   1   0   9         42.54         42.63         2.47 o                         
   2   0   9         32.47         32.83         1.35 o                         
   3   0   9          0.45          0.49         0.63 o                         
   4   0   9          3.18          2.84         0.33 o                         
   5   0   9          1.19          1.28         0.13 o                         
  -5   1   9         10.99         10.98         0.92 o                         
  -4   1   9          9.53          9.63         0.52 o                         
  -3   1   9          7.80          7.31         0.58 o                         
  -2   1   9        112.11        104.70         4.04 o                         
  -1   1   9         11.24         11.05         0.45 o                         
   0   1   9         54.13         52.02         1.72 o                         
   1   1   9         17.12         16.78         0.74 o                         
   2   1   9         13.62         13.34         1.75 o                         
   3   1   9         49.83         45.01         2.95 o                         
   4   1   9         16.96         17.70         1.35 o                         
   5   1   9          3.09          2.59         0.22 o                         
  -5   2   9          1.08          1.24         0.28 o                         
  -4   2   9          0.44          0.63         0.13 o                         
  -3   2   9        177.01        171.09         6.56 o                         
  -2   2   9         12.79         10.62         0.59 o                         
  -1   2   9        100.02        100.13         3.53 o                         
   0   2   9         18.76         16.77         0.89 o                         
   1   2   9         32.06         31.48         1.27 o                         
   2   2   9        115.37        111.87        26.61 o                         
   3   2   9          3.36          3.27         0.38 o                         
   4   2   9         21.72         23.83         1.18 o                         
  -5   3   9          6.98          7.85         0.70 o                         
  -4   3   9          8.40          9.00         0.83 o                         
  -3   3   9         49.98         43.32         5.96 o                         
  -2   3   9          1.43          1.88         0.25 o                         
  -1   3   9          6.91          7.44         0.86 o                         
   0   3   9        113.63        108.53         3.78 o                         
   1   3   9         19.63         18.94         1.27 o                         
   2   3   9          3.93          4.16         2.87 o                         
   3   3   9          6.75          7.32         0.61 o                         
   4   3   9          0.43          0.66         0.14 o                         
  -5   4   9          2.08          2.20         0.25 o                         
  -4   4   9          9.20          9.72         0.78 o                         
  -3   4   9         20.36         20.78         1.17 o                         
  -2   4   9          9.56          9.82         0.98 o                         
  -1   4   9          0.38          0.88         0.21 o                         
   0   4   9          0.06          0.05         0.10 o                         
   1   4   9          5.01          5.03         0.40 o                         
   2   4   9          4.45          4.27         0.39 o                         
   3   4   9         15.91         17.64         1.30 o                         
  -4   5   9          2.04          2.08         0.21 o                         
  -3   5   9          9.68         10.14         0.79 o                         
  -2   5   9         11.17         11.65         0.67 o                         
  -1   5   9          9.20          9.12         0.59 o                         
   0   5   9         17.44         15.74         1.47 o                         
  -2  -5  10         18.29         17.61         0.76 o                         
  -1  -5  10         11.40         11.75         0.54 o                         
   0  -5  10          5.66          5.75         0.43 o                         
   1  -5  10          5.70          6.19         0.35 o                         
  -4  -4  10         20.99         17.81         1.41 o                         
  -3  -4  10          0.74          0.88         0.26 o                         
  -2  -4  10         39.64         43.02         1.80 o                         
  -1  -4  10         52.34         51.94         2.12 o                         
   0  -4  10         13.59         12.69         0.81 o                         
   1  -4  10          4.21          4.01         0.21 o                         
   2  -4  10         16.22         17.41         0.78 o                         
  -5  -3  10          3.63          4.19         0.35 o                         
  -4  -3  10          2.95          2.85         0.22 o                         
  -3  -3  10         92.26         97.52         4.82 o                         
  -2  -3  10          2.55          2.62         0.16 o                         
  -1  -3  10         32.98         30.34         1.36 o                         
   0  -3  10         34.43         31.30         1.85 o                         
   1  -3  10         19.47         19.21         0.99 o                         
   2  -3  10         41.02         44.95         1.88 o                         
   3  -3  10          0.85          0.75         0.10 o                         
  -5  -2  10          5.28          5.82         0.47 o                         
  -4  -2  10         21.66         22.35         4.03 o                         
  -3  -2  10         23.35         20.91         3.74 o                         
  -2  -2  10         17.05         16.72         0.56 o                         
  -1  -2  10         10.18         10.76         0.38 o                         
   0  -2  10         10.03          9.64         0.50 o                         
   1  -2  10          8.65          7.67         0.30 o                         
   2  -2  10          8.57          8.79         0.38 o                         
   3  -2  10         18.37         19.89         1.00 o                         
   4  -2  10          3.78          3.49         0.31 o                         
  -6  -1  10         10.70         12.91         0.96 o                         
  -5  -1  10          4.86          4.87         0.43 o                         
  -4  -1  10          7.22          6.84         2.02 o                         
  -3  -1  10         59.78         58.37         2.38 o                         
  -2  -1  10         39.70         37.08         2.68 o                         
  -1  -1  10         58.51         55.24         1.64 o                         
   0  -1  10          2.09          1.75         1.24 o                         
   1  -1  10          2.69          2.46         0.14 o                         
   2  -1  10         17.55         17.14         0.66 o                         
   3  -1  10         23.54         27.57         4.29 o                         
   4  -1  10         25.58         27.33         1.84 o                         
  -6   0  10          0.61          0.55         0.10 o                         
  -5   0  10          5.75          3.86         0.37 o                         
  -4   0  10         34.18         32.47         2.06 o                         
  -3   0  10          4.47          3.54         0.59 o                         
  -2   0  10          0.68          0.83         0.23 o                         
  -1   0  10         39.95         40.19         1.34 o                         
   0   0  10         26.54         25.31         1.06 o                         
   1   0  10        145.47        138.72         5.83 o                         
   2   0  10         84.11         80.72         2.72 o                         
   3   0  10          7.76          9.55         0.44 o                         
   4   0  10         14.78         13.48         1.05 o                         
  -5   1  10          4.93          4.78         0.42 o                         
  -4   1  10          7.18          6.92         1.14 o                         
  -3   1  10         59.67         60.05         2.46 o                         
  -2   1  10         39.70         40.00         1.65 o                         
  -1   1  10         58.45         54.17         1.68 o                         
   0   1  10          2.07          1.75         1.28 o                         
   1   1  10          2.68          2.70         0.83 o                         
   2   1  10         17.73         15.53         1.37 o                         
   3   1  10         23.44         22.18         1.33 o                         
   4   1  10         25.50         24.46         2.25 o                         
  -5   2  10          5.27          5.01         0.54 o                         
  -4   2  10         21.54         23.33         1.78 o                         
  -3   2  10         23.48         21.37         1.30 o                         
  -2   2  10         16.96         16.14         1.15 o                         
  -1   2  10          9.97         10.39         1.38 o                         
   0   2  10         10.05          9.96         0.95 o                         
   1   2  10          8.76          7.65         0.66 o                         
   2   2  10          8.60          8.93         3.33 o                         
   3   2  10         18.29         18.26         1.02 o                         
   4   2  10          3.77          3.63         0.35 o                         
  -5   3  10          3.69          3.97         0.42 o                         
  -4   3  10          2.96          2.24         0.38 o                         
  -3   3  10         92.07         86.72        16.90 o                         
  -2   3  10          2.60          2.59         0.27 o                         
  -1   3  10         33.10         29.75         1.10 o                         
   0   3  10         34.54         30.99         1.48 o                         
   1   3  10         19.39         19.60         1.57 o                         
   2   3  10         41.02         45.59         3.30 o                         
   3   3  10          0.89          0.82         0.16 o                         
   4   3  10          7.79          9.23         0.70 o                         
  -5   4  10          8.11          7.79         0.60 o                         
  -4   4  10         21.01         20.48         1.45 o                         
  -3   4  10          0.75          0.78         0.19 o                         
  -2   4  10         39.49         42.79         2.29 o                         
  -1   4  10         52.56         49.42         2.33 o                         
   0   4  10         13.59         11.73         0.63 o                         
   1   4  10          4.21          3.84         0.28 o                         
   2   4  10         16.28         18.68         1.31 o                         
   3   4  10         11.76         12.15         0.89 o                         
  -3   5  10          0.08          0.05         0.07 o                         
  -2   5  10         18.29         18.76         1.33 o                         
  -1   5  10         11.40         11.82         0.65 o                         
  -2  -5  11          3.21          2.94         0.28 o                         
  -1  -5  11          2.83          3.36         0.19 o                         
   0  -5  11          5.45          5.24         0.27 o                         
  -3  -4  11         12.15         12.16         0.65 o                         
  -2  -4  11         30.10         31.87         1.53 o                         
  -1  -4  11          8.56          8.62         0.39 o                         
   0  -4  11          8.68          9.94         0.44 o                         
   1  -4  11         19.37         19.34         0.81 o                         
   2  -4  11          4.58          4.59         0.32 o                         
  -4  -3  11          4.86          5.37         0.45 o                         
  -3  -3  11          9.87          9.98         0.73 o                         
  -2  -3  11          3.10          3.37         0.25 o                         
  -1  -3  11          2.04          2.44         0.16 o                         
   0  -3  11         27.43         30.17         1.24 o                         
   1  -3  11         26.08         24.75         1.06 o                         
   2  -3  11         18.94         19.85         1.08 o                         
   3  -3  11          3.91          4.37         0.26 o                         
  -5  -2  11          6.75          8.87         0.65 o                         
  -4  -2  11         41.41         41.51         3.09 o                         
  -3  -2  11          1.70         52.57        33.86 o                         
  -2  -2  11         56.64         57.55         2.11 o                         
  -1  -2  11         41.19         40.20         1.24 o                         
   0  -2  11         25.04         24.54         0.77 o                         
   1  -2  11          9.13          9.70         0.53 o                         
   2  -2  11          6.47          6.95         0.40 o                         
   3  -2  11         14.75         15.07         1.06 o                         
  -5  -1  11          4.19          4.67         0.40 o                         
  -4  -1  11          9.87        -16.88        16.88 o                         
  -3  -1  11         95.72         91.76         5.31 o                         
  -2  -1  11         87.68         83.93         2.72 o                         
  -1  -1  11         49.06         44.56         2.83 o                         
   0  -1  11         10.26         11.31         0.48 o                         
   1  -1  11          0.72          0.82         0.10 o                         
   2  -1  11         57.50         58.12         2.40 o                         
   3  -1  11         15.76         16.80         1.31 o                         
   4  -1  11         25.04         24.72         1.76 o                         
  -5   0  11          5.39          4.37         0.39 o                         
  -4   0  11          4.91         17.73        10.49 o                         
  -3   0  11          2.13          1.95         0.20 o                         
  -2   0  11         24.49         23.99         1.44 o                         
  -1   0  11         23.96         23.35         0.82 o                         
   0   0  11          0.17         12.13        11.84 o                         
   1   0  11         53.66         53.76         2.21 o                         
   2   0  11         10.84          9.50         0.55 o                         
   3   0  11          2.16          1.91         0.17 o                         
   4   0  11         10.75          7.64         0.59 o                         
  -5   1  11          4.22          4.17         0.39 o                         
  -3   1  11         95.78         95.37         3.80 o                         
  -2   1  11         87.63         83.19         2.97 o                         
  -1   1  11         49.09         44.24         2.43 o                         
   0   1  11         10.32         10.32         0.78 o                         
   1   1  11          0.72          0.67         0.67 o                         
   2   1  11         57.40         56.30         2.74 o                         
   3   1  11         15.78         18.26         1.25 o                         
   4   1  11         25.05         24.14         1.24 o                         
  -5   2  11          6.68          7.14         0.68 o                         
  -4   2  11         41.34         43.46         3.16 o                         
  -3   2  11          1.70          1.97         0.70 o                         
  -2   2  11         56.91         56.86         2.25 o                         
  -1   2  11         41.08         39.52         2.00 o                         
   0   2  11         24.93         23.45         1.12 o                         
   1   2  11          9.06          8.40         1.91 o                         
   2   2  11          6.52          6.84         0.41 o                         
   3   2  11         14.76         13.77         1.23 o                         
  -5   3  11          4.40          3.78         0.36 o                         
  -4   3  11          4.83          5.07         0.52 o                         
  -3   3  11          9.93          9.55         0.87 o                         
  -2   3  11          3.13          3.39         0.45 o                         
  -1   3  11          2.04          2.25         0.26 o                         
   0   3  11         27.50         27.40         5.12 o                         
   1   3  11         26.10         25.51         1.86 o                         
   2   3  11         18.98         22.64         1.57 o                         
   3   3  11          3.96          4.98         0.39 o                         
  -4   4  11          9.20         11.39         0.90 o                         
  -3   4  11         12.13         12.10         0.97 o                         
  -2   4  11         29.98         33.76         2.40 o                         
  -1   4  11          8.60          8.35         0.73 o                         
   0   4  11          8.71          9.62         0.79 o                         
   1   4  11         19.28         18.84         1.13 o                         
   2   4  11          4.62          5.15         0.37 o                         
  -2   5  11          3.21          2.85         0.25 o                         
  -2  -5  12         17.13         15.21         1.11 o                         
  -1  -5  12         10.46          7.21         0.55 o                         
  -3  -4  12          8.12          8.08         0.45 o                         
  -2  -4  12          6.20          7.49         0.43 o                         
  -1  -4  12          9.01          9.78         0.43 o                         
   0  -4  12          0.47          0.38         0.12 o                         
   1  -4  12         10.20         10.46         0.77 o                         
  -4  -3  12         20.69         23.71         1.63 o                         
  -3  -3  12          0.17          0.09         0.07 o                         
  -2  -3  12          3.98          4.61         0.30 o                         
  -1  -3  12          6.69          6.67         0.32 o                         
   0  -3  12         54.48         55.78         2.30 o                         
   1  -3  12          3.76          3.71         0.20 o                         
   2  -3  12          9.12         10.30         0.57 o                         
  -5  -2  12          0.82          1.44         0.17 o                         
  -4  -2  12         37.41         41.46         3.01 o                         
  -3  -2  12         10.32         10.08         0.91 o                         
  -2  -2  12          2.69          2.86         0.20 o                         
  -1  -2  12         16.15         16.13         0.56 o                         
   0  -2  12         20.51         20.22         0.70 o                         
   1  -2  12         40.12         40.88         1.51 o                         
   2  -2  12          5.44          5.12         0.84 o                         
   3  -2  12          2.16          2.18         0.21 o                         
  -5  -1  12          4.29          4.67         0.41 o                         
  -4  -1  12          8.09          8.67         0.67 o                         
  -3  -1  12          0.16          0.23         4.69 o                         
  -2  -1  12         12.25         11.32         1.72 o                         
  -1  -1  12          7.29          7.39         1.76 o                         
   0  -1  12         29.51         29.28         1.29 o                         
   1  -1  12         50.61         52.40         3.48 o                         
   2  -1  12         22.16         22.45         1.41 o                         
   3  -1  12          4.40          5.62         0.44 o                         
  -5   0  12          1.48          1.25         0.18 o                         
  -4   0  12         19.54         17.69         1.33 o                         
  -3   0  12          0.07          4.78        10.83 o                         
  -2   0  12          9.01          8.69         0.35 o                         
  -1   0  12        153.80        160.75         5.81 o                         
   0   0  12          2.28          2.40         0.27 o                         
   1   0  12          0.09          0.08         0.07 o                         
   2   0  12         25.38         26.20         1.37 o                         
   3   0  12          0.81          0.87         0.11 o                         
  -4   1  12          8.13          7.83         0.49 o                         
  -3   1  12          0.16          0.10         1.13 o                         
  -2   1  12         12.31         11.55         1.29 o                         
  -1   1  12          7.21          7.37         0.93 o                         
   0   1  12         29.69         29.22         1.76 o                         
   1   1  12         50.77         53.36         2.30 o                         
   2   1  12         22.02         22.05         1.17 o                         
   3   1  12          4.45          5.37         0.31 o                         
  -4   2  12         37.35         41.44         3.07 o                         
  -3   2  12         10.30         10.26         0.90 o                         
  -2   2  12          2.77          2.81         0.24 o                         
  -1   2  12         16.07         18.16         3.47 o                         
   0   2  12         20.55         19.80         1.99 o                         
   1   2  12         39.98         41.48         3.01 o                         
   2   2  12          5.43          5.86         0.49 o                         
   3   2  12          2.18          2.46         0.29 o                         
  -4   3  12         20.67         20.57         1.66 o                         
  -3   3  12          0.19          0.24         0.18 o                         
  -2   3  12          3.98          4.69         0.50 o                         
  -1   3  12          6.71          6.76         0.41 o                         
   0   3  12         54.25         54.35         2.83 o                         
   1   3  12          3.75          3.91         0.36 o                         
   2   3  12          9.13         11.83         0.83 o                         
  -4   4  12          6.06          6.61         0.53 o                         
  -3   4  12          8.14          8.74         0.68 o                         
  -2   4  12          6.28          8.00         0.65 o                         
  -1   4  12          8.98          9.73         0.78 o                         
   0   4  12          0.47          0.41         0.13 o                         
  -2  -4  13          0.80          1.19         0.16 o                         
  -1  -4  13          2.52          2.98         0.19 o                         
   0  -4  13          3.04          3.20         0.24 o                         
   1  -4  13         12.80         12.80         0.95 o                         
  -4  -3  13         22.77         22.96         1.70 o                         
  -3  -3  13          4.83          5.24         0.30 o                         
  -2  -3  13          6.79          5.93         1.26 o                         
  -1  -3  13         12.52         12.55         0.66 o                         
   0  -3  13          0.33          0.26         0.07 o                         
   1  -3  13         11.15         13.68         1.03 o                         
   2  -3  13          7.12          6.59         0.51 o                         
  -4  -2  13         19.69         23.36         1.67 o                         
  -3  -2  13         11.39         11.88         0.92 o                         
  -2  -2  13         24.83         27.28         1.38 o                         
  -1  -2  13          2.79          3.00         0.19 o                         
   0  -2  13          2.12          2.41         0.18 o                         
   1  -2  13         10.35         11.12         0.63 o                         
   2  -2  13          5.12          5.12         0.43 o                         
  -5  -1  13          0.21          0.30         0.11 o                         
  -4  -1  13          5.34          4.68         0.41 o                         
  -3  -1  13          1.45          1.55         0.15 o                         
  -2  -1  13         22.30         22.87         2.27 o                         
  -1  -1  13         35.72         36.91         1.61 o                         
   0  -1  13          3.88          3.93         0.23 o                         
   1  -1  13         21.99         23.50         1.25 o                         
   2  -1  13          0.39          0.60         0.21 o                         
   3  -1  13          0.72          0.67         0.08 o                         
  -4   0  13          0.38          0.55         0.12 o                         
  -3   0  13         10.13          9.65         0.76 o                         
  -2   0  13        113.04        113.62         5.33 o                         
  -1   0  13         22.43         21.57         0.76 o                         
   0   0  13          0.39         49.68        26.27 o                         
   1   0  13         19.14         18.92         1.01 o                         
   2   0  13          0.41          0.33         0.07 o                         
   3   0  13          7.79          7.41         0.55 o                         
  -4   1  13          5.35          4.75         0.57 o                         
  -3   1  13          1.48          2.20         0.39 o                         
  -2   1  13         22.25         22.85         5.34 o                         
  -1   1  13         35.56         40.78         2.49 o                         
   0   1  13          3.85          4.08         2.18 o                         
   1   1  13         22.12         23.94         1.25 o                         
   2   1  13          0.41          0.63         0.13 o                         
   3   1  13          0.72          0.46         0.09 o                         
  -4   2  13         19.82         21.60         1.77 o                         
  -2   2  13         24.88         25.80         1.41 o                         
  -1   2  13          2.79          3.03         0.63 o                         
   0   2  13          2.15          2.25         0.28 o                         
   1   2  13         10.41         11.42         0.89 o                         
   2   2  13          5.09          5.72         0.46 o                         
  -4   3  13         22.77         23.63         1.72 o                         
  -3   3  13          4.89          5.03         0.49 o                         
  -1   3  13         12.56         11.94         0.67 o                         
   0   3  13          0.34          0.41         0.10 o                         
   1   3  13         11.11         13.85         0.73 o                         
   2   3  13          7.21          6.84         0.51 o                         
  -3   4  13          9.20         10.32         0.78 o                         
  -2   4  13          0.82          1.16         0.19 o                         
  -1   4  13          2.51          2.77         0.29 o                         
  -1  -4  14          1.28          1.48         0.14 o                         
  -3  -3  14          0.50          0.34         0.09 o                         
  -2  -3  14          2.62          2.43         0.16 o                         
  -1  -3  14         28.75         33.64         1.69 o                         
   0  -3  14          0.35          0.65         0.11 o                         
   1  -3  14         14.84         16.51         1.20 o                         
  -3  -2  14          3.09          3.14         0.43 o                         
  -2  -2  14         23.78         27.42         1.40 o                         
  -1  -2  14          2.42          3.01         0.18 o                         
   0  -2  14          4.95          4.82         0.25 o                         
   1  -2  14          1.40          1.36         0.16 o                         
   2  -2  14          7.08          6.83         0.49 o                         
  -4  -1  14         18.07         19.23         1.41 o                         
  -3  -1  14         10.09          9.76         0.73 o                         
  -2  -1  14          1.14          1.40         0.12 o                         
  -1  -1  14         41.15         41.80         1.78 o                         
   0  -1  14         25.97         28.63         1.50 o                         
   1  -1  14          5.79          5.58         0.53 o                         
   2  -1  14          7.15          6.86         0.61 o                         
  -4   0  14         12.26         10.88         0.83 o                         
  -3   0  14          2.91          2.25         0.26 o                         
  -2   0  14          0.85          0.91         0.10 o                         
  -1   0  14          0.61          0.57         0.10 o                         
   0   0  14        135.61        143.31        10.21 o                         
   1   0  14         47.32         47.23         2.41 o                         
   2   0  14          0.55          0.59         0.07 o                         
  -3   1  14         10.08          8.75         0.80 o                         
  -2   1  14          1.12          1.05         0.51 o                         
  -1   1  14         41.32         45.12         3.12 o                         
   0   1  14         25.83         27.83         2.10 o                         
   1   1  14          5.77          5.81         0.49 o                         
   2   1  14          7.11          9.25         0.66 o                         
  -4   2  14          0.67          0.86         0.20 o                         
  -3   2  14          3.05          3.24         0.37 o                         
  -2   2  14         23.78         26.49         2.04 o                         
  -1   2  14          2.41          2.88         0.31 o                         
   0   2  14          4.93          5.58         0.45 o                         
   1   2  14          1.37          1.57         0.19 o                         
   2   2  14          7.03          6.54         0.85 o                         
  -3   3  14          0.49          0.63         0.15 o                         
  -2   3  14          2.62          2.30         0.29 o                         
  -1   3  14         28.66         32.11         2.43 o                         
   0   3  14          0.34          0.67         0.15 o                         
  -1  -3  15          5.13          5.13         0.39 o                         
   0  -3  15          1.90          1.70         0.15 o                         
  -3  -2  15         10.48          8.93         0.72 o                         
  -2  -2  15          7.68          7.01         0.38 o                         
  -1  -2  15          2.75          2.53         0.23 o                         
   0  -2  15          8.31         10.12         0.72 o                         
   1  -2  15          6.89          6.68         0.51 o                         
  -3  -1  15         15.59         14.30         1.18 o                         
  -2  -1  15          8.37          8.25         0.63 o                         
  -1  -1  15         11.66         11.76         0.66 o                         
   0  -1  15          7.29          7.56         0.43 o                         
   1  -1  15          7.37          7.87         0.45 o                         
  -2   0  15          1.28          1.37         0.27 o                         
  -1   0  15         28.19         28.57         1.50 o                         
   0   0  15          0.21          0.13         0.11 o                         
   1   0  15         12.78          8.74         0.73 o                         
  -3   1  15         15.61         17.67         1.28 o                         
  -2   1  15          8.30          8.09         0.71 o                         
  -1   1  15         11.70         13.11         0.70 o                         
   0   1  15          7.37          8.03         0.63 o                         
   1   1  15          7.32          6.42         0.61 o                         
  -3   2  15         10.58          9.92         0.75 o                         
  -2   2  15          7.67          7.15         0.60 o                         
  -1   2  15          2.76          2.70         0.19 o                         
   0   2  15          8.24          9.16         0.52 o                         
   1   2  15          6.92          6.85         0.37 o                         
  -2   3  15         10.47         11.56         0.87 o                         
  -1   3  15          5.13          5.10         0.42 o                         
  -1   0  16         23.13         23.25         1.71 o                         
   0   0  16          3.64          3.31         0.23 o                         
  -2   1  16          4.28          5.03         0.48 o                         
  -1   1  16          7.63          8.76         0.97 o                         
   0   1  16         42.76         42.37         3.47 o                         
  -1   2  16          8.35          8.56         0.68 o                         
                                                                                
