# Supplementary material for: Chiral versus achiral crystal structures of 4-benzyl-1H-pyrazole and its 3,5-di­amino derivative
Source: Acta Crystallogr E Crystallogr Commun. 2024 Jun 28;80(Pt 7):800–5. doi: 10.1107/S2056989024006182 (PMC11223692; doi:10.1107/S2056989024006182)
Supplement: Supplementary file 4 [file e-80-00800-2sup3.hkl]

data_2                                                                          
_shelx_title ' P21c_a.res in P2(1)/c'                                           
_shelx_refln_list_code          4                                               
_shelx_F_calc_maximum      103.16                                               
_exptl_crystal_F_000       400.00                                               
_reflns_d_resolution_high  0.7833                                               
                                                                                
loop_                                                                           
 _space_group_symop_operation_xyz                                               
 'x, y, z'                                                                      
 '-x, y+1/2, -z+1/2'                                                            
 '-x, -y, -z'                                                                   
 'x, -y-1/2, z-1/2'                                                             
                                                                                
_cell_length_a    17.4095                                                       
_cell_length_b     4.7271                                                       
_cell_length_c    11.4664                                                       
_cell_angle_alpha  90.000                                                       
_cell_angle_beta   98.247                                                       
_cell_angle_gamma  90.000                                                       
                                                                                
_shelx_F_squared_multiplier     1.000                                           
                                                                                
loop_                                                                           
 _refln_index_h                                                                 
 _refln_index_k                                                                 
 _refln_index_l                                                                 
 _refln_F_squared_calc                                                          
 _refln_F_squared_meas                                                          
 _refln_F_squared_sigma                                                         
 _refln_observed_status                                                         
   2   0   0        373.88        349.19        20.57 o                         
   3   0   0         14.44         14.36         1.77 o                         
   4   0   0       8291.75       7617.64       622.96 o                         
   5   0   0         98.59         89.05         4.23 o                         
   6   0   0        550.57        465.31        28.29 o                         
   7   0   0         29.87         23.11         3.75 o                         
   8   0   0        990.30        854.77        77.56 o                         
   9   0   0         93.75         99.53         6.42 o                         
  10   0   0         19.16         19.61         1.51 o                         
  11   0   0         57.43         54.87         5.59 o                         
  12   0   0        327.21        329.42        29.99 o                         
  13   0   0         20.20         23.41         3.90 o                         
  14   0   0        118.31        110.67         6.39 o                         
  15   0   0        707.70        679.69        47.67 o                         
  16   0   0         18.66         17.87         2.03 o                         
  17   0   0         85.53         89.57        15.23 o                         
  18   0   0         30.28         26.01         2.45 o                         
  19   0   0        122.85        132.56        10.98 o                         
  20   0   0          2.27          3.40         0.63 o                         
  21   0   0         24.75         18.48         1.80 o                         
   1   1   0          0.04          1.28         0.37 o                         
   2   1   0         13.38         12.92         0.86 o                         
   3   1   0       4919.24       4995.11       235.63 o                         
   4   1   0       2322.46       2384.81       113.07 o                         
   5   1   0        146.62        155.06         5.38 o                         
   6   1   0       1349.71       1451.50        59.84 o                         
   7   1   0       1127.95       1222.16        50.49 o                         
   8   1   0       1105.27       1084.07        36.55 o                         
   9   1   0         26.02         30.71         1.53 o                         
  10   1   0        168.24        183.22         6.33 o                         
  11   1   0        820.98        825.45        25.76 o                         
  12   1   0          8.53          6.15         0.52 o                         
  13   1   0        281.95        288.67         8.30 o                         
  14   1   0        528.84        508.80        18.15 o                         
  15   1   0        258.57        267.94        10.79 o                         
  16   1   0          3.09          5.67        43.00 o                         
  17   1   0         90.80         88.63         3.56 o                         
  18   1   0         66.66         71.20         3.45 o                         
  19   1   0          0.07          0.14         0.40 o                         
  20   1   0          4.63          3.14         0.30 o                         
  21   1   0         65.08         58.05         3.83 o                         
   1   2   0        207.90        201.99        12.03 o                         
   2   2   0          0.00          2.62         1.34 o                         
   3   2   0        260.70        263.54         9.09 o                         
   4   2   0        149.65        149.58         5.73 o                         
   5   2   0          4.34          5.13         0.54 o                         
   6   2   0        981.03        996.82        30.84 o                         
   7   2   0         10.12         14.19         0.88 o                         
   8   2   0        383.79        370.36        12.81 o                         
   9   2   0         43.58         40.04         1.56 o                         
  10   2   0          5.10          6.78         0.86 o                         
  11   2   0         28.28         25.88         0.89 o                         
  12   2   0        446.44        433.20        14.02 o                         
  13   2   0          3.42          4.89         0.36 o                         
  14   2   0          3.88          2.79         1.61 o                         
  15   2   0         23.89         24.08         2.35 o                         
  16   2   0          9.59         12.72         4.06 o                         
  17   2   0         50.28         53.34         2.01 o                         
  18   2   0         72.97         67.69         4.17 o                         
  19   2   0         51.90         52.44         2.53 o                         
  20   2   0         29.12         23.69         2.10 o                         
   1   3   0        182.80        208.64         5.86 o                         
   2   3   0         12.01         13.21         0.50 o                         
   3   3   0         76.78         81.55         2.23 o                         
   4   3   0        100.33         91.88         2.79 o                         
   5   3   0        106.73        112.21         3.12 o                         
   6   3   0         47.59         59.06         1.73 o                         
   7   3   0         42.45         42.22         2.05 o                         
   8   3   0         55.25         49.41         2.92 o                         
   9   3   0        877.53        878.15        28.73 o                         
  10   3   0        227.76        223.93         8.85 o                         
  11   3   0         19.69         24.77         1.02 o                         
  12   3   0          5.28          5.28         1.78 o                         
  13   3   0        100.57         99.43         3.69 o                         
  14   3   0         50.68         49.23         3.29 o                         
  15   3   0          6.85          6.53         0.53 o                         
  16   3   0          0.67          0.75         0.20 o                         
  17   3   0         32.00         31.60         2.15 o                         
  18   3   0         14.18         15.33         1.00 o                         
   0   4   0          0.16          0.16         0.24 o                         
   1   4   0         10.07          8.26         0.39 o                         
   2   4   0          3.49          2.47         0.25 o                         
   3   4   0        132.19        130.99         3.91 o                         
   4   4   0          3.55          3.06         0.26 o                         
   5   4   0         47.93         50.97         1.59 o                         
   6   4   0        269.26        262.28         8.16 o                         
   7   4   0        117.50        114.74         3.62 o                         
   8   4   0         10.75         10.76         1.16 o                         
   9   4   0          3.98          4.97         0.36 o                         
  10   4   0         73.25         76.04         3.03 o                         
  11   4   0        142.26        148.33         5.47 o                         
  12   4   0        154.72        176.94         8.38 o                         
  13   4   0         27.06         28.62         1.45 o                         
  14   4   0         27.47         27.24         1.17 o                         
  15   4   0          0.87          0.73         0.15 o                         
  16   4   0          0.31          0.71         0.21 o                         
   1   5   0         73.76         68.37         2.20 o                         
   2   5   0         53.78         58.49         2.04 o                         
   3   5   0         11.84         14.31         0.77 o                         
   4   5   0         37.37         34.56         1.26 o                         
   5   5   0          6.84          7.56         0.46 o                         
   6   5   0          8.02          6.74         0.47 o                         
   7   5   0         33.37         29.43         1.29 o                         
   8   5   0         10.89          9.11         0.51 o                         
   9   5   0         99.77        103.89         6.07 o                         
  10   5   0         16.55         16.27         1.04 o                         
  11   5   0          0.14          0.35         0.17 o                         
  12   5   0          1.21          0.88         0.28 o                         
 -21   1   1         41.52         39.21         3.13 o                         
 -20   1   1         19.47         20.79         2.04 o                         
 -19   1   1         13.41         13.65         0.84 o                         
 -18   1   1          3.63          4.28         0.36 o                         
 -17   1   1         33.44         37.50         5.08 o                         
 -16   1   1         99.34         98.83         6.65 o                         
 -15   1   1        135.82        121.69         4.36 o                         
 -14   1   1         12.56         12.50         3.88 o                         
 -13   1   1          5.53          5.60         1.26 o                         
 -12   1   1         24.53         25.28         1.13 o                         
 -11   1   1         69.84         80.54         2.82 o                         
 -10   1   1        101.48        113.13         4.47 o                         
  -9   1   1          0.17          0.69         0.32 o                         
  -8   1   1         50.76         70.20         3.22 o                         
  -7   1   1        152.93        199.10         6.52 o                         
  -6   1   1        325.83        332.33        11.46 o                         
  -5   1   1        951.14       1046.70        50.67 o                         
  -4   1   1         47.56         50.11         1.72 o                         
  -3   1   1       3475.48       3405.70       160.24 o                         
  -2   1   1        664.77        688.93        33.51 o                         
  -1   1   1       4545.92       4351.90       204.71 o                         
   0   1   1       4101.83       3648.98       172.09 o                         
   1   1   1       6229.16       5984.31       243.80 o                         
   2   1   1          4.17          3.15         0.45 o                         
   3   1   1         38.28         40.86         2.09 o                         
   4   1   1       1744.26       1758.41        83.65 o                         
   5   1   1        396.54        428.55        14.98 o                         
   6   1   1         92.40         87.51         3.95 o                         
   7   1   1        416.59        434.08        16.48 o                         
   8   1   1        121.45        140.55         6.03 o                         
   9   1   1          0.90          0.18         0.42 o                         
  10   1   1         72.95         75.98         2.66 o                         
  11   1   1         19.94         20.60         1.28 o                         
  12   1   1         14.91         11.80         0.83 o                         
  13   1   1          0.27          0.29         0.29 o                         
  14   1   1        216.49        217.83         6.39 o                         
  15   1   1         82.22         88.73         5.02 o                         
  16   1   1        252.24        245.82        11.90 o                         
  17   1   1          2.91          2.62         0.78 o                         
  18   1   1         65.92         77.97         3.77 o                         
  19   1   1        198.32        200.86        10.75 o                         
  20   1   1         15.51         15.06         1.01 o                         
  21   1   1          2.01          1.25         0.28 o                         
 -20   2   1         12.15         14.97         1.34 o                         
 -19   2   1          8.52         10.97         0.61 o                         
 -18   2   1         48.51         46.31         2.91 o                         
 -17   2   1          0.09          0.32         0.23 o                         
 -16   2   1          0.00         37.19        45.24 o                         
 -15   2   1          4.49          3.90         1.17 o                         
 -14   2   1        682.30        703.69        24.76 o                         
 -13   2   1         17.00         12.79         1.09 o                         
 -12   2   1         25.42         19.35         1.22 o                         
 -11   2   1         13.99         14.20         1.15 o                         
 -10   2   1        863.05        844.24        26.43 o                         
  -9   2   1        171.62        173.10         5.88 o                         
  -8   2   1         84.56         83.70         2.77 o                         
  -7   2   1        150.25        147.03         5.71 o                         
  -6   2   1        222.34        250.69         8.11 o                         
  -5   2   1         32.16         32.95         1.34 o                         
  -4   2   1          8.42         11.45         0.85 o                         
  -3   2   1          0.85          2.36         0.97 o                         
  -2   2   1        695.47        770.09        44.96 o                         
   0   2   1        233.38        227.14         9.56 o                         
   1   2   1        471.83        489.57        28.76 o                         
   2   2   1        207.88        222.13         9.50 o                         
   3   2   1         23.08         23.15         1.43 o                         
   4   2   1        545.77        553.01        20.67 o                         
   5   2   1       2129.39       2257.51        82.72 o                         
   6   2   1         53.35         63.12         3.01 o                         
   7   2   1          9.99          9.84         2.48 o                         
   8   2   1        323.68        323.93         9.51 o                         
   9   2   1          0.37          3.14         1.95 o                         
  10   2   1        309.79        324.91         8.98 o                         
  11   2   1        250.85        250.09         7.18 o                         
  12   2   1          8.47          5.63         0.97 o                         
  13   2   1        531.24        523.67        15.77 o                         
  14   2   1         31.41         29.61         1.27 o                         
  15   2   1        184.41        163.86         5.13 o                         
  16   2   1         46.40         45.95         1.75 o                         
  17   2   1          0.37          0.67         0.19 o                         
  18   2   1          9.17          7.80         0.47 o                         
  19   2   1          2.28          1.73         0.30 o                         
 -19   3   1          3.00          2.80         0.36 o                         
 -18   3   1          3.13          6.47         0.53 o                         
 -17   3   1         35.76         29.04         2.92 o                         
 -16   3   1          5.63          4.44         0.49 o                         
 -15   3   1          4.20          5.66         0.41 o                         
 -14   3   1         20.80         26.86         1.45 o                         
 -13   3   1         86.58         93.58         3.86 o                         
 -12   3   1          0.61          7.64        21.30 o                         
 -11   3   1        207.66        205.74         6.78 o                         
 -10   3   1        125.03        130.69         4.72 o                         
  -9   3   1        102.16         92.98         4.29 o                         
  -8   3   1         36.37         36.42         1.12 o                         
  -7   3   1         56.51         50.46         1.80 o                         
  -6   3   1         75.01         78.68         2.43 o                         
  -5   3   1         53.64         50.03         1.40 o                         
  -4   3   1         33.98         35.78         1.09 o                         
  -3   3   1        283.97        289.68         7.65 o                         
  -2   3   1         27.08         27.29         0.84 o                         
  -1   3   1        228.76        242.77         7.14 o                         
   0   3   1         73.42         80.21         2.37 o                         
   1   3   1        281.88        321.25         8.90 o                         
   2   3   1         94.01        101.01         2.92 o                         
   3   3   1          3.66          5.84         0.46 o                         
   4   3   1          0.03          0.48         0.17 o                         
   5   3   1        197.34        198.66         5.36 o                         
   6   3   1         59.85         62.01         2.01 o                         
   7   3   1          0.33          0.86         0.63 o                         
   8   3   1        231.50        246.58         7.42 o                         
   9   3   1        142.12        155.80         5.17 o                         
  10   3   1         39.45         39.56         1.55 o                         
  11   3   1          2.36          2.95         0.66 o                         
  12   3   1         99.99         94.70         6.63 o                         
  13   3   1          0.81          1.08         0.39 o                         
  14   3   1          6.47          7.36         0.58 o                         
  15   3   1         29.36         27.97         1.52 o                         
  16   3   1          0.03          0.11         0.19 o                         
  17   3   1         49.21         53.47         2.59 o                         
  18   3   1          0.37          0.01         0.18 o                         
 -16   4   1          1.32          1.49         0.30 o                         
 -15   4   1         47.33         48.86         2.35 o                         
 -14   4   1          4.89          3.25         0.31 o                         
 -13   4   1         42.88         48.56         3.40 o                         
 -12   4   1         27.41         28.02         1.23 o                         
 -11   4   1          1.84          1.89         0.25 o                         
 -10   4   1         30.70         29.68         1.18 o                         
  -9   4   1         56.02         59.04         2.52 o                         
  -8   4   1        126.22        121.34         5.19 o                         
  -7   4   1        266.12        264.58         8.22 o                         
  -6   4   1          0.15          0.31         0.20 o                         
  -5   4   1          4.88          4.79         0.30 o                         
  -4   4   1         30.87         33.52         1.16 o                         
  -3   4   1        206.90        222.40         6.49 o                         
  -2   4   1        108.54        117.17         3.47 o                         
  -1   4   1         56.62         59.59         1.69 o                         
   0   4   1        187.76        187.62         4.96 o                         
   1   4   1          2.83          4.64         0.38 o                         
   2   4   1         91.94         87.57         2.67 o                         
   3   4   1         53.95         56.41         1.77 o                         
   4   4   1        170.15        184.14         5.42 o                         
   5   4   1          2.39          1.97         0.23 o                         
   6   4   1          3.73          3.72         0.31 o                         
   7   4   1         17.57         19.27         0.79 o                         
   8   4   1         21.41         23.78         1.00 o                         
   9   4   1          7.65          5.35         0.43 o                         
  10   4   1         41.16         43.62         1.89 o                         
  11   4   1          6.82          4.97         0.40 o                         
  12   4   1         27.94         30.31         1.33 o                         
  13   4   1          8.99         12.21         0.61 o                         
  14   4   1          0.61          0.89         0.17 o                         
  15   4   1          2.85          2.83         0.30 o                         
 -12   5   1          6.31          5.47         1.14 o                         
 -11   5   1          6.95          7.25         0.51 o                         
 -10   5   1          4.71          3.61         0.38 o                         
  -9   5   1          2.48          2.52         0.32 o                         
  -8   5   1          8.61          7.20         0.59 o                         
  -7   5   1         41.64         36.42         1.81 o                         
  -6   5   1         16.85         16.57         1.03 o                         
  -5   5   1          3.32          3.20         0.57 o                         
  -4   5   1        161.29        153.96         5.70 o                         
  -3   5   1          0.15          0.59         0.22 o                         
  -2   5   1         12.36         12.82         0.54 o                         
  -1   5   1         16.10         16.48         0.76 o                         
   0   5   1          0.00          0.83         0.25 o                         
   1   5   1          0.07          0.11         0.19 o                         
   2   5   1          0.83          1.06         0.23 o                         
   3   5   1          1.06          1.87         0.24 o                         
   4   5   1         13.09         11.53         0.55 o                         
   5   5   1         78.42         79.24         3.34 o                         
   6   5   1         40.87         39.06         1.71 o                         
   7   5   1         44.72         40.37         1.73 o                         
   8   5   1         49.89         45.40         2.60 o                         
   9   5   1         89.46         86.66         4.13 o                         
  10   5   1          8.39          7.13         0.55 o                         
  11   5   1         15.22         15.87         0.99 o                         
  12   5   1          1.12          0.75         0.19 o                         
 -22   0   2         37.02         33.95         2.86 o                         
 -21   0   2        154.39        160.98        13.23 o                         
 -20   0   2          1.12          0.62         0.51 o                         
 -19   0   2         11.61         11.26         1.91 o                         
 -18   0   2         36.81         39.14         2.44 o                         
 -17   0   2        413.72        398.84        36.61 o                         
 -16   0   2        128.65        121.24         6.06 o                         
 -15   0   2         82.36         87.12         8.03 o                         
 -14   0   2        301.86        315.14        32.70 o                         
 -13   0   2         29.28         22.93         3.63 o                         
 -12   0   2        225.31        219.07         8.14 o                         
 -11   0   2       1011.26        998.90        37.41 o                         
 -10   0   2       4225.44       4491.63       261.40 o                         
  -9   0   2        146.34        155.68         7.96 o                         
  -8   0   2         75.71         81.85         6.45 o                         
  -7   0   2          8.99         13.04         1.24 o                         
  -6   0   2        168.57        177.11         8.07 o                         
  -5   0   2       1083.50       1103.94        90.49 o                         
  -4   0   2       1075.14       1099.75        90.09 o                         
  -3   0   2       2741.58       2581.72       149.60 o                         
  -1   0   2        325.43        328.36        20.00 o                         
   0   0   2       4059.12       3632.40       296.56 o                         
   1   0   2       3475.69       3209.49       186.06 o                         
   2   0   2       2429.50       2246.02       130.38 o                         
   3   0   2       3367.36       3192.97       185.10 o                         
   4   0   2       3466.04       3484.01       202.13 o                         
   5   0   2       1306.20       1386.35        66.27 o                         
   6   0   2        380.39        376.39        22.31 o                         
   7   0   2         97.29         90.64         5.93 o                         
   8   0   2        143.81        177.97        11.60 o                         
   9   0   2        978.35       1004.23        48.69 o                         
  10   0   2         41.29         39.74         4.38 o                         
  11   0   2         51.11         48.10         5.33 o                         
  12   0   2        150.88        155.30        11.13 o                         
  13   0   2        220.16        195.13        16.99 o                         
  14   0   2        423.30        406.21        28.27 o                         
  15   0   2         43.92         43.93         2.60 o                         
  16   0   2        406.07        397.95        74.30 o                         
  17   0   2         78.29         87.10         7.35 o                         
  18   0   2        642.53        624.10        37.47 o                         
  19   0   2         66.73         64.05         5.40 o                         
  20   0   2        135.86        128.85        10.62 o                         
  21   0   2         54.27         49.41         4.11 o                         
 -21   1   2          1.53          2.40         0.38 o                         
 -20   1   2         18.49         21.37         1.96 o                         
 -19   1   2          1.29          1.39         0.32 o                         
 -18   1   2         38.66         41.09         1.59 o                         
 -17   1   2          1.91          2.60         6.14 o                         
 -16   1   2         34.86         33.00         7.55 o                         
 -15   1   2        195.44        200.81         6.56 o                         
 -14   1   2          3.52          4.99         0.54 o                         
 -13   1   2        438.01        435.33        13.05 o                         
 -12   1   2         20.72         19.37         1.15 o                         
 -11   1   2        162.62        172.92         5.51 o                         
 -10   1   2        252.05        228.91         7.04 o                         
  -9   1   2        261.62        299.98        15.18 o                         
  -8   1   2         81.84         77.58         2.82 o                         
  -7   1   2         49.01         46.49         2.00 o                         
  -6   1   2       1220.36       1286.14        61.37 o                         
  -5   1   2        579.33        601.08        28.91 o                         
  -4   1   2       5522.15       5535.21       320.29 o                         
  -3   1   2      10642.97       9877.78       569.42 o                         
  -2   1   2       3093.59       2864.19       135.31 o                         
  -1   1   2        254.94        232.35         8.13 o                         
   0   1   2       1357.11       1206.62        57.21 o                         
   1   1   2       1895.39       1729.26       100.48 o                         
   2   1   2       1637.84       1569.15        74.71 o                         
   3   1   2       3964.16       3836.61       181.37 o                         
   4   1   2        867.83        814.75        27.81 o                         
   5   1   2        859.76       1117.33       136.87 o                         
   6   1   2        872.82        929.71        44.73 o                         
   7   1   2        266.74        300.12        16.51 o                         
   8   1   2         92.66        111.53         5.20 o                         
   9   1   2         29.08         28.43         3.13 o                         
  10   1   2         76.42         61.43         3.96 o                         
  11   1   2        102.86         93.80         3.13 o                         
  12   1   2         11.67         10.73         0.60 o                         
  13   1   2         42.15         40.00         2.45 o                         
  14   1   2        304.92        327.67        11.03 o                         
  15   1   2         63.59         57.43         3.05 o                         
  16   1   2        158.94        146.37        13.87 o                         
  17   1   2          6.59          7.89         0.46 o                         
  18   1   2         28.35         26.40         1.46 o                         
  19   1   2         56.11         50.59         3.03 o                         
  20   1   2         21.65         24.51         1.90 o                         
 -20   2   2         46.16         52.00         4.35 o                         
 -19   2   2         34.49         35.34         1.72 o                         
 -18   2   2         17.92         16.44         1.25 o                         
 -17   2   2          5.55          4.57         0.38 o                         
 -16   2   2         18.85         22.29         3.14 o                         
 -15   2   2         12.82         15.19         1.74 o                         
 -14   2   2        229.72        236.90         8.54 o                         
 -13   2   2        190.53        183.38         6.13 o                         
 -12   2   2         22.61         19.55         1.01 o                         
 -11   2   2         84.31         78.20         2.70 o                         
 -10   2   2        454.37        426.57        12.76 o                         
  -9   2   2         24.38         23.91         0.90 o                         
  -8   2   2        130.30        137.76         4.11 o                         
  -7   2   2         30.51         32.16         1.49 o                         
  -6   2   2        687.67        752.73        22.43 o                         
  -5   2   2         12.94         10.46         0.69 o                         
  -4   2   2         54.69         60.33         2.22 o                         
  -3   2   2        136.44        143.37         4.59 o                         
  -2   2   2       1349.40       1272.58        56.06 o                         
  -1   2   2          4.79          4.79         0.55 o                         
   0   2   2          0.52          1.64         0.57 o                         
   1   2   2        726.83        751.76        35.89 o                         
   2   2   2        244.06        263.75        13.36 o                         
   3   2   2        364.79        387.85        13.38 o                         
   4   2   2         78.16         83.03         3.52 o                         
   5   2   2        538.68        507.42        16.20 o                         
   6   2   2       1451.61       1389.13        58.18 o                         
   7   2   2        275.62        291.34         9.94 o                         
   8   2   2        106.66        104.14         3.11 o                         
   9   2   2         51.26         46.06         1.58 o                         
  10   2   2         42.12         46.98         1.61 o                         
  11   2   2        218.89        213.41         7.15 o                         
  12   2   2          5.99          6.39         1.06 o                         
  13   2   2         69.00         61.67         2.03 o                         
  14   2   2         36.52         32.03         2.46 o                         
  15   2   2        281.37        286.70         8.90 o                         
  16   2   2         60.33         68.03         2.33 o                         
  17   2   2          3.43          5.69         0.50 o                         
  18   2   2         60.61         59.30         3.96 o                         
 -19   3   2         44.21         52.60         4.37 o                         
 -18   3   2         17.00         21.88         1.35 o                         
 -17   3   2          6.79          5.26         0.44 o                         
 -16   3   2          1.33          0.84         0.24 o                         
 -15   3   2         12.86         13.92         0.69 o                         
 -14   3   2         26.91         31.32         8.09 o                         
 -13   3   2        161.91        164.48         5.93 o                         
 -12   3   2          5.41          7.71         0.56 o                         
 -11   3   2          4.74          5.04         1.83 o                         
 -10   3   2         21.54         23.57         0.99 o                         
  -9   3   2        349.31        340.27        10.81 o                         
  -8   3   2        151.41        147.82         4.43 o                         
  -7   3   2        129.98        121.00         3.08 o                         
  -6   3   2        275.11        260.03         6.97 o                         
  -5   3   2         20.76         22.50         0.72 o                         
  -4   3   2          0.79          3.70         0.26 o                         
  -3   3   2        279.98        290.63         7.62 o                         
  -2   3   2         68.28         63.92         2.47 o                         
  -1   3   2        115.10        116.61         3.61 o                         
   0   3   2         13.53         21.25         0.89 o                         
   1   3   2         83.22         90.07         2.84 o                         
   2   3   2        329.35        362.75        10.67 o                         
   3   3   2        193.98        189.92         5.34 o                         
   4   3   2        352.68        355.39        10.33 o                         
   5   3   2        268.38        276.19         7.35 o                         
   6   3   2        185.84        181.99         4.99 o                         
   7   3   2         67.85         71.02         2.20 o                         
   8   3   2         11.34         13.82         0.64 o                         
   9   3   2       1181.96       1254.42        46.26 o                         
  10   3   2        129.53        133.60         4.91 o                         
  11   3   2          3.63          4.87         3.25 o                         
  12   3   2         15.28         15.96         1.91 o                         
  13   3   2          2.35          1.27         1.75 o                         
  14   3   2          0.32          0.22         0.18 o                         
  15   3   2         51.97         56.81         3.43 o                         
  16   3   2         11.50         15.43         0.85 o                         
  17   3   2          1.71          1.04         0.20 o                         
 -16   4   2         23.41         19.72         1.70 o                         
 -15   4   2         16.12         19.09         0.98 o                         
 -14   4   2          0.00          0.00         0.18 o                         
 -13   4   2         11.38         14.50         0.82 o                         
 -12   4   2        156.51        172.26         7.08 o                         
 -11   4   2         19.62         17.93         0.85 o                         
 -10   4   2          0.74          0.95         0.43 o                         
  -9   4   2         12.29         12.83         0.63 o                         
  -8   4   2          0.67          1.05         0.22 o                         
  -7   4   2         99.41        102.66         3.51 o                         
  -6   4   2        107.22        105.51         3.13 o                         
  -5   4   2         72.44         70.30         2.12 o                         
  -4   4   2        217.38        223.46         6.98 o                         
  -3   4   2          7.91          8.66         0.44 o                         
  -2   4   2          1.93          2.61         0.23 o                         
  -1   4   2         22.01         22.60         0.74 o                         
   0   4   2          6.35          7.28         0.36 o                         
   1   4   2         33.26         35.75         1.09 o                         
   2   4   2          3.95          5.81         0.37 o                         
   3   4   2          0.08          0.28         0.20 o                         
   4   4   2          0.77          0.42         0.20 o                         
   5   4   2         21.66         23.49         0.96 o                         
   6   4   2        353.54        345.19        11.60 o                         
   7   4   2        227.19        202.78        18.73 o                         
   8   4   2         34.45         33.41         1.34 o                         
   9   4   2         75.24         79.44         3.88 o                         
  10   4   2          0.01          0.22         0.20 o                         
  11   4   2         12.44         14.91         1.25 o                         
  12   4   2         99.42        105.83         5.32 o                         
  13   4   2         11.02         14.42         0.75 o                         
  14   4   2          5.92          3.41         0.39 o                         
  15   4   2         97.11         77.52         6.39 o                         
 -12   5   2          2.36          2.24         0.33 o                         
 -11   5   2         12.07          9.85         0.64 o                         
 -10   5   2         38.79         33.19         1.98 o                         
  -9   5   2         50.73         48.43         2.87 o                         
  -8   5   2          0.93          0.87         0.26 o                         
  -7   5   2          7.87          7.59         0.60 o                         
  -6   5   2         80.99         73.46         3.06 o                         
  -5   5   2         28.02         27.04         1.24 o                         
  -4   5   2         50.29         46.36         2.30 o                         
  -3   5   2        150.53        145.37         5.39 o                         
  -2   5   2        121.96        128.32         4.77 o                         
  -1   5   2        139.76        133.72         4.95 o                         
   0   5   2         48.06         54.71         2.08 o                         
   1   5   2          8.49         11.11         0.85 o                         
   2   5   2         20.26         21.16         1.01 o                         
   3   5   2         46.13         45.73         1.98 o                         
   4   5   2         13.67         13.50         0.95 o                         
   5   5   2         53.47         48.29         1.87 o                         
   6   5   2          0.95          0.49         0.20 o                         
   7   5   2         86.24         80.42         3.34 o                         
   8   5   2         25.01         25.84         1.31 o                         
   9   5   2         40.53         35.80         1.53 o                         
  10   5   2          2.74          3.13         0.34 o                         
  11   5   2         68.32         59.92         3.66 o                         
 -21   1   3          0.62          0.37         0.23 o                         
 -20   1   3         86.59         92.09         6.74 o                         
 -19   1   3          1.46          1.28         0.34 o                         
 -18   1   3        112.81        113.80         4.22 o                         
 -17   1   3         61.54         60.87         3.04 o                         
 -16   1   3         15.19         12.60         0.65 o                         
 -15   1   3          0.17          0.48         0.76 o                         
 -14   1   3         44.59         44.66         1.55 o                         
 -13   1   3        154.81        158.40         6.15 o                         
 -12   1   3         22.38         23.34         0.91 o                         
 -11   1   3        335.89        332.22         9.56 o                         
 -10   1   3         34.30         34.28         1.24 o                         
  -9   1   3        192.75        192.40         6.57 o                         
  -8   1   3        242.40        236.77         7.77 o                         
  -7   1   3        278.94        300.86         9.68 o                         
  -6   1   3          2.98          1.25         0.72 o                         
  -5   1   3       1755.58       1739.71        82.73 o                         
  -4   1   3        148.98        165.24         5.89 o                         
  -3   1   3         59.64         60.80         2.66 o                         
  -2   1   3        171.03        170.34         6.18 o                         
  -1   1   3        960.94       1011.79        59.41 o                         
   0   1   3        214.48        243.28         7.53 o                         
   1   1   3        212.90        204.49         6.88 o                         
   2   1   3          1.17         11.92         5.92 o                         
   3   1   3        400.86        403.77        15.30 o                         
   4   1   3        484.78        524.04        22.20 o                         
   5   1   3         16.02         20.02         1.83 o                         
   6   1   3         12.98         13.82         2.58 o                         
   7   1   3         21.12         23.97         2.79 o                         
   8   1   3        745.69        790.42        29.81 o                         
   9   1   3        117.77        117.25         6.29 o                         
  10   1   3        142.94        155.88         7.49 o                         
  11   1   3         19.76         17.29         0.79 o                         
  12   1   3          8.79          9.54         1.16 o                         
  13   1   3         15.78         12.19         6.01 o                         
  14   1   3        101.52         94.38         3.42 o                         
  15   1   3        271.21        264.03         8.34 o                         
  16   1   3          1.00          1.30         0.32 o                         
  17   1   3         51.67         54.33         2.31 o                         
  18   1   3         31.52         30.89         1.64 o                         
  19   1   3         70.71         70.86         5.00 o                         
  20   1   3          3.08          1.91         0.76 o                         
 -20   2   3         44.31         52.87         4.42 o                         
 -19   2   3          1.82          2.41         0.24 o                         
 -18   2   3          3.38          3.43         0.51 o                         
 -17   2   3          0.87          1.60         0.22 o                         
 -16   2   3          0.96          0.91         0.99 o                         
 -15   2   3        180.22        182.52         7.06 o                         
 -14   2   3         97.94         97.08         3.38 o                         
 -13   2   3          4.82          6.36         0.60 o                         
 -12   2   3         67.01         64.45         2.29 o                         
 -11   2   3          0.18          1.62         0.65 o                         
 -10   2   3          5.56          5.53         0.74 o                         
  -9   2   3        119.27        119.51         3.33 o                         
  -8   2   3        232.93        233.14         5.99 o                         
  -7   2   3        240.39        239.35         7.28 o                         
  -6   2   3        545.99        534.89        16.37 o                         
  -5   2   3       2062.78       1978.92        76.41 o                         
  -4   2   3        679.07        636.87        22.29 o                         
  -3   2   3          2.38          4.18         0.54 o                         
  -2   2   3          3.94          4.53         0.63 o                         
  -1   2   3        143.43        131.52         5.02 o                         
   0   2   3         18.25         14.10         1.19 o                         
   1   2   3        121.07        148.79         5.82 o                         
   2   2   3         54.08         51.91         2.74 o                         
   3   2   3        945.07        966.30        35.94 o                         
   4   2   3        141.61        171.68         6.70 o                         
   5   2   3         25.98         27.76         1.37 o                         
   6   2   3        922.31        951.77        28.05 o                         
   7   2   3        159.06        167.16         5.16 o                         
   8   2   3        147.41        149.08         4.41 o                         
   9   2   3        185.08        186.32         5.53 o                         
  10   2   3          0.00          1.11         0.50 o                         
  11   2   3          1.34          1.66         7.53 o                         
  12   2   3         10.23         12.07         1.14 o                         
  13   2   3          1.41          1.26         0.34 o                         
  14   2   3         26.87         33.69         1.55 o                         
  15   2   3          0.09          0.80         0.21 o                         
  16   2   3         50.88         53.70         1.86 o                         
  17   2   3         98.70         94.12         4.96 o                         
 -19   3   3         28.94         25.63         2.20 o                         
 -18   3   3         27.39         28.52         2.46 o                         
 -17   3   3         15.98         13.76         0.74 o                         
 -16   3   3         89.89        111.89         5.32 o                         
 -15   3   3         18.08         20.87         0.85 o                         
 -14   3   3          0.59          1.49         0.91 o                         
 -13   3   3        100.42        113.28         4.16 o                         
 -12   3   3        137.98        146.54         5.29 o                         
 -11   3   3          0.63         23.72        27.18 o                         
 -10   3   3         40.28         44.01         1.87 o                         
  -9   3   3         10.76         11.14         0.94 o                         
  -8   3   3         59.05         56.91         2.25 o                         
  -7   3   3        306.07        309.93         8.42 o                         
  -6   3   3          5.12          5.57         0.35 o                         
  -5   3   3        201.57        217.42         5.49 o                         
  -4   3   3        235.18        223.92         5.66 o                         
  -3   3   3        173.61        173.31         4.42 o                         
  -2   3   3          5.94          7.07         0.36 o                         
  -1   3   3        336.52        353.97        10.45 o                         
   0   3   3          7.54          7.54         0.43 o                         
   1   3   3         28.32         38.33         1.19 o                         
   2   3   3         10.85         10.31         0.47 o                         
   3   3   3        212.27        226.91         6.67 o                         
   4   3   3         42.29         45.17         1.50 o                         
   5   3   3        119.22        119.64         3.56 o                         
   6   3   3         33.70         36.43         1.34 o                         
   7   3   3        123.85        134.41         4.51 o                         
   8   3   3          8.61         10.36         0.65 o                         
   9   3   3        365.74        362.07        11.73 o                         
  10   3   3          1.53          1.60         0.77 o                         
  11   3   3         39.37         47.97         4.94 o                         
  12   3   3          0.53          1.06         0.95 o                         
  13   3   3         25.07         24.45         0.98 o                         
  14   3   3          0.00          0.32         0.17 o                         
  15   3   3         25.93         27.24         1.19 o                         
  16   3   3          0.70          1.45         0.29 o                         
 -16   4   3         24.07         24.80         2.12 o                         
 -15   4   3          5.87          4.62         0.50 o                         
 -14   4   3         25.24         25.85         1.12 o                         
 -13   4   3          2.21          0.44         0.19 o                         
 -12   4   3         15.80         16.84         0.79 o                         
 -11   4   3         76.68         79.75         3.33 o                         
 -10   4   3          1.47          1.25         0.23 o                         
  -9   4   3         47.79         47.70         1.82 o                         
  -8   4   3          0.84          0.50         0.22 o                         
  -7   4   3         52.94         49.65         1.95 o                         
  -6   4   3        223.99        216.39         6.30 o                         
  -5   4   3         43.03         49.22         1.62 o                         
  -4   4   3         31.25         34.46         1.17 o                         
  -3   4   3         18.18         17.52         0.65 o                         
  -2   4   3         34.42         32.02         1.02 o                         
  -1   4   3          8.91         10.51         0.45 o                         
   0   4   3          0.24          0.48         0.19 o                         
   1   4   3        129.02        132.85         4.28 o                         
   2   4   3         39.26         39.28         1.40 o                         
   3   4   3         47.83         50.71         1.77 o                         
   4   4   3          1.85          1.83         0.31 o                         
   5   4   3         85.44         84.94         3.28 o                         
   6   4   3         25.67         20.84         3.53 o                         
   7   4   3          4.79          3.93         0.33 o                         
   8   4   3        126.21        126.78         4.70 o                         
   9   4   3        165.94        164.27         6.07 o                         
  10   4   3         32.13         27.94         1.12 o                         
  11   4   3          6.16          5.54         0.70 o                         
  12   4   3         77.96         82.87         3.54 o                         
  13   4   3        223.01        196.94         9.31 o                         
  14   4   3          4.26          3.88         0.48 o                         
 -12   5   3          0.15          0.13         0.18 o                         
 -11   5   3          2.18          1.89         0.31 o                         
 -10   5   3          1.28          1.34         0.24 o                         
  -9   5   3          5.36          6.12         0.47 o                         
  -8   5   3         14.68         13.04         1.14 o                         
  -7   5   3          7.13          7.15         0.49 o                         
  -6   5   3         10.50         11.52         0.82 o                         
  -5   5   3        331.71        311.13        15.97 o                         
  -4   5   3          3.61          3.20         0.33 o                         
  -3   5   3         34.75         33.71         1.32 o                         
  -2   5   3          1.41          3.22         0.82 o                         
  -1   5   3        173.20        176.92         8.44 o                         
   0   5   3         82.59         96.77         4.67 o                         
   1   5   3          0.01         -0.02         0.36 o                         
   2   5   3          9.05          8.23         0.53 o                         
   3   5   3         18.87         17.72         1.38 o                         
   4   5   3          0.08         -0.07         0.22 o                         
   5   5   3          5.76          4.73         0.32 o                         
   6   5   3          0.05          0.41         0.20 o                         
   7   5   3         69.21         64.91         3.13 o                         
   8   5   3          8.80          7.96         0.69 o                         
   9   5   3          2.36          2.82         0.32 o                         
  10   5   3         46.58         39.05         2.30 o                         
 -21   0   4         51.07         46.32         3.98 o                         
 -20   0   4         47.98         51.04         3.05 o                         
 -19   0   4         18.65         21.57         1.42 o                         
 -18   0   4        275.44        277.31        16.11 o                         
 -17   0   4        139.70        142.18         8.35 o                         
 -16   0   4        344.07        343.09        27.62 o                         
 -15   0   4         56.86         60.10         3.37 o                         
 -14   0   4        207.23        203.19         8.63 o                         
 -13   0   4        194.02        184.32         9.48 o                         
 -12   0   4        107.83         95.31         3.39 o                         
 -11   0   4         94.07        103.72         5.44 o                         
 -10   0   4          5.35         11.51         2.68 o                         
  -9   0   4         28.16         28.78         1.98 o                         
  -8   0   4         10.22         10.77         1.18 o                         
  -7   0   4       2611.36       2624.20       153.30 o                         
  -6   0   4       1470.52       1467.67        86.52 o                         
  -5   0   4        138.12        131.19         6.24 o                         
  -4   0   4          5.51          6.84         0.62 o                         
  -2   0   4        729.59        832.73        49.72 o                         
  -1   0   4         46.67         58.24         5.06 o                         
   0   0   4       2555.86       2500.55       145.83 o                         
   1   0   4          4.89          7.55         3.16 o                         
   2   0   4         13.16         29.24         5.80 o                         
   3   0   4        504.29        591.49        36.74 o                         
   4   0   4       1401.18       1469.91       120.93 o                         
   5   0   4        198.98        198.51        10.12 o                         
   6   0   4         91.82         91.43         7.41 o                         
   7   0   4          4.31          4.86         1.97 o                         
   8   0   4       1257.61       1227.33        93.32 o                         
   9   0   4        292.50        307.99        25.81 o                         
  10   0   4        215.25        219.19        13.51 o                         
  11   0   4        143.71        127.25         6.62 o                         
  12   0   4        129.70        104.20         5.59 o                         
  13   0   4        608.28        542.39        26.21 o                         
  14   0   4         50.48         44.72         2.64 o                         
  15   0   4         75.23         70.46        13.46 o                         
  16   0   4        356.59        348.14        28.60 o                         
  17   0   4          0.00         -0.11         0.53 o                         
  18   0   4         38.44         39.34         2.39 o                         
  19   0   4         85.24         88.76         7.36 o                         
  20   0   4          1.91          0.63         0.28 o                         
 -21   1   4          0.02          0.16         0.22 o                         
 -20   1   4         35.64         37.90         3.30 o                         
 -19   1   4         12.03         13.82         1.27 o                         
 -18   1   4        109.90        112.14         4.66 o                         
 -17   1   4        103.31        109.58         4.30 o                         
 -16   1   4        181.70        175.33         8.99 o                         
 -15   1   4         85.13         76.26         5.85 o                         
 -14   1   4        690.79        663.69        19.85 o                         
 -13   1   4        407.53        397.90        14.21 o                         
 -12   1   4          0.01          0.68         0.35 o                         
 -11   1   4          4.45          5.47         0.97 o                         
 -10   1   4         28.23         27.60         1.05 o                         
  -9   1   4        114.22        112.28         3.43 o                         
  -8   1   4        352.49        369.23        11.15 o                         
  -7   1   4         28.78         30.40         1.25 o                         
  -6   1   4          6.62          7.85         0.78 o                         
  -5   1   4          2.88          3.58         0.82 o                         
  -4   1   4        265.44        267.89         9.49 o                         
  -3   1   4        296.92        304.27        11.61 o                         
  -2   1   4        417.73        434.84        26.27 o                         
  -1   1   4        116.78        127.54         4.77 o                         
   0   1   4        375.89        356.61        13.64 o                         
   1   1   4        552.89        530.14        18.18 o                         
   2   1   4        103.11        112.77         4.05 o                         
   3   1   4        159.30        149.72         5.32 o                         
   4   1   4        543.37        540.50        18.47 o                         
   5   1   4        235.47        251.87         8.36 o                         
   6   1   4         21.91         21.91         1.87 o                         
   7   1   4         76.46         83.12         3.57 o                         
   8   1   4          2.03          0.53         1.23 o                         
   9   1   4         29.16         32.32         1.55 o                         
  10   1   4        297.10        294.62         9.01 o                         
  11   1   4         56.41         54.05         1.88 o                         
  12   1   4         81.45         86.24         2.94 o                         
  13   1   4         19.29         17.56         0.83 o                         
  14   1   4        119.12        119.07         8.88 o                         
  15   1   4        122.66        133.96         5.57 o                         
  16   1   4        160.09        165.56         6.84 o                         
  17   1   4          6.53          5.63         0.39 o                         
  18   1   4          0.37          0.74         0.19 o                         
  19   1   4         12.63         12.24         2.35 o                         
 -20   2   4         61.68         64.03         5.32 o                         
 -19   2   4         13.05         13.84         0.77 o                         
 -18   2   4        110.34        127.37         7.41 o                         
 -17   2   4          0.20          0.51         0.17 o                         
 -16   2   4          1.52          0.78         0.29 o                         
 -15   2   4          7.50          6.16         4.76 o                         
 -14   2   4         30.89         37.40         1.42 o                         
 -13   2   4          4.61          3.99         4.12 o                         
 -12   2   4         12.52         11.14         0.94 o                         
 -11   2   4         15.57         13.40         1.67 o                         
 -10   2   4        140.10        142.40         4.43 o                         
  -9   2   4        124.30        127.03         3.76 o                         
  -8   2   4         54.26         51.66         1.78 o                         
  -7   2   4        156.22        131.79         3.65 o                         
  -6   2   4       3304.88       3452.31       163.61 o                         
  -5   2   4        503.81        494.05        14.23 o                         
  -4   2   4        979.69        986.90        31.31 o                         
  -3   2   4         52.11         47.51         3.87 o                         
  -2   2   4        604.62        650.02        28.04 o                         
  -1   2   4        765.65        780.99        29.64 o                         
   0   2   4        237.08        227.16         7.99 o                         
   1   2   4        480.71        475.99        15.33 o                         
   2   2   4          0.03          1.27         0.33 o                         
   3   2   4         26.59         28.06         1.42 o                         
   4   2   4        347.94        341.24        12.24 o                         
   5   2   4        698.33        735.34        20.61 o                         
   6   2   4        230.53        245.18         6.55 o                         
   7   2   4        159.33        172.87         4.52 o                         
   8   2   4        142.05        154.18         4.34 o                         
   9   2   4        219.17        226.26         6.55 o                         
  10   2   4          0.27          0.76         0.60 o                         
  11   2   4         13.64         13.18         1.17 o                         
  12   2   4         57.06         52.53         1.72 o                         
  13   2   4          6.01          5.58         0.98 o                         
  14   2   4         25.66         25.85         1.08 o                         
  15   2   4          0.14          0.01         0.15 o                         
  16   2   4         20.73         18.89         0.89 o                         
  17   2   4         18.81         22.08         1.11 o                         
 -18   3   4         32.14         39.92         4.11 o                         
 -17   3   4         50.47         48.50         3.84 o                         
 -16   3   4         26.65         35.55         1.52 o                         
 -15   3   4         30.58         30.80         1.19 o                         
 -14   3   4         26.77         27.11         1.07 o                         
 -13   3   4         45.72         48.57         1.85 o                         
 -12   3   4         24.63         27.03         2.28 o                         
 -11   3   4         14.23         15.20         1.77 o                         
 -10   3   4          2.81          3.75         1.33 o                         
  -9   3   4         22.90         24.01         1.03 o                         
  -8   3   4        136.28        130.09         3.71 o                         
  -7   3   4        748.16        719.60        18.66 o                         
  -6   3   4        218.90        200.71         5.05 o                         
  -5   3   4         35.16         32.95         0.96 o                         
  -4   3   4         81.37         86.06         2.41 o                         
  -3   3   4          0.95          1.10         0.16 o                         
  -2   3   4        157.88        152.89         4.12 o                         
  -1   3   4         81.95         76.46         2.29 o                         
   0   3   4        451.27        432.64        11.93 o                         
   1   3   4         23.88         26.33         1.10 o                         
   2   3   4        175.36        178.67         5.35 o                         
   3   3   4        385.73        398.64        10.64 o                         
   4   3   4        164.01        169.59         4.92 o                         
   5   3   4         42.62         44.02         1.95 o                         
   6   3   4          1.58          2.59         1.55 o                         
   7   3   4          1.08          2.55         0.52 o                         
   8   3   4        456.77        446.04        13.34 o                         
   9   3   4         41.43         36.42         1.88 o                         
  10   3   4        353.11        398.86        25.20 o                         
  11   3   4         41.83         47.62         1.83 o                         
  12   3   4        321.20        328.62        13.08 o                         
  13   3   4         39.24         44.29         3.76 o                         
  14   3   4          0.04          0.12         0.16 o                         
  15   3   4         44.86         43.36         3.02 o                         
 -15   4   4         33.60         41.37         2.31 o                         
 -14   4   4          3.68          3.01         0.24 o                         
 -13   4   4          1.26          1.73         0.22 o                         
 -12   4   4          6.94          7.92         0.46 o                         
 -11   4   4          0.34          0.35         0.19 o                         
 -10   4   4         55.22         54.93         2.23 o                         
  -9   4   4         10.59          9.89         0.46 o                         
  -8   4   4         73.71         68.75         2.60 o                         
  -7   4   4         23.47         20.89         0.81 o                         
  -6   4   4         99.94        112.18         3.84 o                         
  -5   4   4         43.67         43.24         1.42 o                         
  -4   4   4        387.16        378.96        11.02 o                         
  -3   4   4         10.51         10.72         0.62 o                         
  -2   4   4         12.93         14.92         0.60 o                         
  -1   4   4          4.58          5.95         0.48 o                         
   0   4   4        186.53        180.36         5.74 o                         
   1   4   4        147.36        142.94         4.57 o                         
   2   4   4         42.50         45.00         1.61 o                         
   3   4   4          6.30          7.70         0.47 o                         
   4   4   4        136.25        148.67         8.01 o                         
   5   4   4         82.92         90.12         3.00 o                         
   6   4   4        268.42        267.70         8.91 o                         
   7   4   4         17.48         18.91         0.85 o                         
   8   4   4          0.65          0.79         0.19 o                         
   9   4   4          3.12          2.67         0.26 o                         
  10   4   4          9.20          5.11         0.36 o                         
  11   4   4        176.01        164.25         6.03 o                         
  12   4   4          7.75          7.45         0.42 o                         
  13   4   4         64.35         57.98         5.45 o                         
 -11   5   4          1.01          0.63         0.27 o                         
 -10   5   4          1.51          1.43         0.32 o                         
  -9   5   4         70.75         66.45         5.55 o                         
  -8   5   4          0.81          0.38         0.39 o                         
  -7   5   4          5.94          5.99         0.55 o                         
  -6   5   4         17.31         17.41         0.94 o                         
  -5   5   4        165.50        157.88         7.50 o                         
  -4   5   4         15.90         16.49         1.30 o                         
  -3   5   4         31.04         28.48         4.36 o                         
  -2   5   4         15.83         19.99         1.36 o                         
  -1   5   4         45.84         44.16         2.22 o                         
   0   5   4          2.76          3.51         0.84 o                         
   1   5   4          1.93          1.73         0.28 o                         
   2   5   4          1.66          1.26         0.31 o                         
   3   5   4        266.94        255.18         9.89 o                         
   4   5   4        144.62        142.07         6.15 o                         
   5   5   4          0.09          0.59         0.20 o                         
   6   5   4          0.17          0.43         0.19 o                         
   7   5   4         81.87         72.80         3.02 o                         
   8   5   4         42.80         37.14         2.22 o                         
   9   5   4         11.16         11.98         1.19 o                         
 -21   1   5         52.63         46.53         3.85 o                         
 -20   1   5          6.15          5.40         0.56 o                         
 -19   1   5         42.81         44.01         3.09 o                         
 -18   1   5         38.89         41.79         1.81 o                         
 -17   1   5         90.22         84.08         3.55 o                         
 -16   1   5         18.52         23.49         3.44 o                         
 -15   1   5          8.37          5.85         1.21 o                         
 -14   1   5          0.46          1.57         1.30 o                         
 -13   1   5         99.24        102.43         3.56 o                         
 -12   1   5          3.80          5.55         2.56 o                         
 -11   1   5         11.29         13.54         1.37 o                         
 -10   1   5         34.77         38.54         1.31 o                         
  -9   1   5        172.96        155.34         4.66 o                         
  -8   1   5         58.29         53.76         1.88 o                         
  -7   1   5         17.33         15.64         0.89 o                         
  -6   1   5        241.44        272.00         7.82 o                         
  -5   1   5        300.12        333.84         9.86 o                         
  -4   1   5        167.32        183.52         7.69 o                         
  -3   1   5          2.91          2.42         0.37 o                         
  -2   1   5        768.15        750.11        27.57 o                         
  -1   1   5        122.05        125.62         3.79 o                         
   0   1   5         33.10         33.49         3.27 o                         
   1   1   5        176.28        188.44         5.92 o                         
   2   1   5        249.15        232.74        10.35 o                         
   3   1   5        155.76        166.21         5.43 o                         
   4   1   5        277.54        310.85         8.95 o                         
   5   1   5        585.48        606.77        18.13 o                         
   6   1   5          7.30          9.90         1.05 o                         
   7   1   5          7.18          8.19         1.83 o                         
   8   1   5          5.56          5.41         1.26 o                         
   9   1   5        183.80        189.18         6.03 o                         
  10   1   5        209.72        196.32         6.89 o                         
  11   1   5        135.24        119.22         4.38 o                         
  12   1   5         22.94         27.89         1.18 o                         
  13   1   5          5.73          7.90        53.74 o                         
  14   1   5        138.39        134.27        17.17 o                         
  15   1   5         83.50         78.76         3.32 o                         
  16   1   5          2.11          2.20         0.29 o                         
  17   1   5          0.54          0.25         0.22 o                         
  18   1   5          1.76          1.60         0.21 o                         
 -20   2   5          1.70          1.86         0.32 o                         
 -19   2   5         53.09         58.05         3.88 o                         
 -18   2   5         71.94         70.42         6.61 o                         
 -17   2   5        145.98        163.65         6.01 o                         
 -16   2   5          3.10          1.95         0.22 o                         
 -15   2   5         68.12         76.19         4.63 o                         
 -14   2   5        289.18        303.21        12.01 o                         
 -13   2   5        162.67        159.12         5.37 o                         
 -12   2   5          2.07          2.04         0.73 o                         
 -11   2   5         62.29         59.49         3.38 o                         
 -10   2   5         94.02         96.34         3.34 o                         
  -9   2   5        133.92        125.25         5.34 o                         
  -8   2   5        202.07        206.58         6.13 o                         
  -7   2   5         22.21         24.45         0.85 o                         
  -6   2   5        211.03        219.80         6.81 o                         
  -5   2   5         60.99         56.47         1.81 o                         
  -4   2   5        149.30        153.37         4.83 o                         
  -3   2   5         84.66         83.39         3.20 o                         
  -2   2   5         10.50          5.94         0.69 o                         
  -1   2   5          3.65          2.43         1.12 o                         
   0   2   5         93.36         88.31         4.23 o                         
   1   2   5        684.71        700.89        37.57 o                         
   2   2   5         28.16         38.39         1.32 o                         
   3   2   5         60.01         57.50         1.82 o                         
   4   2   5          4.78          4.11         0.25 o                         
   5   2   5         34.67         34.14         1.00 o                         
   6   2   5         51.34         56.15         1.81 o                         
   7   2   5          1.16          2.87         0.44 o                         
   8   2   5          8.64         10.20         0.68 o                         
   9   2   5         37.71         34.14         1.32 o                         
  10   2   5         59.51         61.73         1.87 o                         
  11   2   5        148.08        136.21         5.38 o                         
  12   2   5         36.49         33.77         2.35 o                         
  13   2   5          4.83          6.31         2.40 o                         
  14   2   5          0.86          0.45         0.19 o                         
  15   2   5         18.76         24.48         1.13 o                         
  16   2   5          0.62          0.21         0.15 o                         
  17   2   5          0.45          0.45         0.24 o                         
 -18   3   5          7.92          9.15         0.86 o                         
 -17   3   5         96.77         99.35        14.52 o                         
 -16   3   5         32.47         30.66         1.52 o                         
 -15   3   5          7.67          6.32         0.37 o                         
 -14   3   5         42.04         45.42         1.72 o                         
 -13   3   5         11.97          9.92         1.50 o                         
 -12   3   5         28.06         27.13         1.65 o                         
 -11   3   5         58.52         61.99         2.90 o                         
 -10   3   5        158.11        148.09         4.87 o                         
  -9   3   5         97.14        103.84         3.00 o                         
  -8   3   5        169.79        169.66         4.60 o                         
  -7   3   5        220.52        210.91         5.61 o                         
  -6   3   5        152.93        142.42         3.66 o                         
  -5   3   5          0.41          0.23         0.51 o                         
  -4   3   5         91.55         95.39         2.57 o                         
  -3   3   5          0.10          0.71         0.18 o                         
  -2   3   5          7.78          8.77         0.38 o                         
  -1   3   5        160.60        161.31         4.10 o                         
   0   3   5         37.01         37.42         1.07 o                         
   1   3   5          0.00          0.37         0.18 o                         
   2   3   5          0.94          2.25         0.24 o                         
   3   3   5          1.12          1.38         0.58 o                         
   4   3   5          3.93          5.76         0.35 o                         
   5   3   5          4.71          6.12         0.40 o                         
   6   3   5          2.52          1.48         0.28 o                         
   7   3   5          1.15          0.73         0.34 o                         
   8   3   5        149.05        151.56         4.57 o                         
   9   3   5         89.90         82.21         5.79 o                         
  10   3   5          6.36          7.50         0.53 o                         
  11   3   5         64.74         63.16         5.38 o                         
  12   3   5         37.73         39.93         2.33 o                         
  13   3   5        168.79        172.03         7.04 o                         
  14   3   5         34.64         34.79         1.72 o                         
  15   3   5         11.39         10.45         0.70 o                         
 -15   4   5         59.49         68.63         5.65 o                         
 -14   4   5          0.78          0.60         0.18 o                         
 -13   4   5          0.04          0.24         0.16 o                         
 -12   4   5         25.98         32.15         1.38 o                         
 -11   4   5          0.07          0.32         0.20 o                         
 -10   4   5          1.68          1.94         0.24 o                         
  -9   4   5        190.55        183.72         7.56 o                         
  -8   4   5        206.77        194.37         6.53 o                         
  -7   4   5         75.94         77.63         2.91 o                         
  -6   4   5          7.01          5.84         0.37 o                         
  -5   4   5        517.70        519.67        16.08 o                         
  -4   4   5         29.01         31.63         1.64 o                         
  -3   4   5          9.63         10.54         0.98 o                         
  -2   4   5         89.10         98.68         3.43 o                         
  -1   4   5         52.09         57.08         1.98 o                         
   0   4   5         19.98         22.91         1.40 o                         
   1   4   5         24.35         26.20         1.26 o                         
   2   4   5         42.02         37.05         2.09 o                         
   3   4   5        139.55        130.11         4.23 o                         
   4   4   5          1.26          0.58         0.21 o                         
   5   4   5         26.37         25.72         1.06 o                         
   6   4   5         90.98         97.17         3.31 o                         
   7   4   5        180.50        172.38         5.78 o                         
   8   4   5          0.93          0.88         0.19 o                         
   9   4   5        283.20        247.30        14.63 o                         
  10   4   5         83.68         89.82         3.63 o                         
  11   4   5          0.02          0.09         0.14 o                         
  12   4   5         12.14         10.14         1.07 o                         
 -10   5   5          0.80          0.90         0.28 o                         
  -9   5   5          8.95          8.48         0.80 o                         
  -8   5   5         30.60         25.31         2.15 o                         
  -7   5   5          4.63          5.53         0.48 o                         
  -6   5   5          2.01          1.50         0.38 o                         
  -5   5   5         96.68         89.40         4.27 o                         
  -4   5   5          0.11          0.32         0.28 o                         
  -3   5   5          7.50          5.89         0.59 o                         
  -2   5   5         74.42         68.24         4.13 o                         
  -1   5   5        114.55        113.57         5.43 o                         
   0   5   5          6.14          9.04         1.19 o                         
   1   5   5         19.67         21.51         1.23 o                         
   2   5   5         45.26         44.95         2.22 o                         
   3   5   5        130.22        121.94         5.83 o                         
   4   5   5         72.37         68.98         3.33 o                         
   5   5   5          3.03          3.57         0.27 o                         
   6   5   5          5.16          3.36         0.37 o                         
   7   5   5          0.00          0.18         0.17 o                         
   8   5   5         15.46         13.27         1.23 o                         
 -21   0   6         44.05         39.15         3.27 o                         
 -20   0   6        490.52        462.12        26.67 o                         
 -19   0   6        110.35        119.45         6.98 o                         
 -18   0   6          6.62          5.40         0.63 o                         
 -17   0   6        130.64        134.95         7.92 o                         
 -16   0   6        232.36        218.62        10.35 o                         
 -15   0   6          6.92          5.55         2.14 o                         
 -14   0   6         47.51         43.98         2.14 o                         
 -13   0   6         57.24         56.37         3.50 o                         
 -12   0   6       1198.89       1088.60        44.87 o                         
 -11   0   6          4.22          7.63         2.49 o                         
 -10   0   6         61.57         46.64         1.72 o                         
  -9   0   6        260.82        227.71         7.11 o                         
  -8   0   6        499.57        461.18        15.61 o                         
  -7   0   6          4.62         10.26         1.33 o                         
  -6   0   6        168.23        147.01         5.87 o                         
  -5   0   6        755.01        793.55        39.13 o                         
  -4   0   6         74.24         60.45         3.33 o                         
  -3   0   6         24.72         15.22         2.17 o                         
  -2   0   6         10.61         16.65         0.84 o                         
  -1   0   6       1029.48       1157.32        69.73 o                         
   0   0   6        771.14        774.08        43.68 o                         
   1   0   6          1.44          2.04         0.73 o                         
   2   0   6       2209.81       2359.90       139.17 o                         
   3   0   6        460.13        487.69        21.48 o                         
   4   0   6         20.59         25.12         8.64 o                         
   5   0   6        104.01        101.37         4.02 o                         
   6   0   6         17.34         20.64         1.62 o                         
   7   0   6        194.69        200.74         7.64 o                         
   8   0   6        214.41        195.18         8.48 o                         
   9   0   6         52.67         45.45         3.51 o                         
  10   0   6         71.91         64.12         4.23 o                         
  11   0   6        277.24        281.92        14.09 o                         
  12   0   6        484.39        473.91        23.13 o                         
  13   0   6        179.08        166.65         9.26 o                         
  14   0   6        144.24        132.48        11.05 o                         
  15   0   6         18.03         22.80         2.19 o                         
  16   0   6          0.01         -0.01         0.48 o                         
  17   0   6         73.50         87.23         5.13 o                         
  18   0   6          3.82          3.35         0.56 o                         
 -21   1   6         11.78          8.40         0.81 o                         
 -20   1   6          1.21          0.44         0.21 o                         
 -19   1   6         26.71         30.70         2.59 o                         
 -18   1   6         46.88         47.29         3.26 o                         
 -17   1   6        143.99        146.78         5.41 o                         
 -16   1   6         38.61         38.24         1.94 o                         
 -15   1   6        163.79        164.94         4.85 o                         
 -14   1   6          0.04          0.74         0.71 o                         
 -13   1   6         89.78         82.72         4.06 o                         
 -12   1   6        404.56        386.16        11.94 o                         
 -11   1   6          5.81          5.93         0.96 o                         
 -10   1   6        274.75        247.02         7.09 o                         
  -9   1   6        470.25        436.95        11.75 o                         
  -8   1   6         19.97         19.29         1.82 o                         
  -7   1   6          4.87          5.87         0.55 o                         
  -6   1   6          1.70          1.98         0.37 o                         
  -5   1   6        244.31        241.41         8.02 o                         
  -4   1   6          2.70          2.41         0.73 o                         
  -3   1   6        602.04        569.40        21.29 o                         
  -2   1   6        175.24        169.74         5.85 o                         
  -1   1   6        181.87        197.86         6.25 o                         
   0   1   6       1101.08       1132.44        60.43 o                         
   1   1   6        936.79        973.84        47.57 o                         
   2   1   6          0.96          3.13         0.53 o                         
   3   1   6        299.67        279.93         8.73 o                         
   4   1   6        127.61        119.67         3.76 o                         
   5   1   6        269.23        288.22         9.60 o                         
   6   1   6          3.01          2.54         1.13 o                         
   7   1   6         16.42         16.31         1.42 o                         
   8   1   6         79.90         66.70         2.34 o                         
   9   1   6        309.67        288.14         9.02 o                         
  10   1   6        378.02        369.50        18.80 o                         
  11   1   6          0.01          0.06         0.64 o                         
  12   1   6        194.51        172.87        17.54 o                         
  13   1   6         42.54          8.44        82.06 o                         
  14   1   6          0.01         -0.01         0.22 o                         
  15   1   6          0.22          0.28         0.27 o                         
  16   1   6          0.05          0.34         0.23 o                         
  17   1   6          4.50          6.44         0.43 o                         
  18   1   6         17.70         20.74         1.81 o                         
 -19   2   6          5.06          5.09         0.41 o                         
 -18   2   6          0.66          0.68         0.18 o                         
 -17   2   6        103.03        109.55         4.56 o                         
 -16   2   6        355.66        410.21        14.98 o                         
 -15   2   6         14.49         18.94         0.79 o                         
 -14   2   6          1.07          3.64        10.52 o                         
 -13   2   6          6.86          5.36         0.88 o                         
 -12   2   6         19.58         25.78         1.03 o                         
 -11   2   6         51.93         49.17         1.91 o                         
 -10   2   6        112.09         95.34         5.45 o                         
  -9   2   6         11.75         14.25         1.06 o                         
  -8   2   6          0.00          0.60         0.87 o                         
  -7   2   6         16.75         17.18         0.65 o                         
  -6   2   6          1.35          1.24         0.17 o                         
  -5   2   6         17.04         21.09         0.76 o                         
  -4   2   6          2.92          4.39         0.84 o                         
  -3   2   6         49.02         46.50         1.82 o                         
  -2   2   6         96.32        104.81         4.37 o                         
  -1   2   6         14.14         19.25         0.91 o                         
   0   2   6        629.48        615.26        16.28 o                         
   1   2   6         32.53         38.42         1.43 o                         
   2   2   6          2.85          1.03         0.75 o                         
   3   2   6         36.00         35.23         2.13 o                         
   4   2   6         65.03         62.40         1.76 o                         
   5   2   6         51.56         47.19         1.37 o                         
   6   2   6        247.02        242.71         7.57 o                         
   7   2   6        424.38        440.27        11.24 o                         
   8   2   6        300.40        287.16         7.44 o                         
   9   2   6         21.71         22.55         0.79 o                         
  10   2   6        121.96        114.01         6.25 o                         
  11   2   6          7.60          8.57         0.93 o                         
  12   2   6        140.45        145.48         5.54 o                         
  13   2   6        177.30        181.02         6.65 o                         
  14   2   6         52.88         46.47         2.01 o                         
  15   2   6          1.26          1.43         0.42 o                         
  16   2   6         12.03         13.10         1.21 o                         
 -17   3   6          5.59          4.89         0.42 o                         
 -16   3   6         29.35         31.05         1.32 o                         
 -15   3   6          3.15          2.50         0.25 o                         
 -14   3   6          0.53          0.83         0.26 o                         
 -13   3   6         33.75         31.03         1.20 o                         
 -12   3   6         23.13        -22.83        22.83 o                         
 -11   3   6        296.56        293.46         9.48 o                         
 -10   3   6        384.85        378.99        13.16 o                         
  -9   3   6        385.59        380.26        11.28 o                         
  -8   3   6         25.15         20.08         0.65 o                         
  -7   3   6        659.25        619.08        14.45 o                         
  -6   3   6        362.19        343.91         8.13 o                         
  -5   3   6        203.81        216.38         5.42 o                         
  -4   3   6          1.33          2.20         0.44 o                         
  -3   3   6        215.26        208.52         5.26 o                         
  -2   3   6        390.32        379.96         9.08 o                         
  -1   3   6         78.75         77.60         2.19 o                         
   0   3   6         32.28         36.29         1.14 o                         
   1   3   6        116.91        110.70         3.08 o                         
   2   3   6        768.36        868.17        41.81 o                         
   3   3   6         33.79         34.90         1.30 o                         
   4   3   6          1.06          0.61         0.48 o                         
   5   3   6         64.80         65.78         2.06 o                         
   6   3   6         68.66         72.37         2.25 o                         
   7   3   6         14.88         19.22         1.83 o                         
   8   3   6        183.08        170.25         6.59 o                         
   9   3   6         23.42         24.81         0.94 o                         
  10   3   6         22.11         17.98         0.90 o                         
  11   3   6          8.68          7.20         0.54 o                         
  12   3   6          4.89          5.91         0.46 o                         
  13   3   6          2.74          2.44         0.25 o                         
  14   3   6         45.67         64.84         6.50 o                         
 -15   4   6          2.00          2.97         0.43 o                         
 -14   4   6          0.01          0.15         0.24 o                         
 -13   4   6         39.12         36.47         1.78 o                         
 -12   4   6          0.58          0.50         0.20 o                         
 -11   4   6          9.72         11.76         0.84 o                         
 -10   4   6         73.83         80.83         6.08 o                         
  -9   4   6        249.22        231.12         9.66 o                         
  -8   4   6         99.90         94.37         3.51 o                         
  -7   4   6          2.02          2.17         0.23 o                         
  -6   4   6         13.37         17.79         0.72 o                         
  -5   4   6          0.72          0.43         0.19 o                         
  -4   4   6        142.90        150.56         5.56 o                         
  -3   4   6        158.06        161.49         5.97 o                         
  -2   4   6         22.68         23.51         1.04 o                         
  -1   4   6        105.18        114.62         5.22 o                         
   0   4   6        145.82        147.76         5.60 o                         
   1   4   6        359.84        354.54        12.93 o                         
   2   4   6          0.18          0.21         0.21 o                         
   3   4   6          0.96          0.73         0.20 o                         
   4   4   6          0.04          0.01         0.18 o                         
   5   4   6          2.71          3.42         0.37 o                         
   6   4   6          0.46          0.56         0.17 o                         
   7   4   6         45.67         40.61         1.47 o                         
   8   4   6          0.01          0.12         0.20 o                         
   9   4   6          4.09          3.67         0.33 o                         
  10   4   6          5.22          4.64         0.49 o                         
  11   4   6         19.83         25.34         1.55 o                         
  12   4   6          1.83          0.37         0.22 o                         
  -6   5   6          4.34          3.50         0.57 o                         
  -5   5   6         45.36         43.65         2.63 o                         
  -4   5   6         42.85         38.96         2.35 o                         
  -3   5   6         16.57         21.45         2.62 o                         
  -2   5   6         56.49         52.18         2.55 o                         
  -1   5   6         23.64         24.08         1.24 o                         
   0   5   6          2.07          2.48         0.29 o                         
   1   5   6          1.63          2.06         0.25 o                         
   2   5   6          1.48          2.32         0.27 o                         
   3   5   6         53.86         51.17         2.70 o                         
   4   5   6        120.91        107.62         5.12 o                         
   5   5   6          0.02          0.07         0.15 o                         
   6   5   6          5.50          4.71         0.55 o                         
   7   5   6          1.76          1.95         0.36 o                         
 -20   1   7          5.18          4.16         0.35 o                         
 -19   1   7         11.20         11.77         1.35 o                         
 -18   1   7         12.74         13.34         1.12 o                         
 -17   1   7          1.78          2.96         0.25 o                         
 -16   1   7          9.68         11.52         0.51 o                         
 -15   1   7         44.37         51.97         7.10 o                         
 -14   1   7          0.91         27.75        45.88 o                         
 -13   1   7        189.20        188.44         5.77 o                         
 -12   1   7        456.24        451.88        12.83 o                         
 -11   1   7        263.15        243.90        11.04 o                         
 -10   1   7          1.24          0.62         0.79 o                         
  -9   1   7          4.05          7.19         0.64 o                         
  -8   1   7        306.87        279.78         8.73 o                         
  -7   1   7        202.13        182.66         5.16 o                         
  -6   1   7        146.55        149.23         4.53 o                         
  -5   1   7          2.74          4.91         1.30 o                         
  -4   1   7         17.36         18.46         0.92 o                         
  -3   1   7          9.26          6.47         1.43 o                         
  -2   1   7         94.49        108.41         3.81 o                         
  -1   1   7        290.35        322.38         9.89 o                         
   0   1   7         37.94         33.28         1.66 o                         
   1   1   7        196.48        232.93         8.17 o                         
   2   1   7        151.36        142.65         4.53 o                         
   3   1   7         22.27         30.32         1.39 o                         
   4   1   7        169.71        163.84         6.27 o                         
   5   1   7         24.10         27.51         2.73 o                         
   6   1   7         60.58         60.57         2.16 o                         
   7   1   7         64.40         58.36         2.31 o                         
   8   1   7         14.41         13.63         0.87 o                         
   9   1   7          0.81          6.73        52.83 o                         
  10   1   7          4.18          5.11        11.03 o                         
  11   1   7         44.06         46.77         7.90 o                         
  12   1   7          0.38          0.85         0.41 o                         
  13   1   7          1.83          0.41         0.23 o                         
  14   1   7         17.57         16.29         0.94 o                         
  15   1   7         25.36         24.67         1.28 o                         
  16   1   7         31.86         36.55         2.04 o                         
  17   1   7          6.88          8.44         0.47 o                         
 -19   2   7          1.82          4.63         0.54 o                         
 -18   2   7         14.87         15.47         0.99 o                         
 -17   2   7         19.75         22.69         0.98 o                         
 -16   2   7         19.87         20.65         0.93 o                         
 -15   2   7        180.59        184.63         6.78 o                         
 -14   2   7         15.86         15.44         1.77 o                         
 -13   2   7         21.33         22.16         2.52 o                         
 -12   2   7        149.33        151.99         7.24 o                         
 -11   2   7         31.82         30.21         1.69 o                         
 -10   2   7         82.17         76.98         2.76 o                         
  -9   2   7         98.43         93.36         3.21 o                         
  -8   2   7         50.06         46.03         1.76 o                         
  -7   2   7        305.13        303.34         8.62 o                         
  -6   2   7          0.06          0.76         4.67 o                         
  -5   2   7         76.62         69.21         2.17 o                         
  -4   2   7         12.48         11.22         0.49 o                         
  -3   2   7         30.43         31.46         1.03 o                         
  -2   2   7         22.08         26.79         0.91 o                         
  -1   2   7          0.83          1.02         0.16 o                         
   0   2   7         11.41          8.99         0.57 o                         
   1   2   7        598.86        611.07        16.95 o                         
   2   2   7         31.81         33.69         1.12 o                         
   3   2   7        294.11        298.75         8.14 o                         
   4   2   7        159.12        157.34         4.72 o                         
   5   2   7          5.93          7.57         0.44 o                         
   6   2   7         34.29         29.60         1.15 o                         
   7   2   7        592.37        579.17        16.40 o                         
   8   2   7        126.15        113.18         3.27 o                         
   9   2   7          8.69          6.49         1.00 o                         
  10   2   7         99.77         94.82         4.41 o                         
  11   2   7        137.28        139.14         4.88 o                         
  12   2   7         93.18         81.97         3.43 o                         
  13   2   7          0.26          0.11         0.19 o                         
  14   2   7          1.99          2.28         0.29 o                         
  15   2   7          0.06          0.11         0.23 o                         
  16   2   7          2.65          4.22         0.57 o                         
 -16   3   7          2.78          6.34         0.66 o                         
 -15   3   7         15.27         15.90         0.71 o                         
 -14   3   7          0.67          0.53         0.14 o                         
 -13   3   7          2.60          2.23         0.20 o                         
 -12   3   7         10.28          8.79         0.44 o                         
 -11   3   7         42.27         43.96         1.53 o                         
 -10   3   7         35.12         31.32         1.11 o                         
  -9   3   7         86.57         77.05         2.58 o                         
  -8   3   7          0.98          0.74         0.41 o                         
  -7   3   7          0.93          4.98        19.78 o                         
  -6   3   7         15.02         15.25         0.64 o                         
  -5   3   7          0.18          0.38         0.14 o                         
  -4   3   7         21.57         23.92         0.74 o                         
  -3   3   7         49.91         47.86         1.36 o                         
  -2   3   7        262.01        249.62         6.60 o                         
  -1   3   7        172.80        156.90         4.21 o                         
   0   3   7          0.01          0.54         0.17 o                         
   1   3   7        154.67        147.63         4.20 o                         
   2   3   7        170.50        160.27         4.78 o                         
   3   3   7        144.80        143.00         4.64 o                         
   4   3   7          7.82          7.82         0.77 o                         
   5   3   7         54.16         56.33         2.58 o                         
   6   3   7        140.76        145.84         4.61 o                         
   7   3   7          7.12          7.28         1.65 o                         
   8   3   7          0.57         15.14        34.66 o                         
   9   3   7         90.85         86.17         3.58 o                         
  10   3   7         46.63         44.76         2.20 o                         
  11   3   7          0.43         -0.01         0.22 o                         
  12   3   7          3.73          2.28         0.26 o                         
  13   3   7          0.58          0.50         0.28 o                         
  14   3   7          0.03          0.24         0.21 o                         
 -14   4   7          7.22          8.10         0.75 o                         
 -13   4   7          7.06          8.77         0.82 o                         
 -12   4   7         49.39         46.97         2.27 o                         
 -11   4   7        101.56        124.07         6.16 o                         
 -10   4   7         12.83         14.56         0.97 o                         
  -9   4   7          1.49          1.15         0.22 o                         
  -8   4   7        151.96        142.21         7.95 o                         
  -7   4   7          2.95          3.59         0.44 o                         
  -6   4   7         36.11         36.62         1.42 o                         
  -5   4   7          9.81         11.28         0.50 o                         
  -4   4   7          0.09          0.75         0.21 o                         
  -3   4   7         86.48         87.97         3.00 o                         
  -2   4   7        108.49        113.31         4.21 o                         
  -1   4   7        130.84        135.07         4.99 o                         
   0   4   7          6.93          6.73         0.50 o                         
   1   4   7         31.43         31.07         1.23 o                         
   2   4   7          5.23          6.41         0.40 o                         
   3   4   7         70.08         63.85         2.40 o                         
   4   4   7         47.90         47.37         2.87 o                         
   5   4   7          0.02          0.12         0.17 o                         
   6   4   7         10.73          8.22         0.50 o                         
   7   4   7         11.57         13.37         0.78 o                         
   8   4   7          3.00          2.24         0.34 o                         
   9   4   7          2.26          2.99         0.33 o                         
  10   4   7         12.02         10.00         0.94 o                         
  11   4   7          1.62          0.26         0.20 o                         
  -5   5   7         30.14         24.38         2.09 o                         
  -4   5   7          0.26          0.51         0.32 o                         
  -3   5   7          2.38          1.85         0.60 o                         
  -2   5   7         12.90         11.99         0.86 o                         
  -1   5   7          3.15          2.60         0.28 o                         
   0   5   7          0.34          0.31         0.17 o                         
   1   5   7          7.46          8.07         0.58 o                         
   2   5   7         11.58         10.80         0.66 o                         
   3   5   7         66.00         59.58         3.50 o                         
   4   5   7          0.03          0.10         0.23 o                         
 -20   0   8         39.97         41.42         3.45 o                         
 -19   0   8         32.32         37.07         2.72 o                         
 -18   0   8         28.37         32.51         1.99 o                         
 -17   0   8          0.05         -0.10         0.26 o                         
 -16   0   8         24.53         26.18         1.60 o                         
 -15   0   8        284.30        291.81        16.96 o                         
 -14   0   8          1.93          1.17         0.35 o                         
 -13   0   8         52.36         27.46         3.67 o                         
 -12   0   8        212.81        213.57         9.39 o                         
 -11   0   8       1085.99       1010.34        48.31 o                         
 -10   0   8        740.06        696.16        24.63 o                         
  -9   0   8         81.81         90.77         6.11 o                         
  -8   0   8          6.97          7.42        16.70 o                         
  -7   0   8       1222.61       1150.06        48.71 o                         
  -6   0   8         84.64         83.33         6.24 o                         
  -5   0   8          0.13          0.75         0.59 o                         
  -4   0   8        461.66        483.63        19.08 o                         
  -3   0   8        703.46        669.24        31.65 o                         
  -2   0   8       1512.03       1520.83        74.25 o                         
  -1   0   8        369.66        376.29        13.62 o                         
   0   0   8          0.20          0.23         0.70 o                         
   1   0   8          9.97         12.09         0.97 o                         
   2   0   8        239.23        253.85         8.62 o                         
   3   0   8        452.98        465.06        15.85 o                         
   4   0   8        366.54        355.24        13.15 o                         
   5   0   8          4.53          2.85         9.60 o                         
   6   0   8        843.54        787.97        32.69 o                         
   7   0   8        245.94        259.37        16.25 o                         
   8   0   8        404.81        377.60        16.04 o                         
   9   0   8          1.27          0.37         0.31 o                         
  10   0   8         28.51         30.42         4.99 o                         
  11   0   8          3.47          4.15         0.78 o                         
  12   0   8         11.44          9.23         1.23 o                         
  13   0   8          0.16          1.83         0.55 o                         
  14   0   8          3.98          2.98         0.55 o                         
  15   0   8          3.10          3.01         0.77 o                         
  16   0   8         11.55         11.28         0.75 o                         
 -19   1   8         87.25         91.78         5.34 o                         
 -18   1   8          3.72          4.72         0.47 o                         
 -17   1   8          2.59          2.99         0.24 o                         
 -16   1   8          1.64          2.03         0.30 o                         
 -15   1   8         14.62         15.66         0.63 o                         
 -14   1   8         24.24         27.07         1.10 o                         
 -13   1   8        248.89        237.09         7.23 o                         
 -12   1   8          4.80          3.30         1.02 o                         
 -11   1   8         38.95         36.13         2.43 o                         
 -10   1   8        110.50         99.77         3.48 o                         
  -9   1   8         27.71         25.95         0.99 o                         
  -8   1   8         20.00         19.74         0.91 o                         
  -7   1   8        365.65        340.70        11.38 o                         
  -6   1   8        287.13        265.29         7.86 o                         
  -5   1   8          5.51          5.43         0.36 o                         
  -4   1   8        188.22        171.15         5.42 o                         
  -3   1   8          5.07          6.83         0.41 o                         
  -2   1   8         21.64         20.74         0.85 o                         
  -1   1   8        378.36        369.36        10.55 o                         
   0   1   8         94.21         96.08         3.00 o                         
   1   1   8         35.37         38.55         1.30 o                         
   2   1   8        515.78        507.67        13.65 o                         
   3   1   8         23.11         21.86         0.93 o                         
   4   1   8       1192.27       1220.69        42.03 o                         
   5   1   8         29.32         25.75         1.36 o                         
   6   1   8        163.21        157.01         5.64 o                         
   7   1   8          0.11         34.94        48.70 o                         
   8   1   8        289.82        289.57        12.91 o                         
   9   1   8        407.85        424.14        32.21 o                         
  10   1   8        190.67        198.22        16.69 o                         
  11   1   8          7.18          6.38         0.47 o                         
  12   1   8          3.96          4.56         0.37 o                         
  13   1   8          1.09          0.68         0.27 o                         
  14   1   8          8.26          9.34         0.60 o                         
  15   1   8         11.67         14.54         0.96 o                         
  16   1   8        100.55        101.74         5.93 o                         
 -18   2   8          2.30          2.26         0.35 o                         
 -17   2   8          9.31          9.58         0.64 o                         
 -16   2   8         23.81         25.19         0.98 o                         
 -15   2   8         16.17         16.09         0.70 o                         
 -14   2   8         86.60         87.99         3.27 o                         
 -13   2   8        240.62        266.96         9.79 o                         
 -12   2   8         17.22         20.25         0.84 o                         
 -11   2   8         91.98         93.51         4.48 o                         
 -10   2   8        284.31        273.24         9.05 o                         
  -9   2   8         45.57         47.95         1.67 o                         
  -8   2   8          2.20          3.53         0.41 o                         
  -7   2   8          2.45          3.69         1.48 o                         
  -6   2   8        283.48        284.97         9.30 o                         
  -5   2   8         83.65         82.17         3.04 o                         
  -4   2   8        145.69        140.70         4.20 o                         
  -3   2   8         40.53         32.54         1.15 o                         
  -2   2   8        589.31        540.22        14.28 o                         
  -1   2   8         31.74         29.81         1.61 o                         
   0   2   8         16.30         15.79         0.83 o                         
   1   2   8          0.14          0.45         0.77 o                         
   2   2   8        430.22        410.09        14.74 o                         
   3   2   8         39.98         38.80         2.36 o                         
   4   2   8        120.53        122.30         3.76 o                         
   5   2   8          0.02          1.18        15.11 o                         
   6   2   8         51.81         50.28         1.69 o                         
   7   2   8        195.11        181.79         6.01 o                         
   8   2   8          4.42          5.83         2.13 o                         
   9   2   8         54.85         60.84         8.19 o                         
  10   2   8         29.26         26.73         1.08 o                         
  11   2   8          3.02          4.04         0.38 o                         
  12   2   8         17.47         18.19         0.99 o                         
  13   2   8          8.34          7.29         0.47 o                         
  14   2   8          4.49          7.62         0.86 o                         
  15   2   8          0.44          2.15         0.33 o                         
 -16   3   8          0.41          0.23         0.22 o                         
 -15   3   8          0.25         -0.07         0.26 o                         
 -14   3   8          1.84          1.86         0.22 o                         
 -13   3   8         28.73         37.38         2.39 o                         
 -12   3   8          0.23          0.13         0.16 o                         
 -11   3   8         67.76         64.60         2.71 o                         
 -10   3   8         84.36         91.64         3.39 o                         
  -9   3   8         11.53         11.69         1.41 o                         
  -8   3   8          7.68          7.37         0.36 o                         
  -7   3   8          1.06          1.12         0.18 o                         
  -6   3   8          1.33          1.89         1.30 o                         
  -5   3   8          4.63          4.16         0.98 o                         
  -4   3   8          0.43          0.58         0.20 o                         
  -3   3   8        255.20        240.74         6.32 o                         
  -2   3   8        382.19        356.38         9.31 o                         
  -1   3   8         12.55         12.04         0.50 o                         
   0   3   8          5.81          6.62         0.54 o                         
   1   3   8         65.01         67.59         2.86 o                         
   2   3   8        104.95         94.87         4.59 o                         
   3   3   8        105.90        105.69         3.71 o                         
   4   3   8          5.72          4.40         0.38 o                         
   5   3   8          0.16          0.19         0.19 o                         
   6   3   8         39.90         41.71         1.81 o                         
   7   3   8         72.98         77.60         3.76 o                         
   8   3   8          8.48          7.05         0.43 o                         
   9   3   8          0.82          0.88         0.22 o                         
  10   3   8          5.09          4.50         0.38 o                         
  11   3   8         12.54         11.57         0.79 o                         
  12   3   8          4.39          3.07         0.43 o                         
  13   3   8          5.68          7.10         0.71 o                         
 -12   4   8         28.64         24.22         2.04 o                         
 -11   4   8         47.39         54.16         3.61 o                         
 -10   4   8         55.24         60.89         2.92 o                         
  -9   4   8         63.99         60.93         2.93 o                         
  -8   4   8         42.10         40.40         2.07 o                         
  -7   4   8          1.48          1.20         0.21 o                         
  -6   4   8         30.34         36.54         1.56 o                         
  -5   4   8        158.39        169.77         9.91 o                         
  -4   4   8          0.22          0.22         0.17 o                         
  -3   4   8          2.16          2.86         0.25 o                         
  -2   4   8         24.47         19.71         0.83 o                         
  -1   4   8         77.56         88.11         3.67 o                         
   0   4   8         89.19         96.94         3.60 o                         
   1   4   8          3.71          3.93         0.36 o                         
   2   4   8          8.42         10.83         0.51 o                         
   3   4   8          8.67          7.74         0.46 o                         
   4   4   8          4.26          4.12         0.31 o                         
   5   4   8          5.34          8.19         0.88 o                         
   6   4   8          0.04         -0.10         0.15 o                         
   7   4   8         14.86         15.45         1.00 o                         
   8   4   8          9.42          9.77         0.95 o                         
   9   4   8         54.29         46.42         3.88 o                         
  -3   5   8         72.43         69.83         5.83 o                         
  -2   5   8         22.27         18.66         1.65 o                         
  -1   5   8         21.53         20.78         1.82 o                         
   0   5   8          3.64          3.64         0.49 o                         
 -18   1   9          0.09          0.17         0.17 o                         
 -17   1   9        106.50        111.95         7.15 o                         
 -16   1   9         98.36         95.28         3.51 o                         
 -15   1   9         42.02         41.80         1.60 o                         
 -14   1   9          4.45          4.54         0.40 o                         
 -13   1   9         23.85         24.67         1.02 o                         
 -12   1   9        383.64        377.24        19.80 o                         
 -11   1   9         98.29         96.17         3.01 o                         
 -10   1   9         92.61         86.53         3.35 o                         
  -9   1   9         60.41         61.28         2.02 o                         
  -8   1   9         76.89         79.39         2.58 o                         
  -7   1   9         46.09         43.07         1.52 o                         
  -6   1   9        320.26        337.88        11.26 o                         
  -5   1   9         17.69         15.45         1.44 o                         
  -4   1   9          0.09          0.89         0.96 o                         
  -3   1   9          2.99          4.32         0.48 o                         
  -2   1   9          0.73          0.76         3.76 o                         
  -1   1   9          5.64          6.14         0.54 o                         
   0   1   9          0.01         15.86        25.21 o                         
   1   1   9          6.79          7.39         0.41 o                         
   2   1   9         75.58         74.48         2.85 o                         
   3   1   9        540.08        509.81        14.43 o                         
   4   1   9         54.97         48.00         3.00 o                         
   5   1   9          8.20          7.73         4.44 o                         
   6   1   9         86.73         98.68         4.81 o                         
   7   1   9        254.44        239.55        15.11 o                         
   8   1   9         79.80         79.12         4.53 o                         
   9   1   9         65.04         67.52         2.47 o                         
  10   1   9         61.84         77.67         2.92 o                         
  11   1   9          2.12          2.63         0.28 o                         
  12   1   9         12.69         14.77         0.85 o                         
  13   1   9          0.05          0.00         0.17 o                         
  14   1   9          0.18          0.40         0.14 o                         
  15   1   9          0.07          0.05         0.17 o                         
 -17   2   9          6.51          7.57         0.70 o                         
 -16   2   9          0.07          0.11         0.15 o                         
 -15   2   9          0.15          0.20         0.14 o                         
 -14   2   9          1.42          1.69         0.21 o                         
 -13   2   9          0.80          1.22         0.18 o                         
 -12   2   9         41.42         39.04         1.50 o                         
 -11   2   9         91.56         92.86         6.55 o                         
 -10   2   9         59.72         66.48         2.64 o                         
  -9   2   9         10.75         10.18         0.50 o                         
  -8   2   9         75.38         71.51         2.92 o                         
  -7   2   9         17.60         16.34         1.42 o                         
  -6   2   9        293.86        279.23         9.34 o                         
  -5   2   9         11.11         12.55         1.06 o                         
  -4   2   9        203.40        190.25         6.02 o                         
  -3   2   9        798.60        743.72        23.67 o                         
  -2   2   9         34.76         35.69         1.66 o                         
  -1   2   9         36.93         30.88         1.52 o                         
   0   2   9         25.56         23.12         1.80 o                         
   1   2   9         70.40         70.43         4.27 o                         
   2   2   9        114.47        108.90         3.50 o                         
   3   2   9        353.14        347.37        10.37 o                         
   4   2   9         61.52         72.84         4.12 o                         
   5   2   9         54.38         55.83         1.78 o                         
   6   2   9          4.59         62.53        83.21 o                         
   7   2   9         70.13         72.04        18.30 o                         
   8   2   9        149.06        157.83         5.31 o                         
   9   2   9         35.33         37.33         1.44 o                         
  10   2   9          7.23          8.32         0.49 o                         
  11   2   9         17.70         18.28         0.95 o                         
  12   2   9         24.72         27.81         2.42 o                         
  13   2   9          4.39          4.20         0.52 o                         
 -15   3   9          2.18          4.52         0.51 o                         
 -14   3   9          0.92          2.09         0.34 o                         
 -13   3   9          5.43          4.31         0.33 o                         
 -12   3   9         22.26         22.76         1.16 o                         
 -11   3   9          1.91          1.54         0.18 o                         
 -10   3   9          0.73          1.49         0.19 o                         
  -9   3   9         45.88         41.61         1.44 o                         
  -8   3   9         20.45         18.44         0.69 o                         
  -7   3   9         11.25          9.54         0.42 o                         
  -6   3   9          5.70          5.34         0.36 o                         
  -5   3   9        201.34        209.67         7.19 o                         
  -4   3   9         38.46         35.16         1.24 o                         
  -3   3   9         10.70         13.47         0.54 o                         
  -2   3   9         14.00         13.17         0.49 o                         
  -1   3   9        220.42        211.82         7.09 o                         
   0   3   9          4.35          3.34         0.24 o                         
   1   3   9         17.65         20.91         1.24 o                         
   2   3   9         14.01         12.83         0.81 o                         
   3   3   9          0.10         -0.03         0.19 o                         
   4   3   9         48.21         42.09         1.81 o                         
   5   3   9         31.64         33.08         1.45 o                         
   6   3   9         49.81         61.87         2.94 o                         
   7   3   9         42.53         46.06         1.94 o                         
   8   3   9         93.40         96.65         5.93 o                         
   9   3   9          0.56          0.67         0.21 o                         
  10   3   9          2.79          2.96         0.57 o                         
  11   3   9          0.18          0.06         0.14 o                         
 -10   4   9          3.28          4.09         0.58 o                         
  -9   4   9          0.19          0.41         0.18 o                         
  -8   4   9          3.62          3.08         0.26 o                         
  -7   4   9         33.99         35.76         1.55 o                         
  -6   4   9          0.32          0.00         0.17 o                         
  -5   4   9          6.86          8.46         0.54 o                         
  -4   4   9          5.66          5.79         0.47 o                         
  -3   4   9          1.16          1.69         0.50 o                         
  -2   4   9          1.57          3.09         0.38 o                         
  -1   4   9         32.59         36.33         3.28 o                         
   0   4   9         19.44         23.18         1.89 o                         
   1   4   9         31.72         33.85         1.87 o                         
   2   4   9          9.79          9.22         0.69 o                         
   3   4   9         27.41         29.72         2.37 o                         
   4   4   9         26.87         26.68         1.18 o                         
   5   4   9         28.93         29.75         1.39 o                         
   6   4   9          0.20          1.52         0.30 o                         
   7   4   9          2.52          2.31         0.37 o                         
 -18   0  10        100.69         94.75         7.79 o                         
 -17   0  10        258.47        265.10        21.14 o                         
 -16   0  10         35.77         33.90         2.36 o                         
 -15   0  10          2.40          2.98         0.38 o                         
 -14   0  10        267.36        284.09        23.34 o                         
 -13   0  10        204.04        202.64        11.81 o                         
 -12   0  10        200.32        185.44        10.84 o                         
 -11   0  10         14.76         12.55         1.02 o                         
 -10   0  10          5.48          6.21         0.70 o                         
  -9   0  10         46.66         45.21         6.14 o                         
  -8   0  10         33.76         32.99         2.58 o                         
  -7   0  10         97.20         99.87        21.20 o                         
  -6   0  10        133.42        133.04        17.83 o                         
  -5   0  10         80.42         84.01        17.57 o                         
  -4   0  10        516.03        490.16        23.39 o                         
  -3   0  10          1.97          5.30         4.49 o                         
  -2   0  10        205.01        211.63        19.23 o                         
  -1   0  10          1.14          3.20         0.64 o                         
   0   0  10        119.36        119.29         6.97 o                         
   1   0  10        756.78        716.89        26.69 o                         
   2   0  10        642.52        558.00        28.81 o                         
   3   0  10        119.70         97.19         4.32 o                         
   4   0  10        314.20        302.82        15.45 o                         
   5   0  10        212.51        186.05        14.98 o                         
   6   0  10         78.78         68.43         5.92 o                         
   7   0  10        992.99       1006.06        82.29 o                         
   8   0  10         46.03         42.55         3.80 o                         
   9   0  10         37.77         32.78         2.98 o                         
  10   0  10        229.57        230.99        15.44 o                         
  11   0  10         72.90         85.06         5.03 o                         
  12   0  10        100.67        119.11         6.97 o                         
  13   0  10         41.53         47.88         2.84 o                         
 -17   1  10          0.93          1.21         0.21 o                         
 -16   1  10         70.68         76.81         5.90 o                         
 -15   1  10         11.16         10.40         0.97 o                         
 -14   1  10         20.07         20.63         0.86 o                         
 -13   1  10         68.91         68.08         2.87 o                         
 -12   1  10         20.24         19.49         0.99 o                         
 -11   1  10         16.96         20.19         0.80 o                         
 -10   1  10         64.47         61.09         4.18 o                         
  -9   1  10         24.40         21.31         0.84 o                         
  -8   1  10        145.65        137.30         4.83 o                         
  -7   1  10        453.98        440.06        14.48 o                         
  -6   1  10        789.50        754.69        21.36 o                         
  -5   1  10         87.70         93.10         3.28 o                         
  -4   1  10        458.15        425.40        18.20 o                         
  -3   1  10         10.55         11.45         1.39 o                         
  -2   1  10        200.74        185.57         6.03 o                         
  -1   1  10        239.38        235.48         7.43 o                         
   0   1  10         26.99         29.29         3.32 o                         
   1   1  10          8.73         10.30         1.18 o                         
   2   1  10         37.28         38.26         3.04 o                         
   3   1  10          3.03          2.49         1.18 o                         
   4   1  10        196.09        183.79         6.62 o                         
   5   1  10         11.68         12.95         2.81 o                         
   6   1  10        137.17        139.22         6.20 o                         
   7   1  10          2.00          1.86         0.30 o                         
   8   1  10         31.78         36.13         1.41 o                         
   9   1  10          1.41          1.16         0.23 o                         
  10   1  10         41.19         45.93         2.27 o                         
  11   1  10         44.57         44.60         2.19 o                         
  12   1  10          0.14          0.14         0.17 o                         
  13   1  10         34.72         36.88         1.79 o                         
 -16   2  10         80.16         96.60         7.92 o                         
 -15   2  10          6.14          2.82         0.29 o                         
 -14   2  10         24.04         24.88         1.23 o                         
 -13   2  10         37.68         45.05         1.89 o                         
 -12   2  10         27.12         27.02         2.16 o                         
 -11   2  10         10.69         10.95         0.51 o                         
 -10   2  10         52.48         51.41         1.95 o                         
  -9   2  10          3.30          3.99         0.42 o                         
  -8   2  10          5.98          4.14         0.81 o                         
  -7   2  10         41.67         35.64         4.29 o                         
  -6   2  10         20.39         19.65         3.63 o                         
  -5   2  10         80.89         79.13         2.92 o                         
  -4   2  10        198.05        205.85         7.02 o                         
  -3   2  10        100.97         99.27         3.65 o                         
  -2   2  10         41.46         45.24         3.19 o                         
  -1   2  10          6.13          5.06         1.25 o                         
   0   2  10          0.89          2.42         0.55 o                         
   1   2  10         28.06         28.56         1.52 o                         
   2   2  10          0.01         25.88        30.00 o                         
   3   2  10         14.84        -46.21        46.21 o                         
   4   2  10          9.47          7.24         7.30 o                         
   5   2  10         13.79         14.65         0.60 o                         
   6   2  10         35.01         33.38         1.19 o                         
   7   2  10         35.96         33.43         1.64 o                         
   8   2  10          0.63          0.38         0.16 o                         
   9   2  10          6.23          6.36         0.42 o                         
  10   2  10          3.84          3.38         0.50 o                         
  11   2  10          0.62          0.07         0.19 o                         
  12   2  10         30.20         26.01         2.21 o                         
 -13   3  10         54.36         58.44         4.82 o                         
 -12   3  10          0.25          0.56         0.23 o                         
 -11   3  10         29.74         30.09         1.48 o                         
 -10   3  10         42.59         48.78         2.36 o                         
  -9   3  10         66.36         81.47         3.92 o                         
  -8   3  10          6.10          8.84         0.47 o                         
  -7   3  10          3.73          4.83         0.30 o                         
  -6   3  10          5.04          6.46         0.32 o                         
  -5   3  10         44.70         57.93         2.17 o                         
  -4   3  10         61.38         60.71         2.26 o                         
  -3   3  10          0.37          0.46         0.20 o                         
  -2   3  10         73.89         73.83         3.57 o                         
  -1   3  10         58.83         73.67         3.55 o                         
   0   3  10         15.23         17.13         0.81 o                         
   1   3  10         43.17         39.42         1.69 o                         
   2   3  10         76.45         86.66         4.97 o                         
   3   3  10        102.02        101.74         6.47 o                         
   4   3  10         12.35         12.12         0.61 o                         
   5   3  10        153.37        173.73         8.23 o                         
   6   3  10        140.93        161.72         6.62 o                         
   7   3  10         21.27         16.29         0.86 o                         
   8   3  10          0.34          0.49         0.19 o                         
   9   3  10         15.01         11.44         1.07 o                         
  -6   4  10         21.16         30.43         2.69 o                         
  -5   4  10         29.54         32.08         2.52 o                         
  -4   4  10          0.06          0.18         0.38 o                         
  -3   4  10          2.21          2.17         0.36 o                         
  -2   4  10          2.46          2.98         0.36 o                         
  -1   4  10         25.84         34.09         2.51 o                         
   0   4  10         26.82         26.25         1.63 o                         
   1   4  10         69.63         74.48         4.44 o                         
   2   4  10         57.03         53.68         4.46 o                         
   3   4  10         30.06         28.00         2.35 o                         
 -16   1  11        121.30        124.82         7.24 o                         
 -15   1  11         27.89         23.00         2.48 o                         
 -14   1  11        143.53        152.42         6.27 o                         
 -13   1  11          0.70          0.51         0.21 o                         
 -12   1  11         23.00         25.81         2.12 o                         
 -11   1  11          0.87          1.53         0.27 o                         
 -10   1  11          0.27          0.38         0.23 o                         
  -9   1  11          7.55          8.12         0.55 o                         
  -8   1  11         27.76         27.44         1.01 o                         
  -7   1  11         87.84         82.78         4.83 o                         
  -6   1  11         42.91         48.45         2.63 o                         
  -5   1  11         41.36         43.52         2.58 o                         
  -4   1  11         24.28         25.64         2.40 o                         
  -3   1  11        183.83        169.01         5.98 o                         
  -2   1  11          7.68          7.83         1.43 o                         
  -1   1  11        119.75        123.27         5.04 o                         
   0   1  11         75.34         76.22         9.80 o                         
   1   1  11        101.60        108.48         5.23 o                         
   2   1  11          0.01          0.05        11.87 o                         
   3   1  11        103.17        106.45         4.43 o                         
   4   1  11        130.36        128.21         5.32 o                         
   5   1  11          2.07          2.83         0.26 o                         
   6   1  11         24.69         29.84         1.20 o                         
   7   1  11         41.50         49.28         2.11 o                         
   8   1  11         36.93         33.84         1.47 o                         
   9   1  11         23.76         22.53         1.29 o                         
  10   1  11         11.67          9.46         0.55 o                         
  11   1  11         72.25         68.90         4.03 o                         
 -14   2  11          1.71          1.82         0.20 o                         
 -13   2  11          1.17          1.27         0.21 o                         
 -12   2  11         18.07         20.39         1.03 o                         
 -11   2  11          9.22          7.02         0.46 o                         
 -10   2  11         11.76         13.60         0.58 o                         
  -9   2  11         36.22         44.50         2.49 o                         
  -8   2  11         59.81         60.38         2.26 o                         
  -7   2  11        294.85        289.31        11.46 o                         
  -6   2  11          0.00          0.24         0.20 o                         
  -5   2  11         15.00         16.14         0.78 o                         
  -4   2  11         39.19         39.96         1.73 o                         
  -3   2  11        167.81        164.27         6.77 o                         
  -2   2  11         73.08         72.86         3.06 o                         
  -1   2  11          1.22          0.79         0.22 o                         
   0   2  11         51.37         51.47         2.19 o                         
   1   2  11         28.94         25.45         1.14 o                         
   2   2  11          1.58          2.45         0.21 o                         
   3   2  11          0.37          1.41         0.18 o                         
   4   2  11          6.61         10.07         0.71 o                         
   5   2  11          4.30          2.66         0.23 o                         
   6   2  11         13.58         15.98         0.78 o                         
   7   2  11          0.34          0.09         0.13 o                         
   8   2  11         10.18          9.13         0.89 o                         
   9   2  11          7.69          6.61         0.71 o                         
 -11   3  11          2.78          3.14         0.47 o                         
 -10   3  11         28.45         30.79         2.57 o                         
  -9   3  11          0.04         -0.02         0.24 o                         
  -8   3  11         22.83         24.12         1.21 o                         
  -7   3  11         32.71         36.04         1.51 o                         
  -6   3  11         98.21         99.04         4.71 o                         
  -5   3  11          7.57          8.47         0.47 o                         
  -4   3  11         15.20         15.48         1.72 o                         
  -3   3  11         46.11         45.91         2.66 o                         
  -2   3  11         41.05         45.77         2.77 o                         
  -1   3  11         47.39         54.16         2.83 o                         
   0   3  11          4.59          4.44         0.44 o                         
   1   3  11          0.05          0.52         0.19 o                         
   2   3  11         28.96         31.46         1.56 o                         
   3   3  11          0.80          0.27         0.21 o                         
   4   3  11          5.46          4.68         0.45 o                         
   5   3  11          0.50          0.44         0.21 o                         
 -14   0  12          8.10          7.97         0.45 o                         
 -13   0  12         16.26         16.24         1.08 o                         
 -12   0  12        106.53        101.62         5.95 o                         
 -11   0  12         12.52         12.76         0.92 o                         
 -10   0  12        372.77        388.15        22.49 o                         
  -9   0  12        299.50        272.21        48.09 o                         
  -8   0  12        405.92        376.57        17.75 o                         
  -7   0  12        183.61        164.21        11.45 o                         
  -6   0  12         65.93         63.41         5.41 o                         
  -5   0  12         90.85         90.54         7.62 o                         
  -4   0  12        236.15        233.83        19.29 o                         
  -3   0  12         75.17         69.73         5.93 o                         
  -2   0  12        346.14        312.68        25.71 o                         
  -1   0  12          4.94          5.94         0.93 o                         
   0   0  12        101.72         88.28         7.43 o                         
   1   0  12          4.71          4.60         0.72 o                         
   2   0  12         27.78         25.04         2.32 o                         
   3   0  12          0.01         -0.01         0.41 o                         
   4   0  12          1.95          1.23         0.55 o                         
   5   0  12          9.46         15.14         1.51 o                         
   6   0  12         23.89         26.78         2.39 o                         
   7   0  12          1.51          1.80         0.33 o                         
   8   0  12         10.37         12.79         1.31 o                         
   9   0  12         49.06         42.34         3.56 o                         
 -14   1  12          3.34          3.11         0.24 o                         
 -13   1  12          6.95          9.85         0.97 o                         
 -12   1  12          0.40          0.62         0.15 o                         
 -11   1  12          4.49          3.53         0.29 o                         
 -10   1  12         77.73         73.61         3.58 o                         
  -9   1  12         43.57         43.94         2.80 o                         
  -8   1  12          7.96          9.76         0.49 o                         
  -7   1  12         67.16         65.16         2.74 o                         
  -6   1  12         55.23         42.37         2.45 o                         
  -5   1  12         28.81         26.75         1.66 o                         
  -4   1  12          3.94          6.60         0.70 o                         
  -3   1  12        139.30        143.48         6.16 o                         
  -2   1  12        142.05        155.60         6.43 o                         
  -1   1  12         26.59         27.12         1.24 o                         
   0   1  12          0.92          1.48         0.27 o                         
   1   1  12          0.92          1.57         0.30 o                         
   2   1  12         44.47         42.20         2.11 o                         
   3   1  12         75.38         77.13         3.74 o                         
   4   1  12         22.12         25.05         1.31 o                         
   5   1  12          4.97          6.84         0.48 o                         
   6   1  12          0.00          0.22         0.19 o                         
   7   1  12          3.01          4.42         0.33 o                         
   8   1  12         20.73         22.14         1.57 o                         
   9   1  12         14.70         15.43         1.34 o                         
 -12   2  12         90.31        104.45         8.57 o                         
 -11   2  12          3.39          3.09         0.26 o                         
 -10   2  12         31.71         35.24         1.72 o                         
  -9   2  12        113.61        117.01         5.55 o                         
  -8   2  12         16.25         21.06         1.07 o                         
  -7   2  12         15.34         18.73         0.75 o                         
  -6   2  12         10.11          8.58         0.41 o                         
  -5   2  12          9.99         11.45         0.51 o                         
  -4   2  12          4.79          5.30         0.32 o                         
  -3   2  12         57.15         62.54         3.06 o                         
  -2   2  12         51.34         61.21         2.96 o                         
  -1   2  12         15.62         18.10         0.98 o                         
   0   2  12         96.86        100.02         5.87 o                         
   1   2  12          0.59          0.45         0.23 o                         
   2   2  12        328.02        378.30        17.85 o                         
   3   2  12        115.54        128.93         6.11 o                         
   4   2  12          0.84          0.99         0.34 o                         
   5   2  12          0.60          0.68         0.34 o                         
   6   2  12          8.14          8.65         0.88 o                         
  -5   3  12         17.26         15.21         1.39 o                         
  -4   3  12         52.96         55.99         4.65 o                         
  -3   3  12         47.25         54.35         4.52 o                         
  -2   3  12         46.50         56.17         3.33 o                         
  -1   3  12          1.69          2.27         0.34 o                         
   0   3  12         35.62         39.59         3.33 o                         
   1   3  12          9.85          8.40         0.81 o                         
   2   3  12         27.97         32.35         2.72 o                         
   3   3  12         41.53         38.66         3.22 o                         
 -12   1  13          2.78          3.54         0.27 o                         
 -11   1  13         59.51         61.59         2.93 o                         
 -10   1  13        111.78        124.25        13.22 o                         
  -9   1  13          0.02          0.20         0.21 o                         
  -8   1  13          1.33          1.24         0.32 o                         
  -7   1  13         34.41         32.52         1.40 o                         
  -6   1  13         86.61         80.68         3.00 o                         
  -5   1  13          0.03          0.21         0.17 o                         
  -4   1  13          0.85          1.96         0.22 o                         
  -3   1  13         38.70         41.21         2.04 o                         
  -2   1  13         33.48         31.65         1.59 o                         
  -1   1  13         86.35         86.71         4.16 o                         
   0   1  13         21.29         25.45         1.31 o                         
   1   1  13         20.60         24.41         2.58 o                         
   2   1  13         59.37         65.27         3.15 o                         
   3   1  13         26.82         28.62         1.42 o                         
   4   1  13          0.08          0.02         0.18 o                         
   5   1  13          7.13          8.20         0.46 o                         
   6   1  13          1.06          0.83         0.28 o                         
  -8   2  13         32.52         40.62         3.39 o                         
  -7   2  13          3.12          4.47         0.37 o                         
  -6   2  13         10.24         13.20         0.84 o                         
  -5   2  13         18.79         22.80         1.66 o                         
  -4   2  13         53.61         51.33         2.46 o                         
  -3   2  13         36.79         35.02         2.12 o                         
  -2   2  13          1.87          2.08         0.45 o                         
  -1   2  13          0.00          0.13         0.16 o                         
   0   2  13          5.68          6.04         0.80 o                         
   1   2  13          2.26          2.67         0.46 o                         
   2   2  13         12.80         13.40         1.20 o                         
   3   2  13         21.22         25.12         2.12 o                         
  -8   0  14          3.48          5.78         0.58 o                         
  -7   0  14         13.63         10.94         1.65 o                         
  -6   0  14         59.69         55.92         4.75 o                         
  -5   0  14          0.24          0.13         0.19 o                         
  -4   0  14          9.57         12.96         0.69 o                         
  -3   0  14          0.78          0.56         0.18 o                         
  -2   0  14         15.61         18.05         1.13 o                         
  -1   0  14         41.87         43.20         2.57 o                         
   0   0  14          9.58          5.04         0.42 o                         
   1   0  14          4.39          5.56         0.44 o                         
   2   0  14          2.65          4.64         0.37 o                         
   3   0  14         11.65         14.01         1.21 o                         
  -8   1  14          2.27          1.88         0.30 o                         
  -7   1  14        112.10        111.32         6.46 o                         
  -6   1  14          0.01          0.07         0.15 o                         
  -5   1  14         36.21         38.40         2.51 o                         
  -4   1  14         16.68         22.14         1.10 o                         
  -3   1  14         18.96         15.34         0.68 o                         
  -2   1  14          0.41          1.23         0.20 o                         
  -1   1  14         20.50         25.17         1.51 o                         
   0   1  14         32.41         32.68         2.37 o                         
   1   1  14          1.85          1.73         0.17 o                         
   2   1  14         48.96         58.55         5.32 o                         
                                                                                
